# Supplementary material for: PD-L1 Mediates IFNγ-Regulation of Glucose but Not of Tryptophan Metabolism in Clear Cell Renal Cell Carcinoma
Source: Front Oncol. 2022 May 17;12:858379. doi: 10.3389/fonc.2022.858379 (PMC9152103; doi:10.3389/fonc.2022.858379)
Supplement: Supplementary file 1 [file DataSheet_1.csv]

feature_id	symbol	ensembl	refseq_mrna	entrez	description	biotype	percent_gc	chr_band	coord_hg38	ensembl_version	logFC_CTRL_IFN.vs.CTRL	logFC_PDL1.vs.CTRL	logFC_PDL1_IFN.vs.CTRL_IFN	logFC_PDL1_IFN.vs.PDL1	PValue_CTRL_IFN.vs.CTRL	PValue_PDL1.vs.CTRL	PValue_PDL1_IFN.vs.CTRL_IFN	PValue_PDL1_IFN.vs.PDL1	F_CTRL_IFN.vs.CTRL	F_PDL1.vs.CTRL	F_PDL1_IFN.vs.CTRL_IFN	F_PDL1_IFN.vs.PDL1	FDR_CTRL_IFN.vs.CTRL	FDR_PDL1.vs.CTRL	FDR_PDL1_IFN.vs.CTRL_IFN	FDR_PDL1_IFN.vs.PDL1
ENSG00000237988.5	OR2I1P	ENSG00000237988	NA	NA	olfactory receptor family 2 subfamily I member 1 pseudogene	protein_coding	44.8	6p22.1	chr6:29550407-29557721 (+)	ENSG00000237988.5	8.826570892	0.717475893	-0.110720846	7.998374152	1.85E-32	2.03E-05	0.023687037	3.86E-32	12812.75893	28.82670642	5.889612555	11997.96474	3.33E-28	5.59E-04	0.10900289	6.78E-28
ENSG00000131203.13	IDO1	ENSG00000131203	NM_002164	3620	indoleamine 2,3-dioxygenase 1	protein_coding	39.07	8p11.21	chr8:39902275-39928790 (+)	ENSG00000131203.13	10.80291304	-0.333885561	-0.420148511	10.71665009	3.41E-32	0.241706148	4.64E-08	6.96E-32	12131.2133	1.764828723	64.71615865	11384.35673	3.33E-28	0.493855138	5.05E-06	6.78E-28
ENSG00000019582.15	CD74	ENSG00000019582	NM_001025158;NM_001025159;NM_001364083;NM_001364084;NM_004355	972	CD74 molecule	protein_coding	53.07	5q33.1	chr5:150400041-150412929 (-)	ENSG00000019582.15	6.643109896	-0.090898881	0.034692125	6.768700903	2.24E-30	0.199726169	0.533877279	1.70E-30	8350.257068	1.745685182	0.399211567	8558.282055	1.46E-26	0.442111416	0.74124979	1.11E-26
ENSG00000117228.10	GBP1	ENSG00000117228	NM_002053	2633	guanylate binding protein 1	protein_coding	38.16	1p22.2	chr1:89052319-89065230 (-)	ENSG00000117228.10	4.965781311	-0.138907989	-0.137333592	4.967355708	4.17E-30	0.013007025	0.007071575	4.32E-30	7900.670431	7.27741132	8.783703089	7874.917027	1.67E-26	0.076750115	0.046928668	2.10E-26
ENSG00000140105.18	WARS1	ENSG00000140105	NM_004184;NM_173701;NM_213645;NM_213646	7453	tryptophanyl-tRNA synthetase 1	protein_coding	46.89	14q32.2	chr14:100333790-100376805 (-)	ENSG00000140105.18	5.40271248	-0.410972579	-0.449875037	5.363810022	4.28E-30	1.90E-07	5.78E-09	5.56E-30	7882.067462	54.55763613	82.25589596	7698.872022	1.67E-26	1.51E-05	9.70E-07	2.17E-26
ENSG00000258666.1	NA	ENSG00000258666	NA	NA	novel transcript, antisense to WARS	lncRNA	50.67	14q32.2	chr14:100333790-100354061 (+)	ENSG00000258666.1	5.377155617	-0.423096922	-0.427968491	5.372284048	7.54E-30	3.93E-05	3.53E-09	1.64E-29	7492.365377	25.97785912	86.90683703	6990.453714	2.45E-26	9.48E-04	6.67E-07	3.99E-26
ENSG00000162654.9	GBP4	ENSG00000162654	NM_052941	115361	guanylate binding protein 4	protein_coding	38.84	1p22.2	chr1:89181144-89198942 (-)	ENSG00000162654.9	8.011710878	-0.201053156	-0.102286128	8.110477907	1.03E-29	0.147249984	0.084461924	1.06E-29	8283.707408	2.257692994	3.266917305	8262.800297	2.60E-26	0.369195559	0.252711322	3.11E-26
ENSG00000125347.14	IRF1	ENSG00000125347	NM_001354924;NM_001354925;NM_002198	3659	interferon regulatory factor 1	protein_coding	53.79	5q31.1	chr5:132481609-132490777 (-)	ENSG00000125347.14	4.769131809	0.080798038	0.055349662	4.743683433	1.07E-29	0.141880821	0.24572037	1.12E-29	7263.564393	2.317551393	1.420782797	7233.769068	2.60E-26	0.361141237	0.48637417	3.11E-26
ENSG00000168062.10	BATF2	ENSG00000168062	NM_001300807;NM_001300808;NM_138456	116071	basic leucine zipper ATF-like transcription factor 2	protein_coding	53.1	11q13.1	chr11:64987945-64997018 (-)	ENSG00000168062.10	7.187482974	0.163914785	-0.03324181	6.990326379	3.51E-29	0.457056091	0.515176143	4.22E-29	6530.327667	0.777010738	0.437260371	6424.43551	7.61E-26	0.695249705	0.729427903	9.13E-26
ENSG00000154451.14	GBP5	ENSG00000154451	NM_001134486;NM_052942	115362	guanylate binding protein 5	protein_coding	38.29	1p22.2	chr1:89258950-89272804 (-)	ENSG00000154451.14	10.20209666	-0.101276438	-0.141432873	10.16194023	4.22E-29	0.764798212	0.023374511	5.44E-29	7932.119058	0.091899389	5.957798707	7746.23172	8.21E-26	0.893772185	0.10810087	1.06E-25
ENSG00000254287.1	NA	ENSG00000254287	NA	NA	novel transcript	lncRNA	38.33	8p11.21	chr8:39918076-39920890 (-)	ENSG00000254287.1	10.84879046	-0.475526216	-0.467385632	10.85693104	5.50E-29	0.545474985	2.45E-08	2.37E-28	6273.685657	0.440755972	69.75735092	5505.910268	9.75E-26	0.759345131	2.94E-06	3.55E-25
ENSG00000162645.13	GBP2	ENSG00000162645	NM_004120	2634	guanylate binding protein 2	protein_coding	38	1p22.2	chr1:89106132-89150456 (-)	ENSG00000162645.13	4.075278164	0.052638823	0.127437787	4.150077128	1.30E-28	0.325639489	0.010508829	8.79E-29	5808.020895	1.009877131	7.793578899	6016.238102	2.12E-25	0.581511577	0.062386964	1.56E-25
ENSG00000133321.11	PLAAT4	ENSG00000133321	NM_004585	5920	phospholipase A and acyltransferase 4	protein_coding	48.53	11q12.3	chr11:63536808-63546462 (+)	ENSG00000133321.11	4.697479933	0.280739635	0.118834716	4.535575014	1.62E-28	3.31E-04	0.025455129	2.29E-28	5697.303091	17.89459617	5.729194621	5523.324253	2.42E-25	0.005007729	0.114213819	3.55E-25
ENSG00000185885.16	IFITM1	ENSG00000185885	NM_003641	8519	interferon induced transmembrane protein 1	protein_coding	57.05	11p15.5	chr11:313506-315272 (+)	ENSG00000185885.16	6.585021662	0.412890587	-0.134150049	6.037981025	2.39E-28	0.011769559	0.022552805	6.17E-28	5502.521425	7.517899944	5.999724477	5054.571437	3.32E-25	0.071751592	0.105477402	8.01E-25
ENSG00000163131.11	CTSS	ENSG00000163131	NM_001199739;NM_004079	1520	cathepsin S	protein_coding	39.39	1q21.3	chr1:150730188-150765792 (-)	ENSG00000163131.11	3.834125369	0.010355649	-0.022983017	3.800786703	4.41E-28	0.847416914	0.619523228	5.10E-28	5208.089718	0.037888841	0.253502643	5141.130693	5.73E-25	0.934719594	0.801566543	7.10E-25
ENSG00000119917.14	IFIT3	ENSG00000119917	NM_001031683;NM_001289758;NM_001289759;NM_001549	3437	interferon induced protein with tetratricopeptide repeats 3	protein_coding	43.24	10q23.31	chr10:89327997-89340971 (+)	ENSG00000119917.14	3.86646124	0.142119056	0.001838641	3.726180826	1.11E-27	0.023722878	0.969071071	1.96E-27	4795.111218	5.886229588	0.001537268	4558.699049	1.35E-24	0.114807887	0.98381517	2.24E-24
ENSG00000157601.14	MX1	ENSG00000157601	NM_001144925;NM_001178046;NM_001282920;NM_002462	4599	MX dynamin like GTPase 1	protein_coding	47.01	21q22.3	chr21:41420304-41459214 (+)	ENSG00000157601.14	3.285727795	0.283850098	-0.012406862	2.989470835	2.39E-27	6.74E-06	0.777695448	1.30E-26	4478.363334	33.96277633	0.081648259	3847.2752	2.66E-24	2.31E-04	0.895386049	1.10E-23
ENSG00000197142.10	ACSL5	ENSG00000197142	NM_016234;NM_203379;NM_203380	51703	acyl-CoA synthetase long chain family member 5	protein_coding	42.89	10q25.2	chr10:112374018-112428380 (+)	ENSG00000197142.10	7.724213787	0.16257951	0.135479399	7.697113676	2.45E-27	0.653214694	0.025118078	1.38E-27	4466.925224	0.268360862	5.758795992	4702.039088	2.66E-24	0.830825691	0.113287182	1.68E-24
ENSG00000177409.12	SAMD9L	ENSG00000177409	NM_001303496;NM_001303497;NM_001303498;NM_001303500;NM_001350082;NM_001350083;NM_001350084;NM_001350085;NM_152703	219285	sterile alpha motif domain containing 9 like	protein_coding	39.59	7q21.2	chr7:93130056-93148385 (-)	ENSG00000177409.12	4.026509816	-0.056015971	-0.106925651	3.975600137	2.61E-27	0.371955738	0.048234631	3.45E-27	4441.668669	0.829978461	4.364405225	4333.131522	2.68E-24	0.622972255	0.175397223	3.54E-24
ENSG00000240065.8	PSMB9	ENSG00000240065	NM_002800	5698	proteasome 20S subunit beta 9	protein_coding	50.17	6p21.32	chr6:32844136-32859851 (+)	ENSG00000240065.8	3.128035661	-0.166735888	-0.104210763	3.190560786	3.03E-27	0.002165201	0.021093773	2.28E-27	4383.896787	11.99077311	6.150813391	4496.986285	2.95E-24	0.021030294	0.101129695	2.46E-24
ENSG00000025708.14	TYMP	ENSG00000025708	NM_001113755;NM_001113756;NM_001257988;NM_001257989;NM_001953	1890	thymidine phosphorylase	protein_coding	64.42	22q13.33	chr22:50525752-50530032 (-)	ENSG00000025708.14	3.803491992	0.031056796	-0.120566443	3.651868753	3.48E-27	0.588572969	0.024920701	7.43E-27	4329.222171	0.301158315	5.776337169	4045.336161	3.23E-24	0.787837025	0.11273623	6.89E-24
ENSG00000169245.6	CXCL10	ENSG00000169245	NM_001565	3627	C-X-C motif chemokine ligand 10	protein_coding	36.85	4q21.1	chr4:76021118-76023497 (-)	ENSG00000169245.6	8.891008219	0.869546205	-0.402007683	7.619454331	6.41E-27	0.048078475	1.88E-06	4.12E-26	4099.278825	4.371055737	40.5895931	3469.610467	5.67E-24	0.184547084	9.11E-05	2.59E-23
ENSG00000197536.11	IRF1-AS1	ENSG00000197536	NA	NA	IRF1 antisense RNA 1	lncRNA	47.84	5q31.1	chr5:132410636-132488702 (+)	ENSG00000197536.11	4.496550555	0.124586524	0.116314993	4.488279024	8.42E-27	0.163669449	0.043889367	6.61E-27	4000.062754	2.073555307	4.559180399	4087.614471	7.14E-24	0.393161823	0.164862239	6.44E-24
ENSG00000140853.15	NLRC5	ENSG00000140853	NM_001330552;NM_032206	84166	NLR family CARD domain containing 5	protein_coding	49.44	16q13	chr16:56989485-57083531 (+)	ENSG00000140853.15	3.88808555	0.238480755	0.052243213	3.701848008	9.19E-27	9.27E-04	0.329121825	1.93E-26	3969.019714	14.52956123	0.995127314	3713.43148	7.46E-24	0.010997464	0.57281015	1.39E-23
ENSG00000237568.1	NA	ENSG00000237568	NA	NA	novel transcript	lncRNA	38.05	1p22.2	chr1:89260582-89269754 (+)	ENSG00000237568.1	9.88159906	0.353388991	-0.214455757	9.313754312	1.60E-26	0.71970212	0.001886226	3.93E-26	3777.368052	0.239411589	12.38948869	3484.287052	1.24E-23	0.871932474	0.017750357	2.55E-23
ENSG00000168961.17	LGALS9	ENSG00000168961	NM_001330163;NM_002308;NM_009587	3965	galectin 9	protein_coding	52.27	17q11.2	chr17:27629798-27649560 (+)	ENSG00000168961.17	5.388749136	-0.052547622	0.119398294	5.560695052	1.75E-26	0.710516866	0.053633618	8.83E-27	3745.8715	0.141303257	4.148374231	3983.264411	1.31E-23	0.867112451	0.188639293	7.82E-24
ENSG00000100336.17	APOL4	ENSG00000100336	NM_030643;NM_145660	80832	apolipoprotein L4	protein_coding	49.11	22q12.3	chr22:36189124-36204840 (-)	ENSG00000100336.17	9.911419796	0.914329908	0.041078696	9.038168584	1.88E-26	0.254209208	0.51249893	1.68E-26	3722.244508	1.87541613	0.442912686	3759.606413	1.36E-23	0.508053361	0.727376143	1.28E-23
ENSG00000149131.16	SERPING1	ENSG00000149131	NM_000062;NM_001032295	710	serpin family G member 1	protein_coding	47.51	11q12.1	chr11:57597387-57614848 (+)	ENSG00000149131.16	4.183029084	-0.011636746	0.063145274	4.257811104	2.71E-26	0.910561758	0.234731044	1.71E-26	3602.414882	0.01538826	1.490981487	3753.982684	1.89E-23	0.963775771	0.474183479	1.28E-23
ENSG00000137959.16	IFI44L	ENSG00000137959	NM_001375646;NM_001375647;NM_001375648;NM_001375649;NM_001375650;NM_006820	10964	interferon induced protein 44 like	protein_coding	34.5	1p31.1	chr1:78619922-78646145 (+)	ENSG00000137959.16	2.973266816	0.232011327	0.075792292	2.817047781	3.92E-26	1.24E-04	0.107738534	9.89E-26	3485.131084	21.41263283	2.806777655	3207.71147	2.62E-23	0.002360162	0.29628477	5.51E-23
ENSG00000204287.14	HLA-DRA	ENSG00000204287	NM_019111	3122	major histocompatibility complex, class II, DR alpha	protein_coding	42.91	6p21.32	chr6:32439878-32445046 (+)	ENSG00000204287.14	5.453949286	-0.521749837	-0.147150681	5.828548442	4.03E-26	3.98E-05	0.021854743	2.40E-26	4729.679764	26.82762612	6.137865605	4972.209851	2.62E-23	9.56E-04	0.103605308	1.67E-23
ENSG00000223865.11	HLA-DPB1	ENSG00000223865	NM_002121	3115	major histocompatibility complex, class II, DP beta 1	protein_coding	47.34	6p21.32	chr6:33075990-33089696 (+)	ENSG00000223865.11	5.564950685	-0.500926298	-0.021622691	6.044254292	6.37E-26	0.009478957	0.729225928	3.33E-26	3337.093384	8.047437075	0.122854338	3536.326041	4.00E-23	0.061706648	0.867451041	2.24E-23
ENSG00000132274.16	TRIM22	ENSG00000132274	NM_001199573;NM_006074	10346	tripartite motif containing 22	protein_coding	38.58	11p15.4	chr11:5689697-5737089 (+)	ENSG00000132274.16	2.622097485	0.098393903	0.118882251	2.642585833	7.10E-26	0.037104972	0.010053524	5.78E-26	3304.584937	4.911511616	7.9022555	3366.22242	4.32E-23	0.155161432	0.060401747	3.41E-23
ENSG00000221963.6	APOL6	ENSG00000221963	NM_030641	80830	apolipoprotein L6	protein_coding	41.58	22q12.3	chr22:35648446-35668404 (+)	ENSG00000221963.6	3.223801897	0.250201914	0.099044916	3.072644899	7.65E-26	1.65E-04	0.060369934	1.69E-25	3282.476416	20.3635434	3.911092285	3057.808648	4.52E-23	0.002941765	0.204245146	8.65E-23
ENSG00000002549.12	LAP3	ENSG00000002549	NM_015907	51056	leucine aminopeptidase 3	protein_coding	44.17	4p15.32	chr4:17577192-17607972 (+)	ENSG00000002549.12	3.467942948	-0.015731518	0.065022617	3.548697082	8.08E-26	0.7898282	0.241053796	5.14E-26	3266.650303	0.072756477	1.450091603	3401.398521	4.63E-23	0.906232697	0.480627525	3.13E-23
ENSG00000138755.6	CXCL9	ENSG00000138755	NM_002416	4283	C-X-C motif chemokine ligand 9	protein_coding	38.44	4q21.1	chr4:76001275-76007509 (-)	ENSG00000138755.6	8.959461223	-1.647280524	0.341310696	10.94805244	8.42E-26	0.082383391	2.05E-05	1.44E-26	3254.364429	4.203622554	28.78239407	3813.055415	4.69E-23	0.260593131	6.09E-04	1.17E-23
ENSG00000225492.6	GBP1P1	ENSG00000225492	NA	400759	guanylate binding protein 1 pseudogene 1	transcribed_unprocessed_pseudogene	39.24	1p22.2	chr1:89407679-89426243 (+)	ENSG00000225492.6	6.572649948	0.391588758	-0.260981541	5.920079649	8.96E-26	0.138978681	4.97E-04	4.14E-25	3236.503282	2.675017391	16.53018928	2821.454789	4.85E-23	0.356758419	0.006616576	1.87E-22
ENSG00000173193.15	PARP14	ENSG00000173193	NM_017554	54625	poly(ADP-ribose) polymerase family member 14	protein_coding	40.87	3q21.1	chr3:122680839-122730840 (+)	ENSG00000173193.15	3.209642494	-0.011517626	-0.009746185	3.211413936	9.31E-26	0.835117852	0.849902402	9.15E-26	3225.34423	0.044341967	0.036648792	3230.278511	4.90E-23	0.928681938	0.929577771	5.24E-23
ENSG00000185880.13	TRIM69	ENSG00000185880	NM_001301144;NM_001301145;NM_001301146;NM_080745;NM_182985	140691	tripartite motif containing 69	protein_coding	39.92	15q21.1	chr15:44728988-44767829 (+)	ENSG00000185880.13	3.20758404	0.04014759	-0.188983416	2.978453033	1.06E-25	0.532391784	7.07E-04	4.83E-25	3188.483638	0.402144291	15.38343896	2782.572531	5.42E-23	0.7502963	0.008583484	2.14E-22
ENSG00000138496.16	PARP9	ENSG00000138496	NM_001146102;NM_001146103;NM_001146104;NM_001146105;NM_001146106;NM_031458	83666	poly(ADP-ribose) polymerase family member 9	protein_coding	42.46	3q21.1	chr3:122527924-122564577 (-)	ENSG00000138496.16	2.618958711	-0.096608524	-0.038651149	2.676916087	1.75E-25	0.060523554	0.378058961	1.18E-25	3048.479838	3.906037739	0.808661787	3157.891437	8.72E-23	0.215662204	0.618297479	6.38E-23
ENSG00000169248.13	CXCL11	ENSG00000169248	NM_001302123;NM_005409	6373	C-X-C motif chemokine ligand 11	protein_coding	36.35	4q21.1	chr4:76033682-76041415 (-)	ENSG00000169248.13	7.851436778	-0.658872159	-0.411867807	8.098441129	1.88E-25	0.16647483	5.59E-06	7.93E-25	3027.809779	2.060484051	34.88117433	2661.260761	9.17E-23	0.396527578	2.22E-04	3.22E-22
ENSG00000205220.12	PSMB10	ENSG00000205220	NM_002801	5699	proteasome 20S subunit beta 10	protein_coding	62.06	16q22.1	chr16:67934506-67936864 (-)	ENSG00000205220.12	3.222372378	0.095896645	0.103501439	3.229977172	2.24E-25	0.148548627	0.051462487	1.77E-25	2981.415214	2.238350402	4.232150012	3044.76859	1.06E-22	0.371019287	0.18334158	8.84E-23
ENSG00000196126.11	HLA-DRB1	ENSG00000196126	NM_002124	3123	major histocompatibility complex, class II, DR beta 1	protein_coding	44.36	6p21.32	chr6:32578769-32589848 (-)	ENSG00000196126.11	4.188773361	-0.311759796	-0.011522034	4.489011123	2.98E-25	0.007302549	0.845871692	1.23E-25	2905.488384	8.701839255	0.038670591	3146.516336	1.38E-22	0.051180888	0.927616595	6.46E-23
ENSG00000111331.13	OAS3	ENSG00000111331	NM_006187	4940	2'-5'-oligoadenylate synthetase 3	protein_coding	46.87	12q24.13	chr12:112938444-112973251 (+)	ENSG00000111331.13	2.47209196	0.208149612	-0.030902806	2.233039541	4.14E-25	1.38E-04	0.484245082	3.11E-24	2820.888565	21.02757132	0.505895239	2353.618208	1.88E-22	0.002554019	0.70671999	1.06E-21
ENSG00000168394.11	TAP1	ENSG00000168394	NM_000593;NM_001292022	6890	transporter 1, ATP binding cassette subfamily B member	protein_coding	50.46	6p21.32	chr6:32845209-32853978 (-)	ENSG00000168394.11	3.485477972	-0.186910983	-0.04630631	3.626082645	5.40E-25	0.005259778	0.420982376	2.72E-25	3039.017746	9.60155594	0.672598413	3236.737992	2.34E-22	0.040063141	0.65498847	1.29E-22
ENSG00000133106.14	EPSTI1	ENSG00000133106	NM_001002264;NM_001330543;NM_001331228;NM_033255	94240	epithelial stromal interaction 1	protein_coding	39.57	13q14.11	chr13:42886388-42992271 (-)	ENSG00000133106.14	4.311798272	0.39442785	0.178548837	4.095919259	5.41E-25	3.70E-04	0.006944805	7.16E-25	3032.829914	17.66964852	8.873492694	2955.733924	2.34E-22	0.005464019	0.046304493	2.97E-22
ENSG00000279296.1	PRAL	ENSG00000279296	NA	NA	p53 regulation associated lncRNA	TEC	43.46	17p13.1	chr17:6772831-6776116 (-)	ENSG00000279296.1	3.729512856	0.109172557	0.037696115	3.658036414	5.86E-25	0.198836646	0.520440269	6.98E-25	2734.442738	1.752872735	0.426298755	2691.994625	2.48E-22	0.440693119	0.732730558	2.96E-22
ENSG00000144837.9	PLA1A	ENSG00000144837	NM_001206960;NM_001206961;NM_001293225;NM_015900	51365	phospholipase A1 member A	protein_coding	45.2	3q13.33	chr3:119597875-119629811 (+)	ENSG00000144837.9	3.869048672	0.120736381	0.209321456	3.957633747	6.05E-25	0.194655919	0.001491594	2.64E-25	2726.861764	1.787195859	13.08035657	2937.635892	2.51E-22	0.435407672	0.0149497	1.28E-22
ENSG00000090339.9	ICAM1	ENSG00000090339	NM_000201	3383	intercellular adhesion molecule 1	protein_coding	51.86	19p13.2	chr19:10271093-10286615 (+)	ENSG00000090339.9	2.563194742	-0.145976394	-0.324882654	2.384288481	6.84E-25	0.00553822	4.29E-07	3.08E-24	2696.705568	9.415143521	49.26797591	2355.812978	2.78E-22	0.041518536	2.92E-05	1.06E-21
ENSG00000134326.11	CMPK2	ENSG00000134326	NM_001256477;NM_001256478;NM_207315	129607	cytidine/uridine monophosphate kinase 2	protein_coding	44.86	2p25.2	chr2:6840570-6866635 (-)	ENSG00000134326.11	4.790369304	-0.096421086	-0.287894144	4.598896246	8.09E-25	0.555677476	1.47E-04	3.04E-24	2656.591842	0.423600273	20.78653401	2358.790051	3.22E-22	0.764995071	0.002694721	1.06E-21
ENSG00000228318.3	NA	ENSG00000228318	NA	NA	novel transcript	lncRNA	45.37	21q22.3	chr21:41441056-41445708 (-)	ENSG00000228318.3	3.249661935	0.282493556	0.04596662	3.013134999	8.63E-25	0.001012077	0.375686624	2.31E-24	2641.18778	14.2565221	0.816887553	2417.250956	3.36E-22	0.011730707	0.616099502	8.51E-22
ENSG00000001617.12	SEMA3F	ENSG00000001617	NM_001318798;NM_001318800;NM_004186	6405	semaphorin 3F	protein_coding	57.74	3p21.31	chr3:50155045-50189075 (+)	ENSG00000001617.12	2.889816852	0.303961797	0.051605453	2.637460508	1.05E-24	3.47E-05	0.31208667	4.91E-24	2594.855219	26.50321743	1.069418404	2259.000381	4.01E-22	8.61E-04	0.555314765	1.60E-21
ENSG00000117226.12	GBP3	ENSG00000117226	NM_001319179;NM_001319180;NM_001319181;NM_018284	2635	guanylate binding protein 3	protein_coding	40.11	1p22.2	chr1:89006679-89022894 (-)	ENSG00000117226.12	2.794157179	-0.160221879	-0.086374552	2.868004507	1.22E-24	0.013081666	0.090024488	8.40E-25	2559.942984	7.263724919	3.138756558	2647.522892	4.58E-22	0.077073836	0.263545112	3.34E-22
ENSG00000048052.21	HDAC9	ENSG00000048052	NM_001204144;NM_001204145;NM_001204146;NM_001204147;NM_001204148;NM_001321868;NM_001321869;NM_001321870;NM_001321871;NM_001321872;NM_001321873;NM_001321874;NM_001321875;NM_001321876;NM_001321877;NM_001321878;NM_001321879;NM_001321884;NM_001321885;NM_001321886;NM_001321887;NM_001321888;NM_001321889;NM_001321890;NM_001321891;NM_001321893;NM_001321894;NM_001321895;NM_001321896;NM_001321897;NM_001321…	9734	histone deacetylase 9	protein_coding	36.13	7p21.1	chr7:18086949-19002416 (+)	ENSG00000048052.21	3.10609732	-0.009442342	-0.275357844	2.840181818	1.28E-24	0.910143781	1.86E-05	9.98E-24	2548.493432	0.01663893	29.21986752	2119.54088	4.72E-22	0.9635013	5.60E-04	3.09E-21
ENSG00000242574.9	HLA-DMB	ENSG00000242574	NM_002118	3109	major histocompatibility complex, class II, DM beta	protein_coding	45.12	6p21.32	chr6:32934629-32941028 (-)	ENSG00000242574.9	4.220358972	-0.08895752	-0.169915577	4.139400915	1.39E-24	0.568621392	0.009059687	2.86E-24	2530.945166	0.507447902	8.159657309	2371.501494	5.00E-22	0.774158918	0.056071387	1.03E-21
ENSG00000162896.6	PIGR	ENSG00000162896	NM_002644	5284	polymeric immunoglobulin receptor	protein_coding	49.28	1q32.1	chr1:206928522-206946466 (-)	ENSG00000162896.6	8.40925078	0.940592197	0.345312422	7.813971005	1.42E-24	0.131471862	5.28E-05	3.63E-25	2525.53683	3.319824188	24.76311645	2854.679485	5.03E-22	0.345928125	0.001225855	1.68E-22
ENSG00000156587.16	UBE2L6	ENSG00000156587	NM_004223;NM_198183	9246	ubiquitin conjugating enzyme E2 L6	protein_coding	48.66	11q12.1	chr11:57551656-57568284 (-)	ENSG00000156587.16	2.547316504	-0.13964455	0.044976991	2.731938046	2.41E-24	0.01269444	0.358724699	6.08E-25	2408.360838	7.335688982	0.8779814	2725.606686	8.39E-22	0.07540807	0.601548502	2.63E-22
ENSG00000135114.12	OASL	ENSG00000135114	NM_001261825;NM_003733;NM_198213	8638	2'-5'-oligoadenylate synthetase like	protein_coding	48.47	12q24.31	chr12:121019111-121039242 (-)	ENSG00000135114.12	2.547006419	-0.2103766	-0.132412442	2.624970577	2.74E-24	0.001546095	0.008421029	1.99E-24	2380.649418	12.97371788	8.342121224	2449.702293	9.37E-22	0.016318591	0.05309881	7.47E-22
ENSG00000107201.10	DDX58	ENSG00000107201	NM_014314	23586	DExD/H-box helicase 58	protein_coding	39.59	9p21.1	chr9:32455302-32526208 (-)	ENSG00000107201.10	2.736825005	0.161601172	-0.134466912	2.440756921	3.44E-24	0.014408902	0.012737602	3.17E-23	2332.865637	7.033867666	7.327547838	1910.329723	1.15E-21	0.082166173	0.071193186	8.57E-21
ENSG00000204261.9	PSMB8-AS1	ENSG00000204261	NA	100507463	PSMB8 antisense RNA 1 (head to head)	lncRNA	52.21	6p21.32	chr6:32844078-32846500 (+)	ENSG00000204261.9	3.037372797	-0.212000313	-0.044572452	3.204800658	3.51E-24	0.004185657	0.429856544	1.41E-24	2328.535972	10.1580613	0.646332308	2527.055911	1.16E-21	0.033994721	0.662469175	5.50E-22
ENSG00000132530.17	XAF1	ENSG00000132530	NM_001353134;NM_001353135;NM_001353136;NM_001353137;NM_001353138;NM_001353139;NM_001353140;NM_017523;NM_199139	54739	XIAP associated factor 1	protein_coding	44.21	17p13.1	chr17:6755447-6775647 (+)	ENSG00000132530.17	3.687774422	0.140399706	0.056708645	3.604083361	4.44E-24	0.086301333	0.352082852	5.64E-24	2651.268155	3.230186332	0.904597834	2592.943275	1.44E-21	0.26901189	0.594504054	1.77E-21
ENSG00000121858.11	TNFSF10	ENSG00000121858	NM_001190942;NM_001190943;NM_003810	8743	TNF superfamily member 10	protein_coding	40.83	3q26.31	chr3:172505508-172523475 (-)	ENSG00000121858.11	2.698389162	0.104341645	-0.16562859	2.428418927	5.59E-24	0.086312056	0.004017852	4.60E-23	2232.793662	3.217984546	10.26837883	1847.243572	1.79E-21	0.26901189	0.031351156	1.21E-20
ENSG00000118849.10	RARRES1	ENSG00000118849	NM_002888;NM_206963	5918	retinoic acid receptor responder 1	protein_coding	43.74	3q25.32	chr3:158696892-158732489 (-)	ENSG00000118849.10	2.996555707	-0.639974953	-0.494621737	3.141908922	7.64E-24	1.41E-09	1.19E-08	5.03E-24	2303.382838	97.79224369	76.96973419	2393.118243	2.40E-21	2.65E-07	1.65E-06	1.61E-21
ENSG00000179583.19	CIITA	ENSG00000179583	NM_000246;NM_001286402;NM_001286403	4261	class II major histocompatibility complex transactivator	protein_coding	50.13	16p13.13	chr16:10866222-10943021 (+)	ENSG00000179583.19	2.552779844	-0.075348944	0.12566719	2.753795978	8.23E-24	0.191704557	0.019956048	1.75E-24	2156.537739	1.811979833	6.276944978	2478.5182	2.55E-21	0.431562285	0.097522857	6.69E-22
ENSG00000267607.1	NA	ENSG00000267607	NA	NA	novel transcript, antisense to ICAM4 and ICAM1	lncRNA	56.63	19p13.2	chr19:10285801-10289019 (-)	ENSG00000267607.1	2.577041245	-0.197363208	-0.390394561	2.384009892	9.48E-24	0.002333532	1.10E-07	5.92E-23	2129.268657	11.77658233	58.35921351	1805.459187	2.89E-21	0.022200458	1.01E-05	1.48E-20
ENSG00000185338.6	SOCS1	ENSG00000185338	NM_003745	8651	suppressor of cytokine signaling 1	protein_coding	68.73	16p13.13	chr16:11254408-11256204 (-)	ENSG00000185338.6	4.99812544	0.880366269	0.174432868	4.292192039	1.16E-23	1.71E-05	0.020352961	2.75E-23	2091.345383	29.57374095	6.232052356	1934.598404	3.47E-21	4.91E-04	0.098670587	7.55E-21
ENSG00000284734.1	NA	ENSG00000284734	NA	NA	novel transcript, antisense to GBP4	lncRNA	39.4	1p22.2	chr1:89198714-89207040 (+)	ENSG00000284734.1	8.13291056	-0.229795433	-0.119881397	8.242824596	1.41E-23	0.760788656	0.139019793	2.07E-23	2055.155744	0.134848142	2.352910311	1984.426239	4.15E-21	0.892050681	0.34553663	5.94E-21
ENSG00000137752.24	CASP1	ENSG00000137752	NM_001223;NM_001257118;NM_001257119;NM_033292;NM_033293;NM_033294;NM_033295	834	caspase 1	protein_coding	36.98	11q22.3	chr11:105025443-105035250 (-)	ENSG00000137752.24	3.143988671	-0.020894262	0.004431202	3.169314135	1.66E-23	0.809778721	0.937939582	1.35E-23	2024.889091	0.059324212	0.006199456	2062.33429	4.82E-21	0.91704322	0.974203275	4.05E-21
ENSG00000100911.16	PSME2	ENSG00000100911	NM_002818	5721	proteasome activator subunit 2	protein_coding	52.29	14q12	chr14:24143362-24147570 (-)	ENSG00000100911.16	2.186141471	-0.075747336	-0.191111893	2.070776914	1.82E-23	0.131204698	4.02E-04	5.85E-23	2007.592384	2.454087495	17.23605471	1807.425417	5.23E-21	0.345645258	0.005664744	1.48E-20
ENSG00000204592.9	HLA-E	ENSG00000204592	NM_005516	3133	major histocompatibility complex, class I, E	protein_coding	55.61	6p22.1	chr6:30489509-30494194 (+)	ENSG00000204592.9	2.391508294	-0.03591059	0.029641624	2.457060508	1.85E-23	0.495898594	0.561150111	1.07E-23	2004.860952	0.479162349	0.347977356	2106.786579	5.23E-21	0.725010098	0.760232519	3.25E-21
ENSG00000105963.15	ADAP1	ENSG00000105963	NM_001284308;NM_001284309;NM_001284310;NM_001284311;NM_006869	11033	ArfGAP with dual PH domains 1	protein_coding	60.61	7p22.3	chr7:897900-955407 (-)	ENSG00000105963.15	7.571223689	-0.455583678	0.269494889	8.296302256	2.14E-23	0.409885788	0.002404322	4.79E-24	1979.095179	0.714130587	11.69152183	2264.110239	5.95E-21	0.656977188	0.021312051	1.58E-21
ENSG00000115267.8	IFIH1	ENSG00000115267	NM_022168	64135	interferon induced with helicase C domain 1	protein_coding	35.75	2q24.2	chr2:162267074-162318684 (-)	ENSG00000115267.8	2.593676716	0.001084451	-0.085305034	2.50728723	2.64E-23	0.986681275	0.11314938	5.33E-23	1942.02607	2.85E-04	2.717926464	1822.70657	7.24E-21	0.995108337	0.305346609	1.38E-20
ENSG00000188707.6	ZBED6CL	ENSG00000188707	NM_138434	113763	ZBED6 C-terminal like	protein_coding	52.8	7q36.1	chr7:150322639-150332721 (+)	ENSG00000188707.6	2.271581318	-0.054368372	0.135128679	2.461078368	2.73E-23	0.338112441	0.007780237	4.79E-24	1936.216604	0.958029246	8.541241682	2264.368808	7.38E-21	0.592674704	0.050324619	1.58E-21
ENSG00000204252.14	HLA-DOA	ENSG00000204252	NM_002119	3111	major histocompatibility complex, class II, DO alpha	protein_coding	52.57	6p21.32	chr6:33004182-33009591 (-)	ENSG00000204252.14	9.853546101	-0.797946403	-0.200880422	10.45061208	2.84E-23	0.551337596	0.02382066	5.87E-23	1928.970275	0.452614688	5.877028936	1806.844475	7.59E-21	0.76256561	0.109411065	1.48E-20
ENSG00000120217.14	CD274	ENSG00000120217	NM_001267706;NM_014143	29126	CD274 molecule	protein_coding	38.15	9p24.1	chr9:5450503-5470566 (+)	ENSG00000120217.14	3.884667832	-1.413574834	-0.94193614	4.356306526	3.50E-23	1.08E-09	3.47E-12	2.00E-22	1892.975221	98.95379247	179.2851917	1617.993061	9.22E-21	2.17E-07	2.60E-09	4.42E-20
ENSG00000204257.15	HLA-DMA	ENSG00000204257	NM_006120	3108	major histocompatibility complex, class II, DM alpha	protein_coding	43.69	6p21.32	chr6:32948613-32969094 (-)	ENSG00000204257.15	2.579077377	-0.058981584	0.053002046	2.691061007	3.93E-23	0.372205838	0.323638532	1.62E-23	1873.265086	0.829094942	1.018451467	2028.774021	1.02E-20	0.623082614	0.567340833	4.72E-21
ENSG00000123609.11	NMI	ENSG00000123609	NM_004688	9111	N-myc and STAT interactor	protein_coding	39.88	2q23.3	chr2:151270470-151289894 (-)	ENSG00000123609.11	2.208560488	0.103328647	0.069532527	2.174764367	6.21E-23	0.072698144	0.154145212	7.16E-23	1797.790521	3.54626488	2.175093714	1774.870554	1.59E-20	0.241097983	0.368918475	1.72E-20
ENSG00000204642.14	HLA-F	ENSG00000204642	NM_001098478;NM_001098479;NM_018950	3134	major histocompatibility complex, class I, F	protein_coding	45.02	6p22.1	chr6:29722775-29738528 (+)	ENSG00000204642.14	2.586213948	0.056721887	0.162141764	2.691633825	6.33E-23	0.379288684	0.007274571	2.47E-23	1794.614859	0.804427559	8.711602254	1953.811532	1.59E-20	0.629652451	0.047884374	6.96E-21
ENSG00000206337.12	HCP5	ENSG00000206337	NA	10866	HLA complex P5	lncRNA	49.39	6p21.33	chr6:31463170-31478936 (+)	ENSG00000206337.12	2.655648677	0.077841636	-0.147431318	2.430375722	6.38E-23	0.282747013	0.01196418	3.88E-22	1793.372728	1.211232471	7.47826993	1524.003609	1.59E-20	0.540138626	0.06832066	8.21E-20
ENSG00000188313.13	PLSCR1	ENSG00000188313	NM_001363872;NM_001363874;NM_021105	5359	phospholipid scramblase 1	protein_coding	36.3	3q24	chr3:146515180-146544856 (-)	ENSG00000188313.13	2.168247941	0.144827664	-0.06701679	1.956403487	6.91E-23	0.010756563	0.174132468	5.40E-22	1780.59304	7.736613428	1.969945668	1478.908048	1.70E-20	0.067497864	0.397566943	1.11E-19
ENSG00000136514.3	RTP4	ENSG00000136514	NM_022147	64108	receptor transporter protein 4	protein_coding	42.42	3q27.3	chr3:187368385-187372076 (+)	ENSG00000136514.3	6.605137873	0.155594387	0.12597422	6.575517706	8.47E-23	0.755519529	0.119165628	4.37E-23	1748.150154	0.15818701	2.62480876	1855.710976	2.06E-20	0.889675484	0.315609705	1.17E-20
ENSG00000157873.17	TNFRSF14	ENSG00000157873	NM_001297605;NM_003820	8764	TNF receptor superfamily member 14	protein_coding	64.06	1p36.32	chr1:2555639-2565382 (+)	ENSG00000157873.17	6.830949824	-0.313258056	0.299589173	7.443797054	8.66E-23	0.549951152	0.001010132	1.50E-23	1744.671849	0.486286985	14.26246524	2043.441859	2.08E-20	0.761675308	0.011138324	4.42E-21
ENSG00000119922.10	IFIT2	ENSG00000119922	NM_001547	3433	interferon induced protein with tetratricopeptide repeats 2	protein_coding	42.26	10q23.31	chr10:89283694-89309271 (+)	ENSG00000119922.10	2.65859891	-0.110660348	-0.136371418	2.63288784	1.05E-22	0.133761472	0.023677215	1.53E-22	1714.517169	2.420215267	5.890540701	1657.703889	2.50E-20	0.349100599	0.108983428	3.46E-20
ENSG00000127399.15	LRRC61	ENSG00000127399	NM_001142928;NM_001363433;NM_001363434;NM_023942	65999	leucine rich repeat containing 61	protein_coding	53.95	7q36.1	chr7:150323263-150338156 (+)	ENSG00000127399.15	2.097642592	-0.395442293	-0.33652307	2.156561815	1.09E-22	3.98E-07	2.45E-07	1.20E-22	1708.901967	49.74127176	52.87695619	1693.652546	2.56E-20	2.58E-05	1.88E-05	2.76E-20
ENSG00000187608.10	ISG15	ENSG00000187608	NM_005101	9636	ISG15 ubiquitin like modifier	protein_coding	56.44	1p36.33	chr1:1001138-1014540 (+)	ENSG00000187608.10	2.578920724	0.039921493	-0.119677562	2.41932167	1.44E-22	0.580312324	0.038913783	5.38E-22	1666.121925	0.314789723	4.810882611	1479.554536	3.35E-20	0.782099006	0.15258526	1.11E-19
ENSG00000231389.7	HLA-DPA1	ENSG00000231389	NM_001242524;NM_001242525;NM_033554	3113	major histocompatibility complex, class II, DP alpha 1	protein_coding	42.77	6p21.32	chr6:33064569-33080775 (-)	ENSG00000231389.7	5.822670672	-0.44855969	0.017080953	6.288311315	1.61E-22	0.030349176	0.807386308	8.75E-23	2944.064832	5.464599803	0.061098173	3137.640689	3.69E-20	0.135697016	0.911525949	2.03E-20
ENSG00000196776.16	CD47	ENSG00000196776	NM_001777;NM_198793	961	CD47 molecule	protein_coding	37.38	3q13.12	chr3:108043091-108091862 (-)	ENSG00000196776.16	1.992075934	0.074735385	-0.260986914	1.656353635	1.72E-22	0.144794288	1.11E-05	8.46E-21	1640.12449	2.282408586	31.55866972	1152.874853	3.89E-20	0.365389445	3.82E-04	1.46E-18
ENSG00000130303.13	BST2	ENSG00000130303	NM_004335	684	bone marrow stromal cell antigen 2	protein_coding	58.4	19p13.11	chr19:17402939-17405630 (-)	ENSG00000130303.13	2.053951652	0.080396651	0.089468171	2.063023172	1.98E-22	0.129059612	0.075759389	1.68E-22	1619.11906	2.483115314	3.46660805	1643.031858	4.44E-20	0.343094518	0.236250949	3.77E-20
ENSG00000146674.15	IGFBP3	ENSG00000146674	NM_000598;NM_001013398	3486	insulin like growth factor binding protein 3	protein_coding	49.16	7p12.3	chr7:45912245-45921874 (-)	ENSG00000146674.15	-1.973478763	-0.342301914	-0.313689395	-1.944866244	2.29E-22	2.89E-07	1.28E-06	3.19E-22	1597.888625	51.80209154	42.75908076	1551.254085	5.08E-20	2.00E-05	6.72E-05	6.82E-20
ENSG00000225864.1	NA	ENSG00000225864	NA	NA	HLA complex group 4 pseudogene 11	unprocessed_pseudogene	63.77	6p22.1	chr6:29722981-29723971 (-)	ENSG00000225864.1	2.673283799	0.056506834	0.191597861	2.808374826	2.88E-22	0.473583916	0.002739835	7.55E-23	1565.540783	0.53132806	11.32261924	1766.508255	6.30E-20	0.707336763	0.02348568	1.79E-20
ENSG00000132109.10	TRIM21	ENSG00000132109	NM_003141	6737	tripartite motif containing 21	protein_coding	46.35	11p15.4	chr11:4384897-4393702 (-)	ENSG00000132109.10	1.920306316	-0.046188976	0.177655382	2.144150674	2.93E-22	0.381260888	5.69E-04	2.55E-23	1562.794814	0.79767868	16.08763417	1947.710056	6.35E-20	0.631137395	0.007313999	7.11E-21
ENSG00000165949.12	IFI27	ENSG00000165949	NM_001288954;NM_001288957;NM_001288958;NM_001288960;NM_001288995;NM_001366993;NM_001366994;NM_005532	3429	interferon alpha inducible protein 27	protein_coding	48.7	14q32.12	chr14:94104836-94116698 (+)	ENSG00000165949.12	2.052665906	0.377153048	0.049429914	1.724942771	3.11E-22	3.07E-07	0.318171529	9.14E-21	1554.475086	51.39644948	1.042255489	1144.838316	6.61E-20	2.09E-05	0.56159501	1.55E-18
ENSG00000059378.13	PARP12	ENSG00000059378	NM_022750	64761	poly(ADP-ribose) polymerase family member 12	protein_coding	45.56	7q34	chr7:140023749-140062951 (-)	ENSG00000059378.13	1.866414474	0.182719102	0.068707101	1.752402473	3.12E-22	9.91E-04	0.134755085	9.89E-22	1554.008035	14.32255766	2.407258718	1400.29913	6.61E-20	0.011579286	0.339935982	1.99E-19
ENSG00000101342.10	TLDC2	ENSG00000101342	NM_001304783;NM_080628	140711	TBC/LysM-associated domain containing 2	protein_coding	50.21	20q11.23	chr20:36876121-36894235 (+)	ENSG00000101342.10	3.453184808	-0.311108815	-0.158207035	3.606086589	3.27E-22	0.012658677	0.030081844	2.67E-22	1578.250318	7.349874112	5.366465771	1607.301568	6.85E-20	0.075301649	0.127466421	5.79E-20
ENSG00000137628.17	DDX60	ENSG00000137628	NM_017631	55601	DExD/H-box helicase 60	protein_coding	36.27	4q32.3	chr4:168216294-168318804 (-)	ENSG00000137628.17	2.175051492	0.070169127	-0.057107447	2.047774918	3.60E-22	0.246012131	0.268222801	1.18E-21	1534.262876	1.418974134	1.288908275	1378.609957	7.46E-20	0.498831936	0.511355485	2.29E-19
ENSG00000102524.11	TNFSF13B	ENSG00000102524	NM_001145645;NM_006573	10673	TNF superfamily member 13b	protein_coding	34.84	13q33.3	chr13:108251240-108308484 (+)	ENSG00000102524.11	6.014519182	-0.739335108	0.221231984	6.975086274	4.12E-22	0.14323592	0.011105646	6.44E-23	1515.768449	3.420874567	7.658760219	1792.002143	8.44E-20	0.363241455	0.064746382	1.59E-20
ENSG00000128284.19	APOL3	ENSG00000128284	NM_014349;NM_030644;NM_145639;NM_145640;NM_145641;NM_145642	80833	apolipoprotein L3	protein_coding	47.21	22q12.3	chr22:36140330-36166177 (-)	ENSG00000128284.19	4.518570622	-0.40276629	-0.184387134	4.736949778	4.62E-22	0.01026002	0.015622414	4.36E-22	2202.115049	8.017637089	6.972424827	2214.778201	9.37E-20	0.065350186	0.082318018	9.13E-20
ENSG00000142089.16	IFITM3	ENSG00000142089	NM_021034	10410	interferon induced transmembrane protein 3	protein_coding	54.32	11p15.5	chr11:319676-327537 (-)	ENSG00000142089.16	1.948230626	0.051799913	-0.019089734	1.877340979	5.13E-22	0.306398984	0.697161619	1.09E-21	1485.783902	1.095469656	0.155383492	1387.449029	1.03E-19	0.563994123	0.848424952	2.15E-19
ENSG00000175040.6	CHST2	ENSG00000175040	NM_004267	9435	carbohydrate sulfotransferase 2	protein_coding	57.61	3q24	chr3:143119771-143124014 (+)	ENSG00000175040.6	-2.368213319	-0.433110772	0.035389058	-1.899713489	5.85E-22	4.82E-08	0.616438075	7.75E-20	1468.429714	64.41921691	0.258019075	942.5583775	1.16E-19	4.82E-06	0.799273272	1.10E-17
ENSG00000099377.14	HSD3B7	ENSG00000099377	NM_001142777;NM_001142778;NM_025193	80270	hydroxy-delta-5-steroid dehydrogenase, 3 beta- and steroid delta-isomerase 7	protein_coding	60.62	16p11.2	chr16:30985207-30989147 (+)	ENSG00000099377.14	1.713417625	-0.120845437	-0.232977373	1.601285689	6.74E-22	0.014614151	1.77E-05	3.18E-21	1449.625857	7.000426584	29.44018481	1259.919553	1.33E-19	0.082846121	5.39E-04	5.73E-19
ENSG00000162772.17	ATF3	ENSG00000162772	NM_001030287;NM_001040619;NM_001206484;NM_001206486;NM_001206488;NM_001674	467	activating transcription factor 3	protein_coding	43.16	1q32.3	chr1:212565334-212620777 (+)	ENSG00000162772.17	2.301616424	0.143830569	-0.348230618	1.809555236	7.19E-22	0.042479889	1.45E-06	1.23E-19	1441.259605	4.627080954	42.01575571	904.0422288	1.40E-19	0.169954447	7.42E-05	1.67E-17
ENSG00000173432.12	SAA1	ENSG00000173432	NM_000331;NM_001178006;NM_199161	6288	serum amyloid A1	protein_coding	50.35	11p15.1	chr11:18266260-18269977 (+)	ENSG00000173432.12	3.772956818	0.237131453	0.448015171	3.983840536	7.53E-22	0.091671942	2.62E-06	8.40E-23	1435.164912	3.104800569	38.78748946	1749.507768	1.45E-19	0.279608034	1.19E-04	1.97E-20
ENSG00000123240.17	OPTN	ENSG00000123240	NM_001008211;NM_001008212;NM_001008213;NM_021980	10133	optineurin	protein_coding	42.4	10p13	chr10:13099449-13138308 (+)	ENSG00000123240.17	1.764595533	0.00811974	-0.058082257	1.698393537	8.56E-22	0.864315868	0.206982089	1.90E-21	1418.741254	0.029878041	1.688503015	1319.933194	1.63E-19	0.942488985	0.440646662	3.56E-19
ENSG00000104951.16	IL4I1	ENSG00000104951	NM_001258017;NM_001258018;NM_152899;NM_172374	259307	interleukin 4 induced 1	protein_coding	54.88	19q13.33	chr19:49889654-49929539 (-)	ENSG00000104951.16	2.898068696	0.521790221	-0.03117059	2.345107884	9.70E-22	7.07E-06	0.623911154	3.06E-20	1402.769166	33.72934689	0.247165427	1025.661644	1.83E-19	2.40E-04	0.804988655	4.70E-18
ENSG00000026950.17	BTN3A1	ENSG00000026950	NM_001145008;NM_001145009;NM_007048;NM_194441	11119	butyrophilin subfamily 3 member A1	protein_coding	44.46	6p22.2	chr6:26402237-26415208 (+)	ENSG00000026950.17	1.872921738	0.042190393	0.178001074	2.008732418	1.23E-21	0.432686129	9.10E-04	2.36E-22	1372.636471	0.638330834	14.5852602	1593.577324	2.31E-19	0.674008055	0.010325958	5.18E-20
ENSG00000130589.16	HELZ2	ENSG00000130589	NM_001037335;NM_033405	85441	helicase with zinc finger 2	protein_coding	66.08	20q13.33	chr20:63558086-63574239 (-)	ENSG00000130589.16	2.496180636	0.025374603	-0.030847622	2.439958411	1.62E-21	0.689590184	0.602354773	2.47E-21	1567.532111	0.163919252	0.279674478	1506.306419	3.01E-19	0.853838818	0.789249066	4.55E-19
ENSG00000125730.17	C3	ENSG00000125730	NM_000064	718	complement C3	protein_coding	51.26	19p13.3	chr19:6677704-6730562 (-)	ENSG00000125730.17	2.313188385	0.62274098	0.227372697	1.917820102	1.84E-21	4.16E-10	6.49E-04	6.96E-20	1465.071917	113.7219137	15.81164859	1043.318467	3.36E-19	9.98E-08	0.008051548	1.01E-17
ENSG00000166750.10	SLFN5	ENSG00000166750	NM_001330183;NM_144975	162394	schlafen family member 5	protein_coding	41.59	17q12	chr17:35243071-35273655 (+)	ENSG00000166750.10	2.037414161	-0.197837033	-0.233774941	2.001476253	1.84E-21	0.002560534	1.78E-04	3.34E-21	1323.493435	11.51316597	20.09805295	1254.368218	3.36E-19	0.023734277	0.003108112	5.96E-19
ENSG00000013374.16	NUB1	ENSG00000013374	NM_001243351;NM_001363529;NM_016118	51667	negative regulator of ubiquitin like proteins 1	protein_coding	44.96	7q36.1	chr7:151341699-151378449 (+)	ENSG00000013374.16	1.519701671	-0.162471063	-0.212023115	1.470149619	2.01E-21	8.45E-04	2.81E-05	4.49E-21	1313.119799	14.81776971	27.40149679	1220.983446	3.63E-19	0.010241729	7.66E-04	7.96E-19
ENSG00000172183.15	ISG20	ENSG00000172183	NM_001303233;NM_001303234;NM_001303236;NM_001303237;NM_002201	3669	interferon stimulated exonuclease gene 20	protein_coding	52.19	15q26.1	chr15:88636153-88656483 (+)	ENSG00000172183.15	3.331520398	-0.299079714	-0.064724103	3.565876009	2.05E-21	0.025748113	0.371320463	9.34E-22	1310.803107	5.703817007	0.832226568	1407.475011	3.67E-19	0.120926473	0.612722244	1.90E-19
ENSG00000006210.7	CX3CL1	ENSG00000006210	NM_001304392;NM_002996	6376	C-X3-C motif chemokine ligand 1	protein_coding	53.75	16q21	chr16:57372477-57385044 (+)	ENSG00000006210.7	3.715540226	0.569286889	-0.398544778	2.747708559	2.33E-21	3.02E-04	3.34E-05	5.66E-19	1295.642672	18.21625594	26.6643658	786.1799889	4.11E-19	0.004666444	8.75E-04	6.93E-17
ENSG00000157890.17	MEGF11	ENSG00000157890	NM_032445	84465	multiple EGF like domains 11	protein_coding	48.98	15q22.31	chr15:65895079-66253747 (-)	ENSG00000157890.17	4.92751881	-1.030425265	-1.343440571	4.614503504	2.34E-21	8.29E-04	1.31E-12	1.14E-18	1295.273894	14.8777821	197.4310372	737.006343	4.11E-19	0.010092096	1.16E-09	1.28E-16
ENSG00000166710.20	B2M	ENSG00000166710	NM_004048	567	beta-2-microglobulin	protein_coding	42.61	15q21.1	chr15:44711487-44718877 (+)	ENSG00000166710.20	2.075178336	0.025391673	-0.204074838	1.845711825	3.17E-21	0.654713828	0.00136825	3.52E-20	1274.045354	0.205460713	13.35126694	1023.295208	5.52E-19	0.832177195	0.014016888	5.36E-18
ENSG00000184368.16	MAP7D2	ENSG00000184368	NM_001168465;NM_001168466;NM_001168467;NM_152780	256714	MAP7 domain containing 2	protein_coding	44.43	Xp22.12	chrX:20006713-20116907 (-)	ENSG00000184368.16	-1.938490271	-0.021275178	0.233942706	-1.683272387	3.23E-21	0.680752964	3.40E-04	5.30E-20	1257.936319	0.173756176	17.80418699	975.8067835	5.57E-19	0.848719654	0.005039942	8.00E-18
ENSG00000279196.1	NA	ENSG00000279196	NA	NA	novel transcript	TEC	61.66	16p11.2	chr16:30984630-30988270 (-)	ENSG00000279196.1	1.720414875	-0.118200352	-0.236570092	1.602045135	3.38E-21	0.027303351	3.53E-05	1.79E-20	1252.904676	5.574296968	26.42402457	1077.057243	5.77E-19	0.125803114	9.17E-04	2.91E-18
ENSG00000140464.20	PML	ENSG00000140464	NM_002675;NM_033238;NM_033239;NM_033240;NM_033244;NM_033246;NM_033247;NM_033249;NM_033250	5371	promyelocytic leukemia	protein_coding	47.81	15q24.1	chr15:73994673-74047827 (+)	ENSG00000140464.20	1.616916205	-0.090294797	-0.148438582	1.55877242	3.41E-21	0.058170046	0.00281726	7.58E-21	1252.001513	3.985123787	11.24453135	1164.438028	5.77E-19	0.210275543	0.024054117	1.32E-18
ENSG00000271581.1	NA	ENSG00000271581	NA	NA	HLA complex group 4 (HCG4) pseudogene	unprocessed_pseudogene	64.98	6p21.33	chr6:31356647-31357637 (+)	ENSG00000271581.1	1.863932325	0.204440844	0.139533455	1.799024936	3.49E-21	7.18E-04	0.010966531	6.68E-21	1249.086127	15.33244342	7.689457053	1177.848967	5.87E-19	0.009054496	0.064281553	1.17E-18
ENSG00000163347.6	CLDN1	ENSG00000163347	NM_021101	9076	claudin 1	protein_coding	37.37	3q28	chr3:190305707-190322446 (-)	ENSG00000163347.6	1.944127877	-0.054180493	-0.501605473	1.496702897	3.59E-21	0.345996661	1.96E-09	1.08E-18	1245.95207	0.926615124	92.72451592	740.7624192	5.98E-19	0.59945102	4.49E-07	1.23E-16
ENSG00000159403.18	C1R	ENSG00000159403	NM_001354346;NM_001733	715	complement C1r	protein_coding	51.55	12p13.31	chr12:7080214-7092540 (-)	ENSG00000159403.18	1.893111443	-0.189482217	-0.067655802	2.014937858	3.70E-21	0.001707363	0.20124646	1.06E-21	1242.591031	12.68080435	1.733492383	1391.339439	6.11E-19	0.017591887	0.43380147	2.11E-19
ENSG00000124226.11	RNF114	ENSG00000124226	NM_018683	55905	ring finger protein 114	protein_coding	46.63	20q13.13	chr20:49936336-49953885 (+)	ENSG00000124226.11	1.494299529	-0.53389529	-0.461775512	1.566419307	4.02E-21	1.45E-11	1.27E-10	1.87E-21	1233.205231	155.2578259	124.1781794	1321.829487	6.59E-19	6.42E-09	4.60E-08	3.54E-19
ENSG00000152778.9	IFIT5	ENSG00000152778	NM_012420	24138	interferon induced protein with tetratricopeptide repeats 5	protein_coding	41.51	10q23.31	chr10:89414568-89420997 (+)	ENSG00000152778.9	2.125396305	-0.023145528	0.030224416	2.178766249	4.24E-21	0.730182507	0.582308302	2.39E-21	1227.41312	0.121950218	0.311459543	1292.624078	6.88E-19	0.877343354	0.775032104	4.44E-19
ENSG00000197448.14	GSTK1	ENSG00000197448	NM_001143679;NM_001143680;NM_001143681;NM_015917	373156	glutathione S-transferase kappa 1	protein_coding	41.49	7q34	chr7:143244093-143270854 (+)	ENSG00000197448.14	1.438195672	0.020552718	0.045346565	1.462989519	4.57E-21	0.619348738	0.270222401	3.13E-21	1219.088212	0.25375674	1.277889638	1261.709074	7.36E-19	0.808102244	0.512604977	5.69E-19
ENSG00000112499.13	SLC22A2	ENSG00000112499	NM_003058	6582	solute carrier family 22 member 2	protein_coding	41.52	6q25.3	chr6:160171061-160277638 (-)	ENSG00000112499.13	5.712750022	-0.363681478	-0.286660198	5.789771303	4.72E-21	0.366852501	0.005011351	1.44E-20	1215.622024	0.984701108	9.677973189	1098.441032	7.53E-19	0.618585385	0.036722214	2.37E-18
ENSG00000163840.10	DTX3L	ENSG00000163840	NM_138287	151636	deltex E3 ubiquitin ligase 3L	protein_coding	44.22	3q21.1	chr3:122564338-122575203 (+)	ENSG00000163840.10	1.883851302	-0.047244506	-0.134633667	1.796462142	4.88E-21	0.395615179	0.01532622	1.37E-20	1211.930448	0.750066111	6.888324127	1103.661319	7.72E-19	0.644280019	0.081209157	2.28E-18
ENSG00000239713.9	APOBEC3G	ENSG00000239713	NM_001349436;NM_001349437;NM_021822	60489	apolipoprotein B mRNA editing enzyme catalytic subunit 3G	protein_coding	54.63	22q13.1	chr22:39077067-39087743 (+)	ENSG00000239713.9	8.313492958	-1.972078528	-0.205994587	10.0795769	5.09E-21	0.101005455	0.052588912	8.55E-21	1207.16864	2.924920801	4.188195699	1151.709803	8.00E-19	0.295582802	0.186332489	1.46E-18
ENSG00000170581.14	STAT2	ENSG00000170581	NM_005419;NM_198332	6773	signal transducer and activator of transcription 2	protein_coding	47.76	12q13.3	chr12:56341597-56360167 (-)	ENSG00000170581.14	2.366380996	-0.030414097	0.109220915	2.506016008	5.68E-21	0.632830549	0.076131383	1.84E-21	1411.635671	0.234935395	3.474997727	1571.471532	8.85E-19	0.817102082	0.236842386	3.51E-19
ENSG00000198959.12	TGM2	ENSG00000198959	NM_001323316;NM_001323317;NM_001323318;NM_004613;NM_198951	7052	transglutaminase 2	protein_coding	52.67	20q11.23	chr20:38127385-38166578 (-)	ENSG00000198959.12	1.659973549	0.238541819	0.136479547	1.557911277	8.14E-21	5.15E-05	0.008553649	3.00E-20	1156.891261	24.8663391	8.303001619	1027.71509	1.26E-18	0.001183855	0.05381314	4.64E-18
ENSG00000121060.18	TRIM25	ENSG00000121060	NM_005082	7706	tripartite motif containing 25	protein_coding	42.89	17q22	chr17:56836387-56914080 (-)	ENSG00000121060.18	1.559855691	-0.013368661	-0.054811763	1.518412589	8.19E-21	0.772016339	0.229693683	1.45E-20	1156.254877	0.086001665	1.524576544	1097.987771	1.26E-18	0.897438479	0.468623216	2.37E-18
ENSG00000092010.15	PSME1	ENSG00000092010	NM_001281528;NM_001281529;NM_006263;NM_176783	5720	proteasome activator subunit 1	protein_coding	57.43	14q12	chr14:24136163-24138967 (+)	ENSG00000092010.15	1.750173016	0.050320554	-0.113416873	1.586435589	8.92E-21	0.338280599	0.031811035	6.97E-20	1147.343405	0.957348521	5.241049246	951.7002291	1.36E-18	0.592762689	0.132720816	1.01E-17
ENSG00000234745.11	HLA-B	ENSG00000234745	NM_005514	3106	major histocompatibility complex, class I, B	protein_coding	42.89	6p21.33	chr6:31269491-31357188 (-)	ENSG00000234745.11	1.868261466	0.171330244	0.103852408	1.80078363	1.05E-20	0.004311571	0.065808193	2.23E-20	1130.319981	10.07843114	3.740548988	1055.612744	1.59E-18	0.034742202	0.215891424	3.57E-18
ENSG00000128335.14	APOL2	ENSG00000128335	NM_030882;NM_145637	23780	apolipoprotein L2	protein_coding	49.58	22q12.3	chr22:36226209-36239954 (-)	ENSG00000128335.14	1.451931972	-0.280643968	0.179322683	1.911898623	2.10E-20	2.07E-06	4.18E-04	6.54E-23	1061.28198	40.04887191	17.10883565	1789.380044	3.15E-18	9.19E-05	0.00583807	1.59E-20
ENSG00000163565.18	IFI16	ENSG00000163565	NM_001206567;NM_001364867;NM_001376587;NM_001376588;NM_001376589;NM_001376591;NM_001376592;NM_005531	3428	interferon gamma inducible protein 16	protein_coding	38.34	1q23.1	chr1:158999968-159055155 (+)	ENSG00000163565.18	1.600223748	-0.186980616	0.045399408	1.832603773	2.40E-20	0.00100817	0.350184613	1.44E-21	1048.704027	14.26847519	0.910336051	1353.55171	3.57E-18	0.011727269	0.593401347	2.78E-19
ENSG00000143878.10	RHOB	ENSG00000143878	NM_004040	388	ras homolog family member B	protein_coding	57.46	2p24.1	chr2:20447074-20449440 (+)	ENSG00000143878.10	-1.671816422	0.325981819	0.581121127	-1.416677114	2.48E-20	6.92E-07	1.57E-10	4.44E-19	1045.409221	46.33901259	121.4680561	803.7456221	3.67E-18	3.86E-05	5.47E-08	5.51E-17
ENSG00000155629.15	PIK3AP1	ENSG00000155629	NM_152309	118788	phosphoinositide-3-kinase adaptor protein 1	protein_coding	44.36	10q24.1	chr10:96593315-96720514 (-)	ENSG00000155629.15	1.709041875	0.034821407	0.051839341	1.726059809	2.73E-20	0.521836742	0.315815654	2.10E-20	1036.61654	0.42342437	1.052687168	1061.523786	3.99E-18	0.742042555	0.559293965	3.38E-18
ENSG00000186918.14	ZNF395	ENSG00000186918	NM_018660	55893	zinc finger protein 395	protein_coding	48.08	8p21.1	chr8:28345590-28402701 (-)	ENSG00000186918.14	-1.754165401	-0.217987738	0.342251492	-1.193926171	3.52E-20	3.39E-04	3.70E-06	9.80E-17	1012.721929	17.81463452	36.98083794	488.8274555	5.12E-18	0.00510267	1.57E-04	7.79E-15
ENSG00000164308.17	ERAP2	ENSG00000164308	NM_001130140;NM_001329229;NM_001329233;NM_022350	64167	endoplasmic reticulum aminopeptidase 2	protein_coding	38.41	5q15	chr5:96875986-96919703 (+)	ENSG00000164308.17	1.707887785	0.004670272	-0.072597964	1.630619548	3.67E-20	0.931122498	0.173976578	9.68E-20	1008.858421	0.007640057	1.971433317	923.7087713	5.30E-18	0.975218553	0.397346108	1.35E-17
ENSG00000110446.11	SLC15A3	ENSG00000110446	NM_016582	51296	solute carrier family 15 member 3	protein_coding	52.85	11q12.2	chr11:60937084-60952530 (-)	ENSG00000110446.11	3.752522028	0.131528733	0.104611876	3.72560517	4.43E-20	0.461348894	0.229183449	2.97E-20	991.7782258	0.601678118	1.528031539	1028.661851	6.35E-18	0.698351875	0.467925214	4.63E-18
ENSG00000158985.13	CDC42SE2	ENSG00000158985	NM_001038702;NM_001375633;NM_001375634;NM_001375635;NM_020240	56990	CDC42 small effector 2	protein_coding	39.71	5q31.1	chr5:131245493-131398447 (+)	ENSG00000158985.13	1.614255652	-1.55104454	-1.448016603	1.717283589	4.51E-20	1.31E-18	4.36E-19	1.37E-19	990.1882941	728.0318673	805.171487	895.1199444	6.42E-18	2.55E-14	8.49E-15	1.85E-17
ENSG00000204616.11	TRIM31	ENSG00000204616	NM_007028	11074	tripartite motif containing 31	protein_coding	47.09	6p22.1	chr6:30102897-30113090 (-)	ENSG00000204616.11	4.137332556	-0.296544601	-0.156029835	4.277847323	4.67E-20	0.174893227	0.099199026	5.57E-20	987.1398327	1.962709011	2.958186418	971.4274767	6.57E-18	0.408685492	0.280115048	8.34E-18
ENSG00000178764.8	ZHX2	ENSG00000178764	NM_001362797;NM_014943	22882	zinc fingers and homeoboxes 2	protein_coding	46.3	8q24.13	chr8:122781655-122974510 (+)	ENSG00000178764.8	-1.682521848	0.122280799	0.345557347	-1.459245301	4.69E-20	0.022079739	2.34E-06	6.53E-19	986.7020261	6.047489005	39.38887534	775.9027387	6.57E-18	0.109150952	1.09E-04	7.85E-17
ENSG00000137965.11	IFI44	ENSG00000137965	NM_006417	10561	interferon induced protein 44	protein_coding	35.31	1p31.1	chr1:78649796-78664078 (+)	ENSG00000137965.11	2.585462736	0.106552057	0.039257193	2.518167872	5.29E-20	0.179495465	0.546583012	7.48E-20	1283.210293	1.931241969	0.37580331	1240.080571	7.36E-18	0.415147825	0.749762279	1.08E-17
ENSG00000206503.13	HLA-A	ENSG00000206503	NM_002116	3105	major histocompatibility complex, class I, A	protein_coding	55.18	6p22.1	chr6:29941260-29945884 (+)	ENSG00000206503.13	1.516225905	0.021992787	0.068617283	1.5628504	5.38E-20	0.649419589	0.161403162	2.82E-20	974.4736168	0.212277231	2.097057619	1033.387063	7.43E-18	0.828577876	0.379814894	4.43E-18
ENSG00000108691.9	CCL2	ENSG00000108691	NM_002982	6347	C-C motif chemokine ligand 2	protein_coding	45.97	17q12	chr17:34255218-34257203 (+)	ENSG00000108691.9	2.515228565	0.040319856	-0.368922549	2.10598616	5.63E-20	0.640068823	1.69E-05	2.38E-18	1084.700547	0.224919622	30.2308665	761.2544802	7.73E-18	0.822462467	5.20E-04	2.53E-16
ENSG00000136048.14	DRAM1	ENSG00000136048	NM_018370	55332	DNA damage regulated autophagy modulator 1	protein_coding	41.4	12q23.2	chr12:101877580-102012130 (+)	ENSG00000136048.14	1.849602475	0.138070567	-0.077424503	1.634107405	5.68E-20	0.033729106	0.176557352	6.92E-19	969.7109852	5.114980702	1.947012156	771.8249842	7.73E-18	0.145974656	0.400517342	8.22E-17
ENSG00000108771.13	DHX58	ENSG00000108771	NM_024119	79132	DExH-box helicase 58	protein_coding	55.53	17q21.2	chr17:42101404-42112714 (-)	ENSG00000108771.13	1.688581088	0.285355428	0.167543152	1.570768813	5.95E-20	5.04E-05	0.002644237	1.64E-19	965.5793358	24.94828769	11.42244878	880.3556759	8.05E-18	0.001167186	0.022887744	2.16E-17
ENSG00000172331.12	BPGM	ENSG00000172331	NM_001293085;NM_001724;NM_199186	669	bisphosphoglycerate mutase	protein_coding	39.66	7q33	chr7:134646811-134679816 (+)	ENSG00000172331.12	1.905294323	0.192318027	0.175152417	1.888128713	9.82E-20	0.008386308	0.005308484	7.97E-20	922.476372	8.352475497	9.526207394	940.2016764	1.32E-17	0.056500283	0.038250928	1.13E-17
ENSG00000143390.17	RFX5	ENSG00000143390	NM_000449;NM_001025603	5993	regulatory factor X5	protein_coding	49.78	1q21.3	chr1:151340640-151347357 (-)	ENSG00000143390.17	1.49037716	-0.069223524	0.048181153	1.607781837	1.14E-19	0.17786298	0.321761206	2.29E-20	909.8326632	1.934822745	1.026562799	1053.188569	1.52E-17	0.412852312	0.56546187	3.63E-18
ENSG00000285744.1	NA	ENSG00000285744	NA	NA	novel transcript	lncRNA	36.12	8q21.13	chr8:78805293-78956082 (+)	ENSG00000285744.1	3.901877482	0.058446002	-0.048317224	3.795114256	1.33E-19	0.784336638	0.594065181	1.98E-19	897.4985805	0.087120809	0.292313169	865.2201317	1.76E-17	0.904106238	0.783806508	2.58E-17
ENSG00000232934.8	NA	ENSG00000232934	NA	NA	novel transcript, antisense to ACSL5	lncRNA	42.18	10q25.2	chr10:112395813-112425589 (-)	ENSG00000232934.8	8.262773986	0.485446276	0.150735265	7.928062975	1.77E-19	0.665698967	0.163098489	7.69E-20	874.1137157	0.246593952	2.079439131	943.2174049	2.33E-17	0.839177838	0.382040269	1.10E-17
ENSG00000134575.13	ACP2	ENSG00000134575	NM_001302489;NM_001302490;NM_001302491;NM_001302492;NM_001357016;NM_001610	53	acid phosphatase 2, lysosomal	protein_coding	52.75	11p11.2	chr11:47239302-47248906 (-)	ENSG00000134575.13	1.5781149	0.128961222	-0.007095284	1.442058393	1.84E-19	0.028866962	0.888893948	1.07E-18	871.2613836	5.452141611	0.019965339	741.4545421	2.40E-17	0.130761899	0.952094493	1.23E-16
ENSG00000253819.2	LINC01151	ENSG00000253819	NA	NA	long intergenic non-protein coding RNA 1151	lncRNA	42.26	8q24.13	chr8:122485194-122733804 (-)	ENSG00000253819.2	-3.948830845	-0.204256699	0.082985046	-3.6615891	2.39E-19	0.036001527	0.693306514	1.10E-18	850.4975866	4.975647622	0.159592397	739.594923	3.11E-17	0.152291305	0.846602164	1.25E-16
ENSG00000030110.13	BAK1	ENSG00000030110	NM_001188	578	BCL2 antagonist/killer 1	protein_coding	57.18	6p21.31	chr6:33572547-33580293 (-)	ENSG00000030110.13	1.374839081	-7.49E-04	0.052919327	1.428507321	2.52E-19	0.987701969	0.255205051	1.06E-19	846.4862504	2.43E-04	1.363362749	915.8314128	3.25E-17	0.995626556	0.496825338	1.47E-17
ENSG00000196954.14	CASP4	ENSG00000196954	NM_001225;NM_033306	837	caspase 4	protein_coding	37.67	11q22.3	chr11:104942866-104969366 (-)	ENSG00000196954.14	1.670737654	-0.196462649	-0.088151464	1.779048839	2.84E-19	0.003511956	0.118821786	8.96E-20	837.1558961	10.63440592	2.629980308	930.1974967	3.65E-17	0.029906883	0.315154326	1.26E-17
ENSG00000137309.20	HMGA1	ENSG00000137309	NM_001319077;NM_001319078;NM_001319079;NM_001319080;NM_001319081;NM_001319082;NM_002131;NM_145899;NM_145901;NM_145902;NM_145903;NM_145905	3159	high mobility group AT-hook 1	protein_coding	57.83	6p21.31	chr6:34236873-34246231 (+)	ENSG00000137309.20	1.297164472	0.603481533	0.449780814	1.143463753	2.91E-19	2.72E-12	6.06E-10	3.63E-18	835.4624923	183.6418361	105.2881914	662.9681057	3.70E-17	1.86E-09	1.66E-07	3.72E-16
ENSG00000204525.16	HLA-C	ENSG00000204525	NM_002117	3107	major histocompatibility complex, class I, C	protein_coding	59.28	6p21.33	chr6:31268749-31272130 (-)	ENSG00000204525.16	1.306037854	0.067831892	0.112002041	1.350208003	3.27E-19	0.143926836	0.01971684	1.60E-19	826.6202431	2.292782985	6.304483165	882.2861567	4.13E-17	0.364309349	0.096695826	2.13E-17
ENSG00000205413.8	SAMD9	ENSG00000205413	NM_001193307;NM_017654	54809	sterile alpha motif domain containing 9	protein_coding	37.75	7q21.2	chr7:93099513-93118023 (-)	ENSG00000205413.8	1.556607606	-0.192496532	-0.06020476	1.688899378	3.31E-19	0.002629584	0.249876999	6.97E-20	825.5562725	11.43810026	1.395272745	951.8080774	4.17E-17	0.02420284	0.490341771	1.01E-17
ENSG00000226025.9	NA	ENSG00000226025	NA	400696	galectin 14 pseudogene	transcribed_unprocessed_pseudogene	46.66	19q13.2	chr19:39679374-39686373 (+)	ENSG00000226025.9	11.64918186	2.602488573	-4.93E-04	9.046200576	3.44E-19	0.104083057	0.996217141	3.91E-19	1081.826789	2.893657431	2.30E-05	1068.159788	4.30E-17	0.301165532	0.998626063	4.88E-17
ENSG00000067066.17	SP100	ENSG00000067066	NM_001080391;NM_001206701;NM_001206702;NM_001206703;NM_001206704;NM_003113	6672	SP100 nuclear antigen	protein_coding	39.21	2q37.1	chr2:230415942-230545606 (+)	ENSG00000067066.17	1.53638974	-0.064696682	-0.061208093	1.539878329	3.59E-19	0.250339145	0.244235962	3.54E-19	819.5063767	1.392470252	1.430027751	820.5783884	4.46E-17	0.503729	0.484753434	4.48E-17
ENSG00000114127.10	XRN1	ENSG00000114127	NM_001282857;NM_001282859;NM_019001	54464	5'-3' exoribonuclease 1	protein_coding	36.98	3q23	chr3:142306607-142448062 (-)	ENSG00000114127.10	1.920342202	0.019486254	-0.069790304	1.831065643	4.38E-19	0.781576914	0.265762569	1.14E-18	841.2188724	0.078773795	1.303686103	769.5091459	5.40E-17	0.902541863	0.508171818	1.28E-16
ENSG00000124225.16	PMEPA1	ENSG00000124225	NM_001255976;NM_020182;NM_199169;NM_199170;NM_199171	56937	prostate transmembrane protein, androgen induced 1	protein_coding	54.59	20q13.31	chr20:57648392-57711536 (-)	ENSG00000124225.16	-1.363381174	0.12050772	-0.012476429	-1.496365323	4.53E-19	0.014937067	0.803146044	5.77E-20	802.2346291	6.948854881	0.063627698	968.2240272	5.56E-17	0.084016691	0.909546813	8.59E-18
ENSG00000257452.1	NA	ENSG00000257452	NA	NA	novel transcript, antisense to OAS1, OAS2 and OAS3	lncRNA	44.84	12q24.13	chr12:112907628-113017751 (-)	ENSG00000257452.1	2.821098788	-0.041990487	0.105570617	2.968659892	5.45E-19	0.764170387	0.195366729	1.61E-19	788.8869494	0.107074422	1.781296187	881.9941712	6.63E-17	0.893721979	0.425738211	2.13E-17
ENSG00000142583.18	SLC2A5	ENSG00000142583	NM_001135585;NM_001328619;NM_001328620;NM_001328621;NM_003039	6518	solute carrier family 2 member 5	protein_coding	47.92	1p36.23	chr1:9035106-9088478 (-)	ENSG00000142583.18	1.99507771	0.320235038	-0.079520601	1.595322072	5.51E-19	4.41E-04	0.216697878	3.77E-17	788.0505837	16.92248343	1.615736961	534.0828668	6.67E-17	0.006297117	0.453198518	3.22E-15
ENSG00000178685.14	PARP10	ENSG00000178685	NM_001317895;NM_032789	84875	poly(ADP-ribose) polymerase family member 10	protein_coding	54.62	8q24.3	chr8:143977153-144012772 (-)	ENSG00000178685.14	1.331551994	-0.006427149	0.075137109	1.413116252	5.70E-19	0.89316576	0.118526153	1.59E-19	785.5977449	0.018449889	2.634440882	883.0608368	6.86E-17	0.954958479	0.314918264	2.13E-17
ENSG00000183486.13	MX2	ENSG00000183486	NM_002463	4600	MX dynamin like GTPase 2	protein_coding	49.7	21q22.3	chr21:41361999-41409393 (+)	ENSG00000183486.13	5.616891294	-0.588442025	-0.18458039	6.02075293	6.35E-19	0.298032605	0.097490193	9.77E-19	777.8906486	1.417731499	2.990310293	747.7663074	7.59E-17	0.555202914	0.276854528	1.13E-16
ENSG00000152689.18	RASGRP3	ENSG00000152689	NM_001139488;NM_001349975;NM_001349976;NM_001349977;NM_001349978;NM_001349979;NM_001349980;NM_001349981;NM_015376;NM_170672	25780	RAS guanyl releasing protein 3	protein_coding	40.76	2p22.3	chr2:33436324-33564750 (+)	ENSG00000152689.18	3.460486554	-0.249021923	-0.07464988	3.634858597	6.84E-19	0.23230199	0.412072915	4.68E-19	772.5775152	1.772127901	0.698562804	799.9631461	8.13E-17	0.483977021	0.647747372	5.77E-17
ENSG00000111801.16	BTN3A3	ENSG00000111801	NM_001242803;NM_006994;NM_197974	10384	butyrophilin subfamily 3 member A3	protein_coding	44.07	6p22.2	chr6:26440472-26453415 (+)	ENSG00000111801.16	1.666268818	0.04764361	0.158363906	1.776989114	8.00E-19	0.462866404	0.009204932	1.65E-19	761.5898991	0.55787786	8.120143411	879.7806166	9.45E-17	0.699579722	0.056572993	2.16E-17
ENSG00000106560.11	GIMAP2	ENSG00000106560	NM_015660	26157	GTPase, IMAP family member 2	protein_coding	44.17	7q36.1	chr7:150685697-150693641 (+)	ENSG00000106560.11	4.251293104	0.001332023	0.177613158	4.427574239	8.48E-19	0.995881991	0.085892474	2.35E-19	757.5875505	2.72E-05	3.227186169	851.8279344	9.95E-17	0.999350851	0.25565482	3.03E-17
ENSG00000134321.12	RSAD2	ENSG00000134321	NM_080657	91543	radical S-adenosyl methionine domain containing 2	protein_coding	40	2p25.2	chr2:6865806-6898239 (+)	ENSG00000134321.12	3.378205099	0.112920679	-0.107841387	3.157443033	8.70E-19	0.568255581	0.237720603	2.93E-18	755.7993716	0.422363633	1.471474623	676.1941187	1.01E-16	0.774041648	0.476958937	3.05E-16
ENSG00000232629.9	HLA-DQB2	ENSG00000232629	NM_001198858;NM_001300790	3120	major histocompatibility complex, class II, DQ beta 2	protein_coding	47.37	6p21.32	chr6:32756098-32763532 (-)	ENSG00000232629.9	5.559524781	-1.169786948	-0.143000358	6.586311372	8.74E-19	0.052695532	0.198060027	6.73E-19	755.4465072	4.705628284	1.759180681	773.7663989	1.01E-16	0.196318658	0.429453609	8.04E-17
ENSG00000213886.4	UBD	ENSG00000213886	NM_006398	10537	ubiquitin D	protein_coding	43.31	6p22.1	chr6:29555515-29559732 (-)	ENSG00000213886.4	10.76629994	3.478616455	-0.147545302	7.140138179	9.51E-19	0.019174194	0.165557493	3.45E-18	977.5908171	8.508040366	2.067856516	859.4690083	1.10E-16	0.099836986	0.385667407	3.56E-16
ENSG00000262112.1	NA	ENSG00000262112	NA	NA	novel transcript, antisense to TRIM25	lncRNA	47.64	17q22	chr17:56888880-56891841 (+)	ENSG00000262112.1	1.630875278	0.072419906	-0.083798969	1.474656403	1.10E-18	0.271293051	0.141907965	8.60E-18	739.505485	1.272033771	2.317220018	612.2795835	1.26E-16	0.526114641	0.350036053	8.06E-16
ENSG00000141497.14	ZMYND15	ENSG00000141497	NM_001136046;NM_001267822;NM_032265	84225	zinc finger MYND-type containing 15	protein_coding	59.17	17p13.2	chr17:4739833-4746119 (+)	ENSG00000141497.14	3.303773984	-0.509405477	-0.221244819	3.591934643	1.20E-18	0.00833453	0.02629729	8.50E-19	734.0115631	8.368004657	5.657106205	757.3758704	1.36E-16	0.056190303	0.116555139	9.92E-17
ENSG00000169689.15	CENPX	ENSG00000169689	NM_001271006;NM_001271007;NM_001330536;NM_144998	201254	centromere protein X	protein_coding	65.43	17q25.3	chr17:82018702-82024107 (-)	ENSG00000169689.15	1.408763279	-0.140482122	-0.182891151	1.36635425	1.30E-18	0.015088265	0.001393261	2.84E-18	728.3418485	6.92513126	13.2840236	677.9429641	1.48E-16	0.084549828	0.014212721	3.01E-16
ENSG00000179344.16	HLA-DQB1	ENSG00000179344	NM_001243961;NM_002123	3119	major histocompatibility complex, class II, DQ beta 1	protein_coding	45.39	6p21.32	chr6:32659467-32668383 (-)	ENSG00000179344.16	6.365508002	-0.021141731	-0.148104342	6.238545391	1.37E-18	0.977671498	0.199301928	2.88E-18	724.8235065	0.001155727	1.749108186	677.1867618	1.55E-16	0.99135839	0.431145998	3.03E-16
ENSG00000271503.6	CCL5	ENSG00000271503	NM_001278736;NM_002985	6352	C-C motif chemokine ligand 5	protein_coding	46	17q12	chr17:35871491-35880793 (-)	ENSG00000271503.6	2.773581536	0.067440464	0.047516282	2.753657353	1.41E-18	0.574557751	0.562531699	1.28E-18	790.432514	0.32484485	0.345857529	797.9763006	1.58E-16	0.778219203	0.761453912	1.42E-16
ENSG00000172159.16	FRMD3	ENSG00000172159	NM_001244959;NM_001244960;NM_001244961;NM_001244962;NM_001375487;NM_174938	257019	FERM domain containing 3	protein_coding	41.56	9q21.32	chr9:83242990-83538546 (-)	ENSG00000172159.16	3.442922516	-0.009576055	-0.023467372	3.429031199	1.56E-18	0.968242658	0.801487327	1.60E-18	716.5007541	0.002651827	0.06472904	714.6173369	1.73E-16	0.988922072	0.908349554	1.76E-16
ENSG00000105559.12	PLEKHA4	ENSG00000105559	NM_001161354;NM_020904	57664	pleckstrin homology domain containing A4	protein_coding	51.07	19q13.33	chr19:48837097-48868617 (-)	ENSG00000105559.12	1.824107731	-0.054528063	0.028847938	1.907483731	1.60E-18	0.477065663	0.641366641	6.11E-19	714.5770422	0.522917003	0.222938214	780.6016216	1.78E-16	0.709380649	0.81611727	7.40E-17
ENSG00000041357.16	PSMA4	ENSG00000041357	NM_001102667;NM_001102668;NM_001330673;NM_001330675;NM_001330676;NM_002789	5685	proteasome 20S subunit alpha 4	protein_coding	42.32	15q25.1	chr15:78540405-78552417 (+)	ENSG00000041357.16	1.47542758	-0.104881775	-0.217700485	1.36260887	1.66E-18	0.071180613	4.99E-04	9.43E-18	712.4388627	3.587192279	16.51434279	607.1477765	1.82E-16	0.238033673	0.006634791	8.79E-16
ENSG00000162407.9	PLPP3	ENSG00000162407	NM_003713	8613	phospholipid phosphatase 3	protein_coding	41.42	1p32.2	chr1:56494761-56645301 (-)	ENSG00000162407.9	1.62245405	0.343712713	0.102037212	1.38077855	1.78E-18	1.78E-05	0.083030831	3.28E-17	707.8225135	29.40410811	3.291360486	541.0717859	1.94E-16	5.05E-04	0.250080802	2.86E-15
ENSG00000104312.8	RIPK2	ENSG00000104312	NM_001375360;NM_003821	8767	receptor interacting serine/threonine kinase 2	protein_coding	35.92	8q21.3	chr8:89757806-89791064 (+)	ENSG00000104312.8	1.247733311	-0.330066712	-0.321732827	1.256067196	1.78E-18	5.58E-07	4.06E-07	1.99E-18	707.6774267	47.64096263	49.61802793	700.4015225	1.94E-16	3.32E-05	2.80E-05	2.16E-16
ENSG00000196116.8	TDRD7	ENSG00000196116	NM_001302884;NM_014290	23424	tudor domain containing 7	protein_coding	38.85	9q22.33	chr9:97412096-97496125 (+)	ENSG00000196116.8	1.315309003	-0.064623099	-0.256757731	1.123174371	1.82E-18	0.21827349	1.87E-05	6.11E-17	706.3891057	1.604322038	29.18157274	510.7612699	1.97E-16	0.46671897	5.63E-04	5.02E-15
ENSG00000180817.12	PPA1	ENSG00000180817	NM_021129	5464	inorganic pyrophosphatase 1	protein_coding	39.8	10q22.1	chr10:70202835-70233911 (-)	ENSG00000180817.12	1.447821266	-0.157693874	-0.185915806	1.419599334	1.94E-18	0.008899514	0.001900784	3.22E-18	702.1011062	8.204052193	12.36712342	670.2426169	2.09E-16	0.058759388	0.017822364	3.34E-16
ENSG00000000971.16	CFH	ENSG00000000971	NM_000186;NM_001014975	3075	complement factor H	protein_coding	35.19	1q31.3	chr1:196652043-196747504 (+)	ENSG00000000971.16	1.084454529	0.14706585	0.19994751	1.137336189	2.05E-18	0.001535863	5.56E-05	7.09E-19	698.5748484	12.99342096	24.55379836	770.1262106	2.20E-16	0.016236981	0.001265176	8.37E-17
ENSG00000182179.13	UBA7	ENSG00000182179	NM_003335	7318	ubiquitin like modifier activating enzyme 7	protein_coding	58.1	3p21.31	chr3:49805209-49813953 (-)	ENSG00000182179.13	1.40556324	-0.08844456	0.055046605	1.549054405	2.17E-18	0.120252765	0.290470404	2.78E-19	694.9856523	2.608572594	1.172046766	838.880239	2.31E-16	0.329006385	0.533597796	3.54E-17
ENSG00000168404.13	MLKL	ENSG00000168404	NM_001142497;NM_152649	197259	mixed lineage kinase domain like pseudokinase	protein_coding	45.73	16q23.1	chr16:74671855-74700960 (-)	ENSG00000168404.13	1.884668197	-0.054343908	0.041350239	1.980362345	2.24E-18	0.465344833	0.519702414	8.03E-19	748.7071235	0.552211787	0.428225243	824.6246453	2.37E-16	0.701437314	0.73222554	9.43E-17
ENSG00000116285.13	ERRFI1	ENSG00000116285	NM_018948	54206	ERBB receptor feedback inhibitor 1	protein_coding	42.8	1p36.23	chr1:8004404-8026309 (-)	ENSG00000116285.13	-1.298309973	-0.253362635	0.148226058	-0.896721279	2.56E-18	2.62E-05	0.006905144	6.05E-15	684.6509834	27.70649355	8.84454104	331.974151	2.69E-16	6.86E-04	0.046154315	3.49E-13
ENSG00000136869.16	TLR4	ENSG00000136869	NM_003266;NM_138554;NM_138557	7099	toll like receptor 4	protein_coding	38.47	9q33.1	chr9:117704175-117724735 (+)	ENSG00000136869.16	2.499695701	0.001601696	0.029672704	2.52776671	2.67E-18	0.98911746	0.709652792	1.85E-18	681.8495933	1.90E-04	0.142190987	705.2070571	2.80E-16	0.99617309	0.855453438	2.02E-16
ENSG00000136826.15	KLF4	ENSG00000136826	NM_001314052;NM_004235	9314	Kruppel like factor 4	protein_coding	56.93	9q31.2	chr9:107484852-107490482 (-)	ENSG00000136826.15	1.930158467	-0.256116223	-0.238021614	1.948253075	2.70E-18	0.005003731	0.00175427	3.69E-18	681.2953429	9.68199438	12.60127657	661.9935171	2.81E-16	0.038626268	0.01693766	3.76E-16
ENSG00000241106.8	HLA-DOB	ENSG00000241106	NM_002120	3112	major histocompatibility complex, class II, DO beta	protein_coding	43.38	6p21.32	chr6:32812763-32820466 (-)	ENSG00000241106.8	3.839014976	-1.130419181	-0.004504965	4.964929191	3.03E-18	5.06E-04	0.964062184	2.54E-19	674.0179017	16.46963858	0.002075891	845.7651358	3.14E-16	0.006972602	0.982225858	3.26E-17
ENSG00000128203.7	ASPHD2	ENSG00000128203	NM_020437	57168	aspartate beta-hydroxylase domain containing 2	protein_coding	49.47	22q12.1	chr22:26429260-26445015 (+)	ENSG00000128203.7	1.840051588	-0.348654089	-0.321197668	1.867508009	3.10E-18	2.55E-04	5.22E-05	5.14E-18	672.5440153	18.80505779	24.80858161	642.0507929	3.20E-16	0.004101171	0.00122007	5.16E-16
ENSG00000139192.12	TAPBPL	ENSG00000139192	NM_001351355;NM_018009	55080	TAP binding protein like	protein_coding	50.43	12p13.31	chr12:6451690-6466517 (+)	ENSG00000139192.12	1.811455383	0.137390905	0.157840301	1.831904779	3.12E-18	0.078760955	0.020381703	1.74E-18	672.2583489	3.392015483	6.22883943	709.3953007	3.20E-16	0.25361927	0.098736225	1.90E-16
ENSG00000116514.16	RNF19B	ENSG00000116514	NM_001127361;NM_001300826;NM_153341	127544	ring finger protein 19B	protein_coding	44.34	1p35.1	chr1:32936445-32964685 (-)	ENSG00000116514.16	1.714800535	-0.200626318	-0.211363174	1.704063679	3.71E-18	0.010715205	0.00236333	6.07E-18	661.5930043	7.746021905	11.74043677	632.2920356	3.78E-16	0.067368524	0.021006899	5.94E-16
ENSG00000181804.15	SLC9A9	ENSG00000181804	NM_173653	285195	solute carrier family 9 member A9	protein_coding	39.27	3q24	chr3:143265222-143848485 (-)	ENSG00000181804.15	1.686320428	-0.155679339	-0.297167458	1.544832309	3.94E-18	0.041106174	6.36E-05	3.89E-17	657.960063	4.69574945	24.01285722	532.5945146	4.00E-16	0.166164458	0.001389005	3.29E-15
ENSG00000160710.17	ADAR	ENSG00000160710	NM_001025107;NM_001111;NM_001193495;NM_001365045;NM_001365046;NM_001365047;NM_001365048;NM_001365049;NM_015840;NM_015841	103	adenosine deaminase RNA specific	protein_coding	45.36	1q21.3	chr1:154582057-154628013 (-)	ENSG00000160710.17	1.129503809	-0.059883749	-0.106410605	1.082976953	4.02E-18	0.184601546	0.022454876	9.89E-18	656.7505721	1.873605959	6.00951994	604.4363856	4.06E-16	0.422503997	0.105330637	9.18E-16
ENSG00000224389.9	C4B	ENSG00000224389	NM_001002029	721	complement C4B (Chido blood group)	protein_coding	52.29	6p21.33	chr6:32014795-32035418 (+)	ENSG00000224389.9	2.171744112	0.337522287	0.271740423	2.105962249	4.14E-18	4.45E-04	6.09E-04	4.16E-18	817.361773	17.38503273	16.30137938	816.9061267	4.15E-16	0.006335189	0.007671081	4.20E-16
ENSG00000137767.14	SQOR	ENSG00000137767	NM_001271213;NM_021199	58472	sulfide quinone oxidoreductase	protein_coding	44.92	15q21.1	chr15:45631148-45691281 (+)	ENSG00000137767.14	1.41691137	-0.119749347	-0.074329921	1.462330797	4.18E-18	0.046342199	0.174627592	2.32E-18	654.2995012	4.446690353	1.965231471	690.6915349	4.18E-16	0.180297805	0.398272739	2.49E-16
ENSG00000065911.12	MTHFD2	ENSG00000065911	NM_006636	10797	methylenetetrahydrofolate dehydrogenase (NADP+ dependent) 2, methenyltetrahydrofolate cyclohydrolase	protein_coding	43.21	2p13.1	chr2:74198610-74217565 (+)	ENSG00000065911.12	1.276125824	-0.328064972	-0.425383105	1.17880769	4.63E-18	1.55E-06	1.23E-08	3.17E-17	648.2506446	41.66726955	75.49067442	542.8255034	4.60E-16	7.23E-05	1.67E-06	2.78E-15
ENSG00000135148.12	TRAFD1	ENSG00000135148	NM_001143906;NM_006700	10906	TRAF-type zinc finger domain containing 1	protein_coding	44.85	12q24.13	chr12:112125538-112153604 (+)	ENSG00000135148.12	1.619412956	0.138002364	0.290833714	1.772244306	4.73E-18	0.041220734	5.89E-05	5.82E-19	674.1434142	4.699106262	24.49361949	819.378004	4.67E-16	0.166351446	0.001315739	7.08E-17
ENSG00000041880.14	PARP3	ENSG00000041880	NM_001003931;NM_001370239;NM_001370240;NM_005485	10039	poly(ADP-ribose) polymerase family member 3	protein_coding	59.21	3p21.2	chr3:51942345-51948867 (+)	ENSG00000041880.14	1.362998114	-0.10311717	0.159162108	1.625277392	4.75E-18	0.078345582	0.004586419	1.08E-19	646.7734548	3.402141297	9.913159071	914.7192871	4.67E-16	0.252687523	0.034449419	1.48E-17
ENSG00000143774.16	GUK1	ENSG00000143774	NM_000858;NM_001159390;NM_001159391;NM_001242839;NM_001242840	2987	guanylate kinase 1	protein_coding	61.76	1q42.13	chr1:228139962-228148984 (+)	ENSG00000143774.16	1.055081281	0.028115901	0.043827938	1.070793318	5.23E-18	0.506398782	0.295383532	3.72E-18	640.9619411	0.455990232	1.147835826	661.3541592	5.13E-16	0.731397171	0.53883089	3.78E-16
ENSG00000182326.15	C1S	ENSG00000182326	NM_001346850;NM_001734;NM_201442	716	complement C1s	protein_coding	45.02	12p13.31	chr12:6988259-7071032 (+)	ENSG00000182326.15	1.20082551	-0.788180838	-0.372917664	1.616088683	5.59E-18	4.32E-14	5.66E-08	1.14E-20	637.1244622	275.1832174	63.2097963	1121.903908	5.44E-16	6.48E-11	5.83E-06	1.92E-18
ENSG00000106483.12	SFRP4	ENSG00000106483	NM_003014	6424	secreted frizzled related protein 4	protein_coding	39.07	7p14.1	chr7:37905932-38025695 (-)	ENSG00000106483.12	-1.644338256	0.657274439	0.539970533	-1.761642162	5.84E-18	8.00E-11	7.18E-08	3.69E-19	634.4991228	130.330794	61.44272149	817.3998811	5.66E-16	2.60E-08	7.10E-06	4.64E-17
ENSG00000079385.22	CEACAM1	ENSG00000079385	NM_001024912;NM_001184813;NM_001184815;NM_001184816;NM_001205344;NM_001712	634	CEA cell adhesion molecule 1	protein_coding	47.52	19q13.2	chr19:42507304-42561234 (-)	ENSG00000079385.22	4.06204751	-0.111366796	0.181752851	4.355167157	6.30E-18	0.609451152	0.075785538	1.60E-18	833.8149906	0.269266977	3.502902052	957.7851328	6.08E-16	0.801738319	0.236294674	1.76E-16
ENSG00000148735.15	PLEKHS1	ENSG00000148735	NM_001193434;NM_001193435;NM_024889;NM_182601	79949	pleckstrin homology domain containing S1	protein_coding	40.63	10q25.3	chr10:113751262-113783429 (+)	ENSG00000148735.15	4.349013896	-0.616455435	-0.206623887	4.758845444	7.58E-18	0.076484988	0.075924846	8.29E-18	619.485269	3.448268475	3.462408397	614.364725	7.27E-16	0.248901687	0.236539766	7.92E-16
ENSG00000105926.15	MPP6	ENSG00000105926	NM_001303037;NM_016447	51678	membrane palmitoylated protein 6	protein_coding	35.88	7p15.3	chr7:24573268-24694193 (+)	ENSG00000105926.15	-1.23545117	0.212562197	0.43376645	-1.014246917	7.97E-18	1.90E-04	1.34E-08	3.74E-16	616.5923368	19.85885443	74.79476971	431.3758541	7.61E-16	0.003263663	1.77E-06	2.66E-14
ENSG00000166106.3	ADAMTS15	ENSG00000166106	NM_139055	170689	ADAM metallopeptidase with thrombospondin type 1 motif 15	protein_coding	51.65	11q24.3	chr11:130448974-130476641 (+)	ENSG00000166106.3	-1.881401402	0.301206046	0.560338665	-1.622268784	8.23E-18	1.30E-04	6.46E-07	5.28E-17	614.7731099	21.25876257	46.74748431	517.6930655	7.81E-16	0.002430631	4.05E-05	4.40E-15
ENSG00000237807.4	NA	ENSG00000237807	NA	100507516	novel transcript	lncRNA	44.45	8q11.23	chr8:53493523-53524336 (-)	ENSG00000237807.4	3.198841789	0.434877583	0.251344826	3.015309032	8.26E-18	0.017661943	0.013214901	5.94E-18	614.5919603	6.557553021	7.239508143	633.5743643	7.81E-16	0.09415193	0.073189065	5.84E-16
ENSG00000096996.16	IL12RB1	ENSG00000096996	NM_001290023;NM_001290024;NM_005535;NM_153701	3594	interleukin 12 receptor subunit beta 1	protein_coding	51.1	19p13.11	chr19:18058995-18098944 (-)	ENSG00000096996.16	7.651797589	0.353148109	0.008275621	7.306925101	8.79E-18	0.723099941	0.947685864	8.36E-18	611.0842927	0.128733971	0.004402413	613.8762959	8.27E-16	0.87346173	0.977015192	7.92E-16
ENSG00000181381.13	DDX60L	ENSG00000181381	NM_001012967;NM_001291510;NM_001345927;NM_001378069;NM_001378070;NM_001378071;NM_001378072	91351	DExD/H-box 60 like	protein_coding	38.14	4q32.3	chr4:168356735-168537786 (-)	ENSG00000181381.13	1.44795984	-0.008803082	-0.047302999	1.409459922	8.90E-18	0.888963063	0.39444361	1.57E-17	610.3518768	0.019940334	0.753855356	579.3871896	8.34E-16	0.953092848	0.633050254	1.42E-15
ENSG00000005059.16	MCUB	ENSG00000005059	NM_017918	55013	mitochondrial calcium uniporter dominant negative subunit beta	protein_coding	41.01	4q25	chr4:109560209-109688719 (+)	ENSG00000005059.16	1.815595062	-0.288785872	-0.316012316	1.788368617	9.05E-18	0.001932687	1.02E-04	2.46E-17	609.4376667	12.3187621	22.1578203	555.761156	8.44E-16	0.019222294	0.002013456	2.17E-15
ENSG00000101255.11	TRIB3	ENSG00000101255	NM_001301188;NM_001301190;NM_001301193;NM_001301196;NM_001301201;NM_021158	57761	tribbles pseudokinase 3	protein_coding	50.47	20p13	chr20:362835-397559 (+)	ENSG00000101255.11	-1.11966614	-0.548020798	-0.352907717	-0.924553059	9.61E-18	1.81E-11	1.30E-07	7.99E-16	606.0440656	151.8370099	57.18916575	401.8071411	8.92E-16	7.56E-09	1.13E-05	5.39E-14
ENSG00000186470.14	BTN3A2	ENSG00000186470	NM_001197246;NM_001197247;NM_001197248;NM_001197249;NM_007047	11118	butyrophilin subfamily 3 member A2	protein_coding	44.34	6p22.2	chr6:26365159-26378320 (+)	ENSG00000186470.14	1.477939504	-0.037919261	0.130740112	1.646598877	9.87E-18	0.546428081	0.031288093	9.46E-19	604.5742659	0.375028832	5.276903994	750.0089093	9.11E-16	0.75941193	0.131241592	1.10E-16
ENSG00000126709.15	IFI6	ENSG00000126709	NM_002038;NM_022872;NM_022873	2537	interferon alpha inducible protein 6	protein_coding	50.01	1p35.3	chr1:27666064-27672198 (-)	ENSG00000126709.15	2.234155774	0.507661926	-0.009545169	1.716948679	1.10E-17	4.23E-06	0.891474351	8.34E-16	836.1730786	39.24783825	0.01909985	533.455334	1.00E-15	1.61E-04	0.953319772	5.59E-14
ENSG00000029153.14	ARNTL2	ENSG00000029153	NM_001248002;NM_001248003;NM_001248004;NM_001248005;NM_020183	56938	aryl hydrocarbon receptor nuclear translocator like 2	protein_coding	39.26	12p11.23	chr12:27332854-27425289 (+)	ENSG00000029153.14	1.731816035	-0.876340897	-1.033939469	1.574217463	1.10E-17	2.57E-10	2.54E-13	8.31E-16	598.6898794	115.3717739	231.8762212	400.3313113	1.00E-15	6.66E-08	2.75E-10	5.58E-14
ENSG00000041353.10	RAB27B	ENSG00000041353	NM_001375327;NM_004163	5874	RAB27B, member RAS oncogene family	protein_coding	37.74	18q21.2	chr18:54717860-54895516 (+)	ENSG00000041353.10	1.824592085	-0.32584896	-0.235947636	1.914493409	1.14E-17	3.91E-04	0.001714023	7.06E-18	651.9742143	17.5454774	12.79030849	682.5291544	1.04E-15	0.00570947	0.016631486	6.81E-16
ENSG00000155287.11	SLC25A28	ENSG00000155287	NM_031212	81894	solute carrier family 25 member 28	protein_coding	45.02	10q24.2	chr10:99610522-99620609 (-)	ENSG00000155287.11	1.889352692	-0.053077814	-0.056048494	1.886382012	1.15E-17	0.504683497	0.408544174	1.25E-17	673.0960369	0.460447775	0.7106589	667.9504028	1.04E-15	0.730605314	0.644801514	1.15E-15
ENSG00000164307.13	ERAP1	ENSG00000164307	NM_001040458;NM_001198541;NM_001349244;NM_016442	51752	endoplasmic reticulum aminopeptidase 1	protein_coding	39.27	5q15	chr5:96760810-96808100 (-)	ENSG00000164307.13	1.254659554	0.14053685	-0.029560343	1.084562361	1.16E-17	0.012361073	0.559186765	2.33E-16	595.6376858	7.399619525	0.351505189	450.8576713	1.05E-15	0.074014487	0.758612654	1.74E-14
ENSG00000144331.20	ZNF385B	ENSG00000144331	NM_001113397;NM_001113398;NM_001282725;NM_001352808;NM_001352809;NM_001352810;NM_001352811;NM_001352812;NM_001352813;NM_001352814;NM_001352815;NM_001352816;NM_001352817;NM_152520	151126	zinc finger protein 385B	protein_coding	36.95	2q31.3	chr2:179441982-179861612 (-)	ENSG00000144331.20	2.559412703	-0.778363444	-0.429096387	2.908679759	1.21E-17	1.68E-05	6.36E-05	8.37E-18	593.2273916	29.67829772	24.01319215	613.8142942	1.09E-15	4.82E-04	0.001389005	7.92E-16
ENSG00000103257.9	SLC7A5	ENSG00000103257	NM_003486	8140	solute carrier family 7 member 5	protein_coding	58.42	16q24.2	chr16:87830023-87869507 (-)	ENSG00000103257.9	-1.25269497	0.069361521	0.010179087	-1.311877404	1.43E-17	0.185385919	0.844831313	5.33E-18	584.338695	1.866658595	0.039201614	639.8695715	1.28E-15	0.423652268	0.927068733	5.33E-16
ENSG00000113504.21	SLC12A7	ENSG00000113504	NM_006598	10723	solute carrier family 12 member 7	protein_coding	62.05	5p15.33	chr5:1050384-1112063 (-)	ENSG00000113504.21	1.226114965	0.027212575	0.016360389	1.215262779	1.50E-17	0.597484106	0.744635974	1.77E-17	581.6878148	0.286893456	0.10874332	572.9725009	1.33E-15	0.794600072	0.876010585	1.59E-15
ENSG00000103642.12	LACTB	ENSG00000103642	NM_001288585;NM_032857;NM_171846	114294	lactamase beta	protein_coding	39.93	15q22.2	chr15:63121833-63142061 (+)	ENSG00000103642.12	1.81732615	-0.426901991	-0.617982127	1.626246014	1.53E-17	4.80E-05	9.23E-09	5.30E-16	580.6029904	25.15072996	78.02207551	417.6032601	1.35E-15	0.001117453	1.32E-06	3.71E-14
ENSG00000125966.10	MMP24	ENSG00000125966	NM_006690	10893	matrix metallopeptidase 24	protein_coding	49.13	20q11.22	chr20:35226690-35276998 (+)	ENSG00000125966.10	-1.191423741	0.451977709	0.379643765	-1.263757686	1.57E-17	2.12E-09	1.29E-07	2.89E-18	579.151184	91.9245718	57.21430086	676.9315356	1.39E-15	3.66E-07	1.13E-05	3.03E-16
ENSG00000007171.18	NOS2	ENSG00000007171	NM_000625	4843	nitric oxide synthase 2	protein_coding	51.35	17q11.2	chr17:27756766-27800529 (-)	ENSG00000007171.18	4.775017889	-1.145904135	-0.687764423	5.233157601	1.90E-17	0.017806098	1.49E-05	2.80E-16	568.9842066	6.53875502	30.22313572	443.2908329	1.67E-15	0.094668307	4.78E-04	2.05E-14
ENSG00000115963.13	RND3	ENSG00000115963	NM_001254738;NM_005168	390	Rho family GTPase 3	protein_coding	38.66	2q23.3	chr2:150468195-150539011 (-)	ENSG00000115963.13	1.306847354	-0.559127361	-0.91528083	0.950693884	1.95E-17	1.34E-09	2.87E-14	3.27E-14	567.8568139	96.6647048	286.2179882	282.6106915	1.70E-15	2.58E-07	5.59E-11	1.60E-12
ENSG00000185507.21	IRF7	ENSG00000185507	NM_001572;NM_004029;NM_004031	3665	interferon regulatory factor 7	protein_coding	67.06	11p15.5	chr11:612553-615983 (-)	ENSG00000185507.21	1.57694478	0.185856432	-0.090339292	1.300749057	2.39E-17	0.01556684	0.15511239	1.09E-15	557.0533416	6.851744343	2.164441784	390.2531702	2.08E-15	0.086485404	0.370323466	7.18E-14
ENSG00000077264.15	PAK3	ENSG00000077264	NM_001128166;NM_001128167;NM_001128168;NM_001128172;NM_001128173;NM_001324325;NM_001324326;NM_001324327;NM_001324328;NM_001324329;NM_001324330;NM_001324331;NM_001324332;NM_001324333;NM_001324334;NM_002578	5063	p21 (RAC1) activated kinase 3	protein_coding	39.22	Xq23	chrX:110944285-111227361 (+)	ENSG00000077264.15	2.795884897	-0.381006126	-0.245647439	2.931243584	2.46E-17	0.040640401	0.014228845	3.29E-17	555.749624	5.278046456	7.063642173	540.979349	2.13E-15	0.165276052	0.077202678	2.86E-15
ENSG00000110756.18	HPS5	ENSG00000110756	NM_007216;NM_181507;NM_181508	11234	HPS5 biogenesis of lysosomal organelles complex 2 subunit 2	protein_coding	39.75	11p15.1	chr11:18278668-18322198 (-)	ENSG00000110756.18	1.196717722	-0.095875763	-0.140236659	1.152356826	2.61E-17	0.080634623	0.008960399	6.51E-17	552.6006713	3.347091583	8.187073589	507.7680591	2.25E-15	0.257049246	0.055698284	5.33E-15
ENSG00000136147.18	PHF11	ENSG00000136147	NM_001040443;NM_001040444	51131	PHD finger protein 11	protein_coding	41.72	13q14.2	chr13:49495610-49528981 (+)	ENSG00000136147.18	1.91326963	0.021863939	-0.090221669	1.801184022	2.73E-17	0.813268302	0.22398022	9.63E-17	550.2503988	0.057124237	1.563830639	489.6007318	2.35E-15	0.918123441	0.461789804	7.69E-15
ENSG00000287543.1	NA	ENSG00000287543	NA	NA	novel transcript, antisense to PML	lncRNA	53.23	15q24.1	chr15:74040190-74043332 (-)	ENSG00000287543.1	1.683905863	-0.174433495	-0.195911307	1.662428052	2.80E-17	0.038753713	0.006723622	5.44E-17	549.070123	4.819573397	8.912767044	516.2725018	2.39E-15	0.159804727	0.045282771	4.51E-15
ENSG00000173334.4	TRIB1	ENSG00000173334	NM_001282985;NM_025195	10221	tribbles pseudokinase 1	protein_coding	51.3	8q24.13	chr8:125430358-125438403 (+)	ENSG00000173334.4	1.129435642	0.007655393	-0.029389678	1.092390571	2.94E-17	0.879691084	0.530549405	5.76E-17	546.538823	0.023437976	0.405802693	513.5160616	2.50E-15	0.948249518	0.739406401	4.76E-15
ENSG00000153395.10	LPCAT1	ENSG00000153395	NM_024830	79888	lysophosphatidylcholine acyltransferase 1	protein_coding	56.13	5p15.33	chr5:1456480-1523962 (-)	ENSG00000153395.10	-1.027316132	0.009032636	0.354171541	-0.682177226	3.06E-17	0.836521007	4.37E-08	1.49E-13	544.5455115	0.04357898	65.17322264	244.2702536	2.59E-15	0.929039552	4.87E-06	6.20E-12
ENSG00000168310.11	IRF2	ENSG00000168310	NM_002199	3660	interferon regulatory factor 2	protein_coding	45.42	4q35.1	chr4:184387729-184474550 (-)	ENSG00000168310.11	1.322872591	-0.158395688	-0.103462297	1.377805982	3.37E-17	0.014430951	0.068375222	1.71E-17	539.7243987	7.030249988	3.665553225	574.6779211	2.84E-15	0.082166173	0.221115821	1.54E-15
ENSG00000159228.13	CBR1	ENSG00000159228	NM_001286789;NM_001757	873	carbonyl reductase 1	protein_coding	50.62	21q22.12	chr21:36069941-36073166 (+)	ENSG00000159228.13	1.189326623	-0.180092596	-0.177170325	1.192248894	3.46E-17	0.001891923	0.00186908	3.46E-17	538.3889203	12.38071335	12.41607222	538.3770837	2.91E-15	0.018903707	0.017643973	3.00E-15
ENSG00000153029.14	MR1	ENSG00000153029	NM_001194999;NM_001195000;NM_001195035;NM_001310213;NM_001531	3140	major histocompatibility complex, class I-related	protein_coding	46.07	1q25.3	chr1:181033425-181061938 (+)	ENSG00000153029.14	1.175037452	-0.181724842	-0.270260778	1.086501517	3.83E-17	0.001953809	1.64E-05	2.39E-16	533.3881901	12.28722336	29.78421226	449.7801608	3.20E-15	0.019382898	5.11E-04	1.78E-14
ENSG00000132963.8	POMP	ENSG00000132963	NM_015932	51371	proteasome maturation protein	protein_coding	39.22	13q12.3	chr13:28659104-28678959 (+)	ENSG00000132963.8	1.294088034	-0.135288928	-0.205722197	1.223654765	3.97E-17	0.025736742	0.001027158	1.41E-16	531.5213596	5.704795872	14.21086546	472.484493	3.31E-15	0.120926473	0.011249658	1.09E-14
ENSG00000164850.15	GPER1	ENSG00000164850	NM_001039966;NM_001098201;NM_001505	2852	G protein-coupled estrogen receptor 1	protein_coding	55.88	7p22.3	chr7:1082208-1093815 (+)	ENSG00000164850.15	-1.955482442	-0.007882845	0.194161387	-1.75343821	4.22E-17	0.913962124	0.058525626	2.58E-16	528.5236127	0.011939061	3.972943824	446.5768096	3.50E-15	0.965551456	0.199809584	1.91E-14
ENSG00000184014.8	DENND5A	ENSG00000184014	NM_001243254;NM_001348749;NM_001348750;NM_015213	23258	DENN domain containing 5A	protein_coding	43	11p15.4	chr11:9138825-9265350 (-)	ENSG00000184014.8	1.251302536	-0.105691374	0.003853324	1.360847234	4.41E-17	0.065630117	0.942892247	7.68E-18	526.3779401	3.745875062	0.005247719	618.7499169	3.64E-15	0.227411917	0.975881865	7.37E-16
ENSG00000242265.5	PEG10	ENSG00000242265	NM_001040152;NM_001172437;NM_001172438;NM_001184961;NM_001184962;NM_015068	23089	paternally expressed 10	protein_coding	43.22	7q21.3	chr7:94656325-94669695 (+)	ENSG00000242265.5	-1.410924334	-1.206947681	-1.421994634	-1.625971287	4.45E-17	8.43E-16	8.74E-16	3.54E-17	525.9821981	399.81524	398.427909	537.1903675	3.66E-15	2.35E-12	2.84E-12	3.06E-15
ENSG00000171388.12	APLN	ENSG00000171388	NM_017413	8862	apelin	protein_coding	56.18	Xq26.1	chrX:129645259-129654956 (-)	ENSG00000171388.12	-1.549672985	-0.056654993	0.388774527	-1.104243465	4.90E-17	0.362632272	2.06E-05	3.19E-14	521.3348989	0.863542158	28.744881	283.3357508	4.01E-15	0.615410433	6.10E-04	1.56E-12
ENSG00000168268.11	NT5DC2	ENSG00000168268	NM_001134231;NM_022908	64943	5'-nucleotidase domain containing 2	protein_coding	61.51	3p21.1	chr3:52524385-52535054 (-)	ENSG00000168268.11	-1.371789998	0.099174567	0.040962369	-1.430002196	4.91E-17	0.086496947	0.528172745	1.67E-17	521.1714423	3.213946206	0.410556754	575.8328461	4.01E-15	0.269219776	0.737911786	1.52E-15
ENSG00000179750.16	APOBEC3B	ENSG00000179750	NM_001270411;NM_004900	9582	apolipoprotein B mRNA editing enzyme catalytic subunit 3B	protein_coding	53.12	22q13.1	chr22:38982347-38992804 (+)	ENSG00000179750.16	1.157211113	0.199662657	-0.056256321	0.901292134	5.35E-17	9.53E-04	0.256376422	8.26E-15	517.1125973	14.4426453	1.356462805	322.3163034	4.34E-15	0.011227007	0.497815297	4.66E-13
ENSG00000144810.16	COL8A1	ENSG00000144810	NM_001850;NM_020351	1295	collagen type VIII alpha 1 chain	protein_coding	38.48	3q12.1	chr3:99638475-99799226 (+)	ENSG00000144810.16	1.199186492	-0.589482333	-0.842610313	0.946058511	5.50E-17	3.75E-10	7.23E-14	2.44E-14	515.7438828	110.8261413	261.8863106	290.7299616	4.45E-15	9.36E-08	1.28E-10	1.21E-12
ENSG00000073331.18	ALPK1	ENSG00000073331	NM_001102406;NM_001253884;NM_025144	80216	alpha kinase 1	protein_coding	40.45	4q25	chr4:112285509-112442621 (+)	ENSG00000073331.18	1.294764494	-0.079372725	0.059484886	1.433622106	6.11E-17	0.197383843	0.284196739	6.99E-18	510.704804	1.764697874	1.203769283	624.0956327	4.92E-15	0.439121579	0.527403851	6.78E-16
ENSG00000129048.7	ACKR4	ENSG00000129048	NM_016557;NM_178445	51554	atypical chemokine receptor 4	protein_coding	37.17	3q22.1	chr3:132597270-132618967 (+)	ENSG00000129048.7	3.008997533	0.31185111	0.21705973	2.914206153	6.20E-17	0.02807772	0.021116154	5.10E-17	761.6345306	5.64216354	6.305692817	777.5887347	4.97E-15	0.12826877	0.101212089	4.27E-15
ENSG00000106785.15	TRIM14	ENSG00000106785	NM_014788;NM_033219	9830	tripartite motif containing 14	protein_coding	46.68	9q22.33	chr9:98069275-98119222 (-)	ENSG00000106785.15	1.046829635	0.01236693	0.029135918	1.063598624	6.62E-17	0.794813804	0.52622269	4.53E-17	506.9351611	0.069262296	0.414486917	525.0692815	5.29E-15	0.909185238	0.736991249	3.81E-15
ENSG00000184979.10	USP18	ENSG00000184979	NM_017414	11274	ubiquitin specific peptidase 18	protein_coding	47.99	22q11.21	chr22:18150170-18177397 (+)	ENSG00000184979.10	2.392310016	0.183420721	-0.040652426	2.168236869	6.69E-17	0.137791211	0.644312364	3.40E-16	539.7421482	2.373120908	0.219162916	462.3120385	5.32E-15	0.354876637	0.818209093	2.44E-14
ENSG00000256043.3	CTSO	ENSG00000256043	NM_001334	1519	cathepsin O	protein_coding	38.25	4q32.1	chr4:155924118-155953866 (-)	ENSG00000256043.3	1.641373823	0.117124428	0.317864999	1.842114394	6.81E-17	0.101073379	5.14E-05	5.76E-18	605.8466571	2.942962752	25.74521844	773.1618825	5.40E-15	0.295737156	0.001208502	5.70E-16
ENSG00000148053.16	NTRK2	ENSG00000148053	NM_001007097;NM_001018064;NM_001018065;NM_001018066;NM_001291937;NM_001369532;NM_001369533;NM_001369534;NM_001369535;NM_001369536;NM_001369537;NM_001369538;NM_001369539;NM_001369540;NM_001369541;NM_001369542;NM_001369543;NM_001369544;NM_001369545;NM_001369546;NM_001369547;NM_001369548;NM_001369549;NM_001369550;NM_001369551;NM_001369552;NM_006180	4915	neurotrophic receptor tyrosine kinase 2	protein_coding	40.93	9q21.33	chr9:84668551-85027070 (+)	ENSG00000148053.16	5.185496514	0.170038224	-0.001479624	5.013978665	7.75E-17	0.687564581	0.99042127	8.81E-17	583.7114758	0.166269746	1.48E-04	576.4157624	6.12E-15	0.852847097	0.99517137	7.12E-15
ENSG00000115896.16	PLCL1	ENSG00000115896	NM_006226	5334	phospholipase C like 1 (inactive)	protein_coding	37.39	2q33.1	chr2:197804593-198572581 (+)	ENSG00000115896.16	7.236342464	-0.01888667	-0.285640491	6.969588643	8.13E-17	0.985381473	0.052606269	3.73E-16	497.3546065	3.58E-04	4.187526778	431.4993442	6.39E-15	0.994379314	0.186342501	2.66E-14
ENSG00000178726.7	THBD	ENSG00000178726	NM_000361	7056	thrombomodulin	protein_coding	54.68	20p11.21	chr20:23045633-23049672 (-)	ENSG00000178726.7	1.674690144	-0.424094144	-0.927116877	1.171667411	8.85E-17	5.69E-05	6.86E-12	8.55E-13	493.4522229	24.45748732	167.4554295	205.9350701	6.93E-15	0.001289672	4.17E-09	3.03E-11
ENSG00000185745.10	IFIT1	ENSG00000185745	NM_001270927;NM_001270928;NM_001270929;NM_001270930;NM_001548	3434	interferon induced protein with tetratricopeptide repeats 1	protein_coding	38.55	10q23.31	chr10:89392546-89406487 (+)	ENSG00000185745.10	2.502889479	0.315747886	0.047933224	2.235074817	9.21E-17	0.004013652	0.531536165	4.09E-16	822.1751919	10.78956697	0.406593927	696.8644609	7.18E-15	0.032982708	0.739746475	2.90E-14
ENSG00000287263.1	NA	ENSG00000287263	NA	NA	novel transcript	lncRNA	43.88	5p12	chr5:42983636-42993276 (-)	ENSG00000287263.1	2.607420503	0.355563514	0.352370586	2.604227575	9.25E-17	0.014381287	7.87E-04	2.91E-17	532.5164622	7.079135266	15.20074342	594.6580418	7.18E-15	0.082075279	0.009280408	2.57E-15
ENSG00000188641.14	DPYD	ENSG00000188641	NM_000110;NM_001160301	1806	dihydropyrimidine dehydrogenase	protein_coding	35.1	1p21.3	chr1:97077743-97995000 (-)	ENSG00000188641.14	1.375596926	-0.083195389	0.083682633	1.542474948	9.90E-17	0.222011878	0.162189283	8.54E-18	488.3549075	1.577648352	2.088860262	612.6809789	7.65E-15	0.470704634	0.380761665	8.04E-16
ENSG00000138640.15	FAM13A	ENSG00000138640	NM_001015045;NM_001265578;NM_001265579;NM_001265580;NM_014883	10144	family with sequence similarity 13 member A	protein_coding	38.27	4q22.1	chr4:88725955-89111398 (-)	ENSG00000138640.15	-1.092038696	-0.053103172	0.260196704	-0.77873882	1.04E-16	0.279926103	3.01E-05	1.04E-13	486.2388309	1.225901005	27.10158603	252.8331516	7.97E-15	0.537031094	8.07E-04	4.52E-12
ENSG00000104267.10	CA2	ENSG00000104267	NM_000067;NM_001293675	760	carbonic anhydrase 2	protein_coding	38.44	8q21.2	chr8:85463968-85481493 (+)	ENSG00000104267.10	1.193943455	0.245178827	0.118614151	1.06737878	1.04E-16	1.44E-04	0.035989455	1.04E-15	486.1363691	20.85830285	4.976361445	392.0845142	7.97E-15	0.002643788	0.144760228	6.85E-14
ENSG00000137200.13	CMTR1	ENSG00000137200	NM_015050	23070	cap methyltransferase 1	protein_coding	45.88	6p21.2	chr6:37433219-37482827 (+)	ENSG00000137200.13	1.069707501	-0.04852899	-0.091412125	1.026824366	1.05E-16	0.34180576	0.063351659	2.65E-16	485.4815523	0.943186632	3.815514402	445.5905218	8.03E-15	0.595690733	0.21042341	1.95E-14
ENSG00000118503.15	TNFAIP3	ENSG00000118503	NM_001270507;NM_001270508;NM_006290	7128	TNF alpha induced protein 3	protein_coding	43.95	6q23.3	chr6:137867214-137883312 (+)	ENSG00000118503.15	2.276736408	-0.039265995	-0.43508161	1.880920792	1.06E-16	0.689560104	1.74E-05	4.78E-15	692.6687889	0.164391058	31.90030635	462.4660946	8.03E-15	0.853838818	5.32E-04	2.81E-13
ENSG00000128242.13	GAL3ST1	ENSG00000128242	NM_001318103;NM_001318104;NM_001318105;NM_001318106;NM_001318107;NM_001318108;NM_001318109;NM_001318110;NM_001318111;NM_001318112;NM_001318113;NM_001318114;NM_001318115;NM_001318116;NM_004861	9514	galactose-3-O-sulfotransferase 1	protein_coding	53.7	22q12.2	chr22:30554635-30574665 (-)	ENSG00000128242.13	-1.20991768	-0.157532121	0.226315175	-0.826070384	1.08E-16	0.007568986	4.29E-04	2.78E-13	484.3815806	8.610882742	17.02041579	229.8573608	8.19E-15	0.052594195	0.005934369	1.09E-11
ENSG00000177542.11	SLC25A22	ENSG00000177542	NM_001191060;NM_001191061;NM_024698	79751	solute carrier family 25 member 22	protein_coding	65.53	11p15.5	chr11:790475-798281 (-)	ENSG00000177542.11	1.121551256	-0.429136329	-0.424869253	1.125818332	1.09E-16	3.23E-08	1.78E-08	1.45E-16	484.1307198	67.54610413	72.35497974	471.2264833	8.21E-15	3.46E-06	2.26E-06	1.11E-14
ENSG00000105499.14	PLA2G4C	ENSG00000105499	NM_001159322;NM_001159323;NM_003706	8605	phospholipase A2 group IVC	protein_coding	47.68	19q13.33	chr19:48047843-48110817 (-)	ENSG00000105499.14	1.488183385	0.165856785	0.069438179	1.391764779	1.17E-16	0.032991863	0.270936724	3.17E-16	480.6772336	5.162462401	1.273979308	438.1101264	8.83E-15	0.143727664	0.513135655	2.30E-14
ENSG00000260466.1	NA	ENSG00000260466	NA	NA	novel transcript, antisense to SLC7A5	lncRNA	58.04	16q24.2	chr16:87836532-87837663 (+)	ENSG00000260466.1	-1.240361858	0.097077298	0.008010142	-1.329429014	1.22E-16	0.077204511	0.895443982	2.37E-17	479.0813043	3.430278864	0.017666594	557.6353139	9.12E-15	0.250166755	0.954843428	2.11E-15
ENSG00000164442.10	CITED2	ENSG00000164442	NM_001168388;NM_001168389;NM_006079	10370	Cbp/p300 interacting transactivator with Glu/Asp rich carboxy-terminal domain 2	protein_coding	50.46	6q24.1	chr6:139371807-139374648 (-)	ENSG00000164442.10	-1.201423523	-0.061484745	0.018975808	-1.120962971	1.29E-16	0.255507872	0.740013183	5.39E-16	476.4864504	1.361575059	0.112875388	416.8927179	9.63E-15	0.509508283	0.873314165	3.77E-14
ENSG00000158773.14	USF1	ENSG00000158773	NM_001276373;NM_007122;NM_207005	7391	upstream transcription factor 1	protein_coding	50.71	1q23.3	chr1:161039251-161045977 (-)	ENSG00000158773.14	1.014276161	-0.004123861	0.123033589	1.141433611	1.40E-16	0.931878051	0.011876887	1.02E-17	472.8689706	0.007472926	7.495956289	602.570439	1.04E-14	0.975433112	0.067981568	9.45E-16
ENSG00000135655.16	USP15	ENSG00000135655	NM_001252078;NM_001252079;NM_001351159;NM_001351160;NM_001351161;NM_001351163;NM_001351164;NM_001351165;NM_001351166;NM_006313	9958	ubiquitin specific peptidase 15	protein_coding	34.93	12q14.1	chr12:62260338-62417431 (+)	ENSG00000135655.16	1.313289304	0.233597233	-0.045386926	1.034305145	1.46E-16	0.001073828	0.436693497	1.70E-14	470.9710623	14.07408592	0.627138578	300.9757065	1.08E-14	0.012292873	0.668227134	8.88E-13
ENSG00000123610.5	TNFAIP6	ENSG00000123610	NM_007115	7130	TNF alpha induced protein 6	protein_coding	38.44	2q23.3	chr2:151357592-151380046 (+)	ENSG00000123610.5	-2.010110318	0.180725125	0.427392615	-1.763442828	1.51E-16	0.03045545	4.27E-04	7.99E-16	469.6456558	5.335402035	17.03474766	401.7937648	1.11E-14	0.135968321	0.005924513	5.39E-14
ENSG00000269190.6	FBXO17	ENSG00000269190	NM_024907;NM_148169	115290	F-box protein 17	protein_coding	49.2	19q13.2	chr19:38941401-38975742 (-)	ENSG00000269190.6	-1.032477369	0.152551589	0.293654105	-0.891374853	1.53E-16	0.002758094	4.19E-06	2.33E-15	468.9251354	11.30398788	36.3411747	363.2825863	1.13E-14	0.025088095	1.74E-04	1.45E-13
ENSG00000055332.18	EIF2AK2	ENSG00000055332	NM_001135651;NM_001135652;NM_002759	5610	eukaryotic translation initiation factor 2 alpha kinase 2	protein_coding	41.14	2p22.2	chr2:37099210-37157065 (-)	ENSG00000055332.18	1.070532187	-0.083014349	-0.095879892	1.057666644	1.67E-16	0.11175172	0.060301237	2.25E-16	465.1146252	2.740392858	3.913357352	452.3401373	1.22E-14	0.314421734	0.204083603	1.69E-14
ENSG00000148357.16	HMCN2	ENSG00000148357	NM_001291815	256158	hemicentin 2	protein_coding	54.64	9q34.11	chr9:130265882-130434123 (+)	ENSG00000148357.16	3.930977274	-0.22551044	0.547389194	4.703876908	1.69E-16	0.473335448	8.41E-05	2.24E-18	464.5276142	0.531932253	22.90908719	692.9009945	1.24E-14	0.707190237	0.001719917	2.41E-16
ENSG00000266978.1	NA	ENSG00000266978	NA	NA	novel transcript, antisense to MRPL4 and ICAM1	lncRNA	52.99	19p13.2	chr19:10252268-10285108 (-)	ENSG00000266978.1	1.552809932	-0.19555547	-0.182114935	1.566250467	1.73E-16	0.016277521	0.011076451	1.97E-16	488.9064172	6.772834137	7.697309891	483.0339942	1.26E-14	0.089076918	0.064692319	1.48E-14
ENSG00000033178.13	UBA6	ENSG00000033178	NM_018227	55236	ubiquitin like modifier activating enzyme 6	protein_coding	35.51	4q13.2	chr4:67612652-67701155 (-)	ENSG00000033178.13	1.143905706	-0.01942592	-0.227454429	0.935877197	1.74E-16	0.719379628	2.32E-04	1.20E-14	463.3877612	0.132380833	19.13750165	310.9789802	1.26E-14	0.871932474	0.003773938	6.55E-13
ENSG00000198736.11	MSRB1	ENSG00000198736	NM_016332	51734	methionine sulfoxide reductase B1	protein_coding	58.61	16p13.3	chr16:1938210-1943326 (-)	ENSG00000198736.11	0.978138475	-0.164332384	0.013522004	1.155992863	1.84E-16	0.001586731	0.765316847	5.50E-18	461.0468666	12.89685632	0.091296082	638.0898027	1.33E-14	0.016666235	0.888378519	5.46E-16
ENSG00000171033.13	PKIA	ENSG00000171033	NM_006823;NM_181839	5569	cAMP-dependent protein kinase inhibitor alpha	protein_coding	34.68	8q21.13	chr8:78516340-78605267 (+)	ENSG00000171033.13	-1.337207973	-0.004193298	-0.11445283	-1.447467505	1.88E-16	0.942326701	0.103866578	3.84E-17	459.943657	0.005352366	2.873626653	533.2846376	1.35E-14	0.98087363	0.289097798	3.26E-15
ENSG00000263961.8	RHEX	ENSG00000263961	NM_001007544;NM_001369490	440712	regulator of hemoglobinization and erythroid cell expansion	protein_coding	44.16	1q32.1	chr1:206053173-206102449 (+)	ENSG00000263961.8	1.472062576	0.277328524	0.299631992	1.494366043	1.92E-16	7.92E-04	9.61E-05	7.76E-17	459.2053753	15.02481412	22.39465722	499.5450243	1.37E-14	0.009738161	0.001910286	6.30E-15
ENSG00000004468.13	CD38	ENSG00000004468	NM_001775	952	CD38 molecule	protein_coding	41.09	4p15.32	chr4:15778275-15853232 (+)	ENSG00000004468.13	7.2627048	0.485697025	-0.152650765	6.62435701	2.18E-16	0.665698967	0.290751175	5.99E-16	453.7452839	0.244016813	1.170648453	412.8214806	1.56E-14	0.839177838	0.533839019	4.12E-14
ENSG00000101017.14	CD40	ENSG00000101017	NM_001250;NM_001302753;NM_001322421;NM_001322422;NM_001362758;NM_152854	958	CD40 molecule	protein_coding	49.19	20q13.12	chr20:46118278-46129863 (+)	ENSG00000101017.14	1.316157811	-0.231582937	-0.144022828	1.40371792	2.60E-16	0.002052546	0.022565255	9.40E-17	446.3431308	12.14459106	5.998482564	490.7048502	1.85E-14	0.020187683	0.105510303	7.54E-15
ENSG00000106526.10	ACTR3C	ENSG00000106526	NM_001164458;NM_001164459	653857	actin related protein 3C	protein_coding	43.31	7q36.1	chr7:150243916-150323725 (-)	ENSG00000106526.10	1.453049044	0.035801359	0.019650714	1.436898399	2.63E-16	0.635029044	0.7573657	2.85E-16	445.8188943	0.231555264	0.097805131	442.4715681	1.86E-14	0.818789672	0.883570642	2.07E-14
ENSG00000003400.15	CASP10	ENSG00000003400	NM_001206524;NM_001206542;NM_001230;NM_001306083;NM_032974;NM_032976;NM_032977	843	caspase 10	protein_coding	42.31	2q33.1	chr2:201182898-201229406 (+)	ENSG00000003400.15	1.237531355	0.161707035	-0.035094775	1.040729544	3.15E-16	0.015430383	0.53374131	9.43E-15	438.4050365	6.872411244	0.399479372	318.2775369	2.22E-14	0.086046248	0.741139097	5.28E-13
ENSG00000164638.10	SLC29A4	ENSG00000164638	NM_001040661;NM_001300847;NM_153247	222962	solute carrier family 29 member 4	protein_coding	57.52	7p22.1	chr7:5274369-5306870 (+)	ENSG00000164638.10	-1.211100488	0.281956296	0.630502391	-0.862554392	3.31E-16	3.86E-05	2.37E-10	2.23E-13	436.3938867	26.05579565	116.3606389	234.8092153	2.32E-14	9.35E-04	7.56E-08	8.99E-12
ENSG00000204397.8	CARD16	ENSG00000204397	NM_001017534;NM_052889	114769	caspase recruitment domain family member 16	protein_coding	37.44	11q22.3	chr11:105041326-105101431 (-)	ENSG00000204397.8	2.439322011	0.370253858	0.010920765	2.079988918	3.31E-16	0.014097117	0.908790761	3.60E-15	436.3404671	7.085690942	0.013424329	348.7302508	2.32E-14	0.08099918	0.961912168	2.18E-13
ENSG00000173786.17	CNP	ENSG00000173786	NM_001330216;NM_033133	1267	2',3'-cyclic nucleotide 3' phosphodiesterase	protein_coding	54.55	17q21.2	chr17:41966763-41977740 (+)	ENSG00000173786.17	1.049018577	0.279706404	0.28510526	1.054417432	3.49E-16	1.22E-05	7.84E-06	2.85E-16	434.2769465	31.14499518	33.22212165	442.5047923	2.43E-14	3.72E-04	2.93E-04	2.07E-14
ENSG00000198963.11	RORB	ENSG00000198963	NM_001365023;NM_006914	6096	RAR related orphan receptor B	protein_coding	37.74	9q21.13	chr9:74497335-74693177 (+)	ENSG00000198963.11	2.681031706	-0.735301489	-0.026526151	3.389807044	3.49E-16	4.71E-04	0.797910539	1.39E-17	434.2077454	16.70839325	0.067138305	585.7836162	2.43E-14	0.006599267	0.906633144	1.27E-15
ENSG00000123146.20	ADGRE5	ENSG00000123146	NM_001025160;NM_001784;NM_078481	976	adhesion G protein-coupled receptor E5	protein_coding	54.66	19p13.12	chr19:14380501-14408725 (+)	ENSG00000123146.20	1.13714667	-0.226574301	-0.230325215	1.133395755	3.56E-16	4.21E-04	2.80E-04	4.18E-16	433.4435131	17.08503849	18.47034159	426.9995107	2.47E-14	0.006034019	0.004371922	2.95E-14
ENSG00000151689.13	INPP1	ENSG00000151689	NM_001128928;NM_002194	3628	inositol polyphosphate-1-phosphatase	protein_coding	40.08	2q32.2	chr2:190343570-190371665 (+)	ENSG00000151689.13	3.065751887	0.04938246	-0.166963865	2.849405562	3.60E-16	0.826584015	0.136037583	1.78E-15	432.9986452	0.056407371	2.390702051	372.7037922	2.49E-14	0.924326529	0.341522518	1.13E-13
ENSG00000163235.16	TGFA	ENSG00000163235	NM_001099691;NM_001308158;NM_001308159;NM_003236	7039	transforming growth factor alpha	protein_coding	43.95	2p13.3	chr2:70447284-70554193 (-)	ENSG00000163235.16	-1.251968086	-0.377348285	-0.035770981	-0.910390782	3.95E-16	1.30E-06	0.545112559	2.46E-13	459.9578112	43.52468159	0.377878262	245.4488562	2.72E-14	6.30E-05	0.748711046	9.81E-12
ENSG00000164136.17	IL15	ENSG00000164136	NM_000585;NM_172175	3600	interleukin 15	protein_coding	37.14	4q31.21	chr4:141636583-141733987 (+)	ENSG00000164136.17	1.866631267	0.192764099	-0.056307841	1.617559327	4.37E-16	0.068150964	0.486648177	6.03E-15	425.1614723	3.671975575	0.500292921	332.0782673	3.00E-14	0.232567923	0.708288121	3.49E-13
ENSG00000253958.2	CLDN23	ENSG00000253958	NM_194284	137075	claudin 23	protein_coding	60.79	8p23.1	chr8:8701937-8704096 (+)	ENSG00000253958.2	1.384844478	-0.318041204	-0.263525101	1.43936058	4.51E-16	1.99E-04	4.25E-04	3.29E-16	423.9709653	19.68827811	17.04881124	436.6750145	3.07E-14	0.003377826	0.005908121	2.37E-14
ENSG00000073754.6	CD5L	ENSG00000073754	NM_001347698;NM_005894	922	CD5 molecule like	protein_coding	39.69	1q23.1	chr1:157830911-157898256 (-)	ENSG00000073754.6	6.478741225	-1.972892059	0.067577423	8.519210707	4.51E-16	0.099606384	0.63930483	1.23E-16	423.9463883	2.950623613	0.225719476	478.5883884	3.07E-14	0.293073913	0.815168037	9.62E-15
ENSG00000264324.1	NA	ENSG00000264324	NA	NA	novel protein	protein_coding	45.45	2p13.1	chr2:74211604-74363377 (-)	ENSG00000264324.1	1.322224582	-0.261883255	-0.401918024	1.182189813	4.85E-16	0.001046142	1.19E-06	1.01E-14	421.0731947	14.15442117	43.15077105	316.2962727	3.29E-14	0.012032489	6.41E-05	5.59E-13
ENSG00000168807.16	SNTB2	ENSG00000168807	NM_006750	6645	syntrophin beta 2	protein_coding	41.92	16q22.1	chr16:69187129-69309052 (+)	ENSG00000168807.16	1.188114503	-0.065883139	-0.234796473	1.019201169	4.88E-16	0.283589728	3.43E-04	1.42E-14	420.780467	1.20688801	17.77114606	306.1674131	3.30E-14	0.540863573	0.005069091	7.56E-13
ENSG00000178234.13	GALNT11	ENSG00000178234	NM_001304514;NM_001371458;NM_001371459;NM_001371460;NM_001371461;NM_001371462;NM_001371463;NM_001371464;NM_001371465;NM_001371466;NM_001371467;NM_001371468;NM_001371469;NM_001371470;NM_001371471;NM_001371472;NM_001371473;NM_001371474;NM_001371475;NM_022087	63917	polypeptide N-acetylgalactosaminyltransferase 11	protein_coding	41.23	7q36.1	chr7:152025674-152122340 (+)	ENSG00000178234.13	-1.094596396	0.145985759	0.324035622	-0.916546533	4.96E-16	0.00818375	5.60E-06	1.29E-14	420.164681	8.413840157	34.87640743	308.9246822	3.35E-14	0.055519563	2.22E-04	6.98E-13
ENSG00000078081.8	LAMP3	ENSG00000078081	NM_014398	27074	lysosomal associated membrane protein 3	protein_coding	44.17	3q27.1	chr3:183122215-183163839 (-)	ENSG00000078081.8	4.784594909	0.701375469	-0.084716605	3.998502834	5.86E-16	0.122948761	0.533489584	3.66E-15	413.65722	2.911335326	0.39997551	348.1143735	3.94E-14	0.333454016	0.74095244	2.21E-13
ENSG00000171155.8	C1GALT1C1	ENSG00000171155	NM_001011551;NM_152692	29071	C1GALT1 specific chaperone 1	protein_coding	39.69	Xq24	chrX:120625674-120630054 (-)	ENSG00000171155.8	1.277344888	0.057081279	-0.031305423	1.188958186	5.95E-16	0.39591199	0.60120697	2.42E-15	413.0668926	0.749108789	0.28106645	362.0206137	3.98E-14	0.644494044	0.788603514	1.50E-13
ENSG00000248019.3	FAM13A-AS1	ENSG00000248019	NA	285512	FAM13A antisense RNA 1	lncRNA	39.45	4q22.1	chr4:88709298-88730103 (+)	ENSG00000248019.3	-1.222188282	0.018778931	0.332402537	-0.908564676	6.07E-16	0.737315038	2.67E-05	1.65E-13	412.3334091	0.115326944	27.6205029	241.7960719	4.05E-14	0.881492577	7.33E-04	6.78E-12
ENSG00000228742.11	LINC02577	ENSG00000228742	NA	NA	long intergenic non-protein coding RNA 2577	lncRNA	42.36	7q22.3	chr7:106774955-106838480 (+)	ENSG00000228742.11	0.965592117	-0.383660721	-0.352416795	0.996836043	6.57E-16	9.92E-08	1.30E-07	5.94E-16	409.2711877	59.09389191	57.19920626	413.144797	4.37E-14	8.59E-06	1.13E-05	4.10E-14
ENSG00000162624.14	LHX8	ENSG00000162624	NM_001001933;NM_001256114	431707	LIM homeobox 8	protein_coding	39.78	1p31.1	chr1:75128434-75161533 (+)	ENSG00000162624.14	-1.864030149	0.084632964	0.895900249	-1.052762865	6.72E-16	0.287329792	6.17E-09	1.21E-11	408.3699051	1.187811792	81.64498208	158.1623228	4.46E-14	0.544426108	1.01E-06	3.23E-10
ENSG00000170500.13	LONRF2	ENSG00000170500	NM_001371783;NM_198461	164832	LON peptidase N-terminal domain and ring finger 2	protein_coding	41.33	2q11.2	chr2:100271875-100322501 (-)	ENSG00000170500.13	-2.307611267	-0.377534084	-0.353456249	-2.283533433	7.67E-16	5.84E-04	0.02685912	3.38E-15	403.3534248	16.00099209	5.610433949	350.7635592	5.07E-14	0.007707013	0.118238385	2.06E-13
ENSG00000183421.12	RIPK4	ENSG00000183421	NM_020639	54101	receptor interacting serine/threonine kinase 4	protein_coding	53.49	21q22.3	chr21:41739369-41767089 (-)	ENSG00000183421.12	-1.02262258	0.025592101	0.186714901	-0.86149978	7.75E-16	0.605110191	0.001611299	2.27E-14	402.9853284	0.275039703	12.85142557	292.6711764	5.10E-14	0.799045604	0.015831848	1.14E-12
ENSG00000122862.5	SRGN	ENSG00000122862	NM_001321053;NM_001321054;NM_002727	5552	serglycin	protein_coding	42.48	10q22.1	chr10:69088103-69104805 (+)	ENSG00000122862.5	1.250861615	-0.460359223	-0.518916133	1.192304706	7.82E-16	4.13E-07	1.58E-08	4.15E-15	402.6105815	49.50995874	73.39930324	344.0617408	5.13E-14	2.65E-05	2.02E-06	2.48E-13
ENSG00000119938.9	PPP1R3C	ENSG00000119938	NM_005398	5507	protein phosphatase 1 regulatory subunit 3C	protein_coding	40.5	10q23.32	chr10:91628442-91633071 (-)	ENSG00000119938.9	-1.251024992	0.677406148	0.990925475	-0.937505665	8.29E-16	1.97E-11	1.60E-13	4.06E-14	400.4289865	150.5358133	242.497141	276.8349887	5.42E-14	7.98E-09	2.04E-10	1.91E-12
ENSG00000081041.9	CXCL2	ENSG00000081041	NM_002089	2920	C-X-C motif chemokine ligand 2	protein_coding	47.61	4q13.3	chr4:74097040-74099196 (-)	ENSG00000081041.9	2.540189948	0.396279972	-0.113452076	2.030457899	8.58E-16	0.016039062	0.280503942	3.88E-14	399.1562306	6.781746296	1.222880378	278.0380239	5.59E-14	0.088253342	0.522707214	1.86E-12
ENSG00000148841.17	ITPRIP	ENSG00000148841	NM_001272012;NM_001272013;NM_033397	85450	inositol 1,4,5-trisphosphate receptor interacting protein	protein_coding	52.5	10q25.1	chr10:104309698-104338465 (-)	ENSG00000148841.17	1.198751946	0.024906979	-0.236508087	0.93733688	8.87E-16	0.695038567	4.29E-04	1.63E-13	397.8950526	0.15769329	17.01844673	242.0964642	5.76E-14	0.857476822	0.005934369	6.72E-12
ENSG00000155962.13	CLIC2	ENSG00000155962	NM_001289	1193	chloride intracellular channel 2	protein_coding	38.46	Xq28	chrX:155276211-155334657 (-)	ENSG00000155962.13	3.68337829	-0.431267165	0.27237133	4.387016785	9.01E-16	0.207756464	0.031036098	3.69E-17	397.3022066	1.836921923	5.294422218	535.200302	5.83E-14	0.453549237	0.130493598	3.17E-15
ENSG00000146666.5	LINC00525	ENSG00000146666	NA	84847	long intergenic non-protein coding RNA 525	lncRNA	43.69	7p12.3	chr7:47761476-47766772 (+)	ENSG00000146666.5	5.157409093	1.260167674	0.288581256	4.185822674	9.62E-16	0.023445567	0.039413256	8.87E-16	394.8674125	7.624524002	4.784021114	397.898064	6.21E-14	0.114032307	0.153912848	5.90E-14
ENSG00000023171.18	GRAMD1B	ENSG00000023171	NM_001286563;NM_001286564;NM_001330396;NM_001354837;NM_001367418;NM_001367419;NM_001367420;NM_001367421;NM_020716	57476	GRAM domain containing 1B	protein_coding	45.8	11q24.1	chr11:123358428-123627774 (+)	ENSG00000023171.18	5.323741527	-0.808759661	0.272570444	6.405071632	1.00E-15	0.175740508	0.047247201	1.03E-16	489.0013411	1.967663671	4.459026954	616.0213337	6.46E-14	0.409868132	0.17311342	8.16E-15
ENSG00000062598.18	ELMO2	ENSG00000062598	NM_001318253;NM_133171;NM_182764	63916	engulfment and cell motility 2	protein_coding	44.15	20q13.12	chr20:46366050-46432985 (-)	ENSG00000062598.18	1.039051969	0.027037527	0.094545258	1.106559701	1.03E-15	0.619680829	0.073752992	2.42E-16	392.5255786	0.253273278	3.518388898	449.4095429	6.55E-14	0.808319025	0.23205979	1.79E-14
ENSG00000044446.12	PHKA2	ENSG00000044446	NM_000292	5256	phosphorylase kinase regulatory subunit alpha 2	protein_coding	45.6	Xp22.13	chrX:18892298-18984114 (-)	ENSG00000044446.12	-1.454674986	0.016766314	0.371495361	-1.099945938	1.03E-15	0.79978374	4.75E-05	1.75E-13	424.4972351	0.065928154	25.61972462	256.2168995	6.55E-14	0.912441548	0.001138618	7.15E-12
ENSG00000173221.14	GLRX	ENSG00000173221	NM_001118890;NM_001243658;NM_001243659;NM_002064	2745	glutaredoxin	protein_coding	41.08	5q15	chr5:95751319-95822726 (-)	ENSG00000173221.14	0.981648441	-0.405421674	-0.229229046	1.157841068	1.07E-15	5.61E-08	9.94E-05	4.49E-17	391.1165338	63.26988702	22.26380615	525.5710066	6.78E-14	5.34E-06	0.001972463	3.79E-15
ENSG00000149294.16	NCAM1	ENSG00000149294	NM_000615;NM_001076682;NM_001242607;NM_001242608;NM_181351	4684	neural cell adhesion molecule 1	protein_coding	41.71	11q23.2	chr11:112961247-113278436 (+)	ENSG00000149294.16	-1.745386552	0.264554355	-0.209736429	-2.219677336	1.07E-15	0.00201816	0.053293605	6.87E-18	391.030165	12.19339214	4.161237299	625.095586	6.78E-14	0.019908409	0.187804776	6.69E-16
ENSG00000076513.17	ANKRD13A	ENSG00000076513	NM_033121	88455	ankyrin repeat domain 13A	protein_coding	44	12q24.11	chr12:109999186-110039763 (+)	ENSG00000076513.17	0.99894574	0.023773838	0.009750275	0.984922177	1.13E-15	0.650964036	0.843659594	1.42E-15	388.8694571	0.210268998	0.039804188	380.6426521	7.16E-14	0.829358745	0.926561981	9.23E-14
ENSG00000235142.10	LINC02532	ENSG00000235142	NA	100422737	long intergenic non-protein coding RNA 2532	lncRNA	42.96	6q21	chr6:106705334-106788148 (-)	ENSG00000235142.10	-1.777341179	-0.03528955	0.612164901	-1.129886727	1.16E-15	0.654577782	2.51E-06	3.88E-12	388.067654	0.20561536	39.02910708	177.2579988	7.30E-14	0.832112841	1.15E-04	1.16E-10
ENSG00000234290.2	NA	ENSG00000234290	NA	NA	novel transcript	lncRNA	46.68	5q31.1	chr5:132468890-132473043 (-)	ENSG00000234290.2	2.960558297	0.139093658	0.283466208	3.104930848	1.18E-15	0.515717588	0.014868584	1.55E-16	387.5137383	0.449606497	6.959688114	468.5020567	7.39E-14	0.738074601	0.079697244	1.18E-14
ENSG00000187486.5	KCNJ11	ENSG00000187486	NM_000525;NM_001166290;NM_001377296;NM_001377297	3767	potassium inwardly rectifying channel subfamily J member 11	protein_coding	63.78	11p15.1	chr11:17385859-17389331 (-)	ENSG00000187486.5	4.036863972	0.333439171	0.177910469	3.88133527	1.18E-15	0.320805845	0.178429429	6.47E-16	387.3738784	1.030715679	1.929568301	409.8394595	7.39E-14	0.577297447	0.402747799	4.44E-14
ENSG00000150782.12	IL18	ENSG00000150782	NM_001243211;NM_001562	3606	interleukin 18	protein_coding	39.22	11q23.1	chr11:112143253-112164096 (-)	ENSG00000150782.12	1.795671376	0.493882794	0.022791123	1.324579704	1.29E-15	4.50E-05	0.781909127	2.86E-13	384.002092	25.41189525	0.078497356	229.238327	8.09E-14	0.001058788	0.89780395	1.11E-11
ENSG00000006740.17	ARHGAP44	ENSG00000006740	NM_001321164;NM_001321166;NM_001321167;NM_001321168;NM_014859	9912	Rho GTPase activating protein 44	protein_coding	42.69	17p12	chr17:12789498-12991643 (+)	ENSG00000006740.17	-1.130081521	-0.041084085	0.019921326	-1.06907611	1.32E-15	0.455121729	0.746882547	3.97E-15	383.1806935	0.577701303	0.10676617	345.4720946	8.23E-14	0.69386477	0.877329207	2.39E-13
ENSG00000128394.17	APOBEC3F	ENSG00000128394	NM_001006666;NM_145298	200316	apolipoprotein B mRNA editing enzyme catalytic subunit 3F	protein_coding	53.18	22q13.1	chr22:39040604-39055972 (+)	ENSG00000128394.17	1.51166388	0.269652123	0.066294907	1.308306664	1.33E-15	0.003394947	0.353885642	1.54E-14	383.1278609	10.72734298	0.896177891	303.7591148	8.23E-14	0.029178272	0.596514219	8.15E-13
ENSG00000256262.1	USP30-AS1	ENSG00000256262	NA	NA	USP30 antisense RNA 1	lncRNA	58.08	12q24.11	chr12:109052350-109053952 (-)	ENSG00000256262.1	3.444659335	-0.508338914	0.200985119	4.153983368	1.39E-15	0.096422425	0.102621311	6.54E-17	381.345029	3.010717204	2.895746704	507.5372589	8.62E-14	0.287627456	0.286827374	5.33E-15
ENSG00000141232.5	TOB1	ENSG00000141232	NM_001243877;NM_001243885;NM_005749	10140	transducer of ERBB2, 1	protein_coding	50.17	17q21.33	chr17:50862223-50867978 (-)	ENSG00000141232.5	0.83386804	-0.268026849	-0.49970652	0.602188368	1.41E-15	2.97E-06	4.25E-11	1.58E-12	380.9526963	38.12207524	139.1131976	193.8458771	8.69E-14	1.22E-04	1.92E-08	5.24E-11
ENSG00000082074.18	FYB1	ENSG00000082074	NM_001243093;NM_001349333;NM_001465;NM_018594;NM_199335	2533	FYN binding protein 1	protein_coding	37.96	5p13.1	chr5:39105252-39274528 (-)	ENSG00000082074.18	3.446051028	-0.827836081	0.255981614	4.529868723	1.42E-15	0.013594282	0.040205134	2.32E-17	380.7449165	7.172007178	4.742210183	558.7120592	8.71E-14	0.079231528	0.155890777	2.07E-15
ENSG00000183688.4	RFLNB	ENSG00000183688	NM_182705	359845	refilin B	protein_coding	48.81	17p13.3	chr17:439978-445939 (-)	ENSG00000183688.4	-1.222828973	-0.195310071	-0.120743962	-1.148262863	1.49E-15	0.002977392	0.087262631	7.14E-15	379.0541041	11.09025074	3.197327843	326.8092896	9.10E-14	0.026574215	0.258072904	4.07E-13
ENSG00000256128.6	LINC00944	ENSG00000256128	NA	NA	long intergenic non-protein coding RNA 944	lncRNA	40.86	12q24.32	chr12:126729787-126772519 (-)	ENSG00000256128.6	2.176720723	0.023488527	0.00529882	2.158531016	1.51E-15	0.860635533	0.955643309	1.55E-15	378.3837772	0.031539005	0.003163616	377.6290558	9.24E-14	0.941211424	0.979548906	9.91E-14
ENSG00000034677.13	RNF19A	ENSG00000034677	NM_001280539;NM_001353837;NM_001353838;NM_015435;NM_183419	25897	ring finger protein 19A, RBR E3 ubiquitin protein ligase	protein_coding	38.61	8q22.2	chr8:100257060-100336218 (-)	ENSG00000034677.13	0.973414567	-0.144911556	-0.128873892	0.98945223	1.52E-15	0.010213118	0.014190521	1.27E-15	378.2988902	7.863553412	7.070033415	384.6220004	9.24E-14	0.065115309	0.077079641	8.29E-14
ENSG00000113643.9	RARS1	ENSG00000113643	NM_002887	5917	arginyl-tRNA synthetase 1	protein_coding	39.43	5q34	chr5:168486451-168519301 (+)	ENSG00000113643.9	0.878842949	-0.054299579	0.051454323	0.984596851	1.53E-15	0.244712235	0.258696579	1.37E-16	378.1269274	1.427053657	1.342915892	473.6660817	9.26E-14	0.497202258	0.500490929	1.06E-14
ENSG00000105939.13	ZC3HAV1	ENSG00000105939	NM_001363491;NM_020119;NM_024625	56829	zinc finger CCCH-type containing, antiviral 1	protein_coding	43.41	7q34	chr7:139043515-139109720 (-)	ENSG00000105939.13	1.114324005	-0.154484761	-0.068876959	1.199931807	1.59E-15	0.013327612	0.230439882	3.60E-16	380.5821311	7.225452529	1.519970679	437.8093527	9.64E-14	0.078168333	0.469163078	2.58E-14
ENSG00000074660.16	SCARF1	ENSG00000074660	NM_003693;NM_145350	8578	scavenger receptor class F member 1	protein_coding	58.07	17p13.3	chr17:1633858-1645744 (-)	ENSG00000074660.16	2.456038422	0.232658189	-0.084597849	2.138782384	1.62E-15	0.142181101	0.42036806	1.74E-14	375.9495186	2.313889683	0.673774957	300.1962398	9.78E-14	0.36146354	0.654555365	9.08E-13
ENSG00000177556.12	ATOX1	ENSG00000177556	NM_004045	475	antioxidant 1 copper chaperone	protein_coding	46.3	5q33.1	chr5:151742316-151772532 (-)	ENSG00000177556.12	0.939669298	0.122756314	0.041549222	0.858462206	1.64E-15	0.020475794	0.385870015	9.36E-15	375.6028851	6.218356634	0.782104719	318.4946394	9.85E-14	0.104001661	0.626263339	5.26E-13
ENSG00000225792.2	NA	ENSG00000225792	NA	NA	novel transcript	lncRNA	35.35	7p15.2	chr7:26369310-26376701 (-)	ENSG00000225792.2	1.516674517	-0.076873113	-0.404396751	1.18915088	1.66E-15	0.381959004	1.25E-05	4.31E-13	375.0749619	0.79530201	31.02441978	220.2604622	9.97E-14	0.63164906	4.18E-04	1.61E-11
ENSG00000115520.8	COQ10B	ENSG00000115520	NM_001320818;NM_001320819;NM_001320820;NM_025147	80219	coenzyme Q10B	protein_coding	41.73	2q33.1	chr2:197453423-197475308 (+)	ENSG00000115520.8	1.038370137	-0.766501624	-0.794636604	1.010235157	1.69E-15	3.43E-12	3.81E-13	1.06E-14	374.5871452	179.4556793	222.921145	314.7034288	1.01E-13	2.23E-09	3.91E-10	5.86E-13
ENSG00000179715.13	PCED1B	ENSG00000179715	NM_001281429;NM_138371	91523	PC-esterase domain containing 1B	protein_coding	39.92	12q13.11	chr12:47079603-47236662 (+)	ENSG00000179715.13	-0.975829373	-0.046332522	0.103448237	-0.826048614	1.77E-15	0.347411404	0.059595856	5.04E-14	372.8283681	0.921084797	3.936786522	271.1397601	1.06E-13	0.60071415	0.202470036	2.34E-12
ENSG00000169435.14	RASSF6	ENSG00000169435	NM_001270391;NM_001270392;NM_177532;NM_201431	166824	Ras association domain family member 6	protein_coding	37.08	4q13.3	chr4:73571550-73620631 (-)	ENSG00000169435.14	-1.56974511	0.377726501	0.769236672	-1.17823494	1.87E-15	2.14E-05	7.15E-09	1.27E-13	370.9606373	28.57822568	80.30812131	248.0635431	1.11E-13	5.85E-04	1.12E-06	5.37E-12
ENSG00000197457.10	STMN3	ENSG00000197457	NM_001276310;NM_015894	50861	stathmin 3	protein_coding	59.38	20q13.33	chr20:63639705-63657682 (-)	ENSG00000197457.10	0.971936919	-0.120380389	-0.048003775	1.044313534	1.96E-15	0.026633524	0.344669079	4.47E-16	369.3711469	5.629042307	0.931833852	424.2700622	1.16E-13	0.123789976	0.588101615	3.15E-14
ENSG00000164211.13	STARD4	ENSG00000164211	NM_001308056;NM_001308057;NM_001308058;NM_001308059;NM_001308060;NM_001308061;NM_139164	134429	StAR related lipid transfer domain containing 4	protein_coding	36.15	5q22.1	chr5:111496033-111512590 (-)	ENSG00000164211.13	1.178669457	-0.341676187	-0.40453194	1.115813705	1.96E-15	2.94E-05	6.22E-07	1.26E-14	369.2288474	27.20332477	46.97605575	309.5169796	1.16E-13	7.53E-04	3.94E-05	6.86E-13
ENSG00000107438.9	PDLIM1	ENSG00000107438	NM_020992	9124	PDZ and LIM domain 1	protein_coding	43.73	10q23.33	chr10:95237572-95291012 (-)	ENSG00000107438.9	0.802928703	0.002708898	-0.032148904	0.768070902	2.01E-15	0.948789261	0.446072088	5.06E-15	368.5083182	0.004218393	0.601569898	337.667208	1.18E-13	0.982539304	0.676160428	2.96E-13
ENSG00000224645.1	NA	ENSG00000224645	NA	NA	novel transcript	lncRNA	41.39	1q21.3	chr1:151340648-151341966 (+)	ENSG00000224645.1	1.465268379	-0.160433085	0.051522121	1.677223585	2.03E-15	0.069026901	0.466618023	1.34E-16	368.0899189	3.64702624	0.548469447	474.7081983	1.19E-13	0.234110452	0.692493405	1.04E-14
ENSG00000097021.19	ACOT7	ENSG00000097021	NM_007274;NM_181864;NM_181865;NM_181866	11332	acyl-CoA thioesterase 7	protein_coding	54	1p36.31	chr1:6264269-6394391 (-)	ENSG00000097021.19	0.970145557	0.01433278	-0.093094268	0.86271851	2.08E-15	0.784305364	0.070829161	2.41E-14	367.1738153	0.076735392	3.596813557	291.0335998	1.22E-13	0.904106238	0.225754191	1.20E-12
ENSG00000172123.12	SLFN12	ENSG00000172123	NM_001289009;NM_018042	55106	schlafen family member 12	protein_coding	37.97	17q12	chr17:35411060-35433283 (-)	ENSG00000172123.12	1.539697532	-0.10559643	-0.065314307	1.579979655	2.17E-15	0.248904646	0.380560208	1.52E-15	365.7312893	1.401191058	0.800070524	378.3612086	1.27E-13	0.501693079	0.620851971	9.74E-14
ENSG00000164976.9	MYORG	ENSG00000164976	NM_020702	57462	myogenesis regulating glycosidase (putative)	protein_coding	53.92	9p13.3	chr9:34366666-34376898 (-)	ENSG00000164976.9	-1.643886993	-0.277969443	-0.079505098	-1.445422648	2.48E-15	0.001497058	0.427796491	5.16E-14	361.2155976	13.06947351	0.652209779	270.5420578	1.44E-13	0.015904409	0.661137779	2.38E-12
ENSG00000140044.13	JDP2	ENSG00000140044	NM_001135047;NM_001135048;NM_001135049;NM_130469	122953	Jun dimerization protein 2	protein_coding	50	14q24.3	chr14:75427716-75474111 (+)	ENSG00000140044.13	1.363941225	0.199266964	0.077402334	1.242076595	2.52E-15	0.015827822	0.251187067	1.11E-14	360.660634	6.812771847	1.387345704	313.3069907	1.46E-13	0.087486324	0.492037653	6.09E-13
ENSG00000100600.15	LGMN	ENSG00000100600	NM_001008530;NM_001363696;NM_001363699;NM_005606	5641	legumain	protein_coding	47.28	14q32.12	chr14:92703807-92748679 (-)	ENSG00000100600.15	1.155097431	0.002508406	-0.099775487	1.052813538	2.66E-15	0.968651257	0.10090721	1.85E-14	358.8603247	0.001579306	2.926712124	298.4146903	1.54E-13	0.988922072	0.283827932	9.61E-13
ENSG00000148158.17	SNX30	ENSG00000148158	NM_001012994	401548	sorting nexin family member 30	protein_coding	44.28	9q32	chr9:112750760-112881671 (+)	ENSG00000148158.17	-1.140357186	-0.016626937	0.031259045	-1.092471203	2.73E-15	0.768576537	0.631601728	5.97E-15	357.939616	0.088698468	0.236299829	332.4074388	1.57E-13	0.895709142	0.809814441	3.46E-13
ENSG00000138439.12	FAM117B	ENSG00000138439	NM_173511	150864	family with sequence similarity 117 member B	protein_coding	39.58	2q33.2	chr2:202634969-202769757 (+)	ENSG00000138439.12	1.30557243	0.038636569	-0.154867069	1.112068792	2.73E-15	0.604694889	0.024882932	7.89E-14	357.9252219	0.275676958	5.779711474	259.7123087	1.57E-13	0.798771201	0.112617664	3.51E-12
ENSG00000112773.16	TENT5A	ENSG00000112773	NM_017633	55603	terminal nucleotidyltransferase 5A	protein_coding	36.03	6q14.1	chr6:81491439-81752774 (-)	ENSG00000112773.16	0.992366283	-0.151648154	-0.199340956	0.944673481	2.81E-15	0.011113667	6.87E-04	1.03E-14	356.9933123	7.657003283	15.4747013	315.548368	1.61E-13	0.068961367	0.008410277	5.71E-13
ENSG00000104432.14	IL7	ENSG00000104432	NM_000880;NM_001199886;NM_001199887;NM_001199888	3574	interleukin 7	protein_coding	35.46	8q21.13	chr8:78675743-78805523 (-)	ENSG00000104432.14	1.62676573	0.101482014	-0.151883271	1.373400445	2.86E-15	0.294395029	0.063644233	8.79E-14	356.3525329	1.152663429	3.806413452	257.0188779	1.63E-13	0.551366268	0.210986774	3.88E-12
ENSG00000100225.18	FBXO7	ENSG00000100225	NM_001033024;NM_001257990;NM_012179	25793	F-box protein 7	protein_coding	38.81	22q12.3	chr22:32474676-32498829 (+)	ENSG00000100225.18	1.047079769	-0.028828291	0.041009579	1.116917638	2.96E-15	0.612650124	0.456464111	7.51E-16	355.1554674	0.26363363	0.574226039	404.1619694	1.69E-13	0.803803602	0.684029129	5.10E-14
ENSG00000198910.14	L1CAM	ENSG00000198910	NM_000425;NM_001143963;NM_001278116;NM_024003	3897	L1 cell adhesion molecule	protein_coding	59.97	Xq28	chrX:153861514-153886173 (-)	ENSG00000198910.14	1.000863181	0.072842909	-0.44312596	0.484894312	3.12E-15	0.19860982	1.64E-08	6.27E-09	353.4599069	1.754711923	73.05365619	81.50102789	1.77E-13	0.440377508	2.09E-06	8.65E-08
ENSG00000160932.11	LY6E	ENSG00000160932	NM_001127213;NM_002346	4061	lymphocyte antigen 6 family member E	protein_coding	63.58	8q24.3	chr8:143017982-143023832 (+)	ENSG00000160932.11	0.952240307	0.037122312	0.085235833	1.000353828	3.21E-15	0.470545871	0.102090944	1.12E-15	352.5451492	0.538752103	2.905263029	389.308334	1.82E-13	0.705294635	0.28601868	7.34E-14
ENSG00000050405.13	LIMA1	ENSG00000050405	NM_001113546;NM_001113547;NM_001243775;NM_016357	51474	LIM domain and actin binding 1	protein_coding	42.32	12q13.12	chr12:50175788-50283546 (-)	ENSG00000050405.13	1.144169935	-0.238520842	-0.218973721	1.163717056	3.26E-15	5.37E-04	0.001015528	2.49E-15	379.3542127	16.47145091	14.39924862	389.462979	1.84E-13	0.007254555	0.011183635	1.53E-13
ENSG00000189238.6	LINC00943	ENSG00000189238	NA	100507206	long intergenic non-protein coding RNA 943	lncRNA	43.96	12q24.32	chr12:126723412-126749027 (+)	ENSG00000189238.6	2.210086759	0.050347112	0.076287667	2.236027315	3.57E-15	0.729661928	0.438219555	1.99E-15	348.9301762	0.122441781	0.622918951	368.8088919	2.01E-13	0.877019719	0.669983506	1.25E-13
ENSG00000112343.11	TRIM38	ENSG00000112343	NM_006355	10475	tripartite motif containing 38	protein_coding	40.45	6p22.2	chr6:25962802-25991231 (+)	ENSG00000112343.11	0.885703368	0.006845625	0.17097157	1.049829313	3.72E-15	0.888062499	0.001233577	9.37E-17	347.6221782	0.020267398	13.65088178	490.8606288	2.09E-13	0.952703983	0.0128805	7.54E-15
ENSG00000115486.12	GGCX	ENSG00000115486	NM_000821;NM_001142269;NM_001311312	2677	gamma-glutamyl carboxylase	protein_coding	46.2	2p11.2	chr2:85544720-85561547 (-)	ENSG00000115486.12	0.821839854	0.01446191	0.018000382	0.825378326	3.98E-15	0.746966015	0.683894875	3.56E-15	345.4235529	0.106693101	0.170144861	349.024867	2.23E-13	0.885908399	0.84143772	2.16E-13
ENSG00000129451.12	KLK10	ENSG00000129451	NM_001077500;NM_002776;NM_145888	5655	kallikrein related peptidase 10	protein_coding	56.29	19q13.41	chr19:51012739-51020175 (-)	ENSG00000129451.12	7.781658514	0.764148287	0.136844153	7.15435438	4.09E-15	0.568614942	0.390888968	2.08E-15	344.5016994	0.3673283	0.765455821	367.1643139	2.28E-13	0.774158918	0.630029381	1.31E-13
ENSG00000287839.1	NA	ENSG00000287839	NA	NA	novel transcript	lncRNA	42.52	1q22	chr1:155626757-155637604 (-)	ENSG00000287839.1	2.363203859	-0.092431773	0.036920321	2.492555952	4.28E-15	0.564630832	0.726630548	1.51E-15	343.0612474	0.341782212	0.125326381	378.4939688	2.38E-13	0.771772706	0.865541946	9.74E-14
ENSG00000105246.6	EBI3	ENSG00000105246	NM_005755	10148	Epstein-Barr virus induced 3	protein_coding	53.67	19p13.3	chr19:4229523-4237528 (+)	ENSG00000105246.6	1.376893434	0.308276633	0.077689477	1.146306278	4.29E-15	6.44E-04	0.269044748	1.09E-13	342.9450342	15.68384818	1.284366009	251.7482035	2.38E-13	0.008270074	0.511793854	4.67E-12
ENSG00000126456.16	IRF3	ENSG00000126456	NM_001197122;NM_001197123;NM_001197124;NM_001197125;NM_001197126;NM_001197127;NM_001197128;NM_001571	3661	interferon regulatory factor 3	protein_coding	57.17	19q13.33	chr19:49659569-49665875 (-)	ENSG00000126456.16	0.936061901	-0.034218865	-0.04489442	0.925386345	4.39E-15	0.511087815	0.373398093	5.61E-15	342.2216685	0.445913193	0.824894945	334.3370891	2.43E-13	0.73423974	0.614155701	3.26E-13
ENSG00000114573.10	ATP6V1A	ENSG00000114573	NM_001690	523	ATPase H+ transporting V1 subunit A	protein_coding	38.21	3q13.31	chr3:113747033-113812056 (+)	ENSG00000114573.10	0.910340532	0.088744059	0.03575644	0.857352913	4.59E-15	0.086191673	0.467975097	1.51E-14	340.8071118	3.2206193	0.545096822	304.3358545	2.53E-13	0.268846996	0.693544291	8.01E-13
ENSG00000234518.2	PTGES3P1	ENSG00000234518	NA	NA	prostaglandin E synthase 3 pseudogene 1	processed_pseudogene	35.82	1p22.2	chr1:89104285-89104767 (-)	ENSG00000234518.2	1.628144079	-0.072456269	-0.063480204	1.637120144	4.62E-15	0.465184827	0.43455787	4.60E-15	340.5579887	0.552048893	0.633082971	340.7359572	2.54E-13	0.701304641	0.666477136	2.73E-13
ENSG00000139921.13	TMX1	ENSG00000139921	NM_030755	81542	thioredoxin related transmembrane protein 1	protein_coding	36.89	14q22.1	chr14:51240162-51257655 (+)	ENSG00000139921.13	1.030153216	0.034572392	-0.033115827	0.962464997	5.19E-15	0.552165674	0.547912041	2.03E-14	336.8455871	0.36432068	0.372238747	295.8718316	2.85E-13	0.763060926	0.750816969	1.03E-12
ENSG00000139211.6	AMIGO2	ENSG00000139211	NM_001143668;NM_001370299;NM_181847	347902	adhesion molecule with Ig like domain 2	protein_coding	44.59	12q13.11	chr12:47075707-47079951 (-)	ENSG00000139211.6	-0.870104172	-0.325527368	-0.165612096	-0.7101889	5.25E-15	4.63E-07	0.002294014	4.01E-13	336.4352722	48.79171859	11.82530766	221.8087798	2.88E-13	2.90E-05	0.020494464	1.50E-11
ENSG00000100422.14	CERK	ENSG00000100422	NM_022766	64781	ceramide kinase	protein_coding	51.43	22q13.31	chr22:46684410-46738252 (-)	ENSG00000100422.14	-1.180883219	-0.03453953	0.190846023	-0.955497666	5.36E-15	0.568346554	0.010195692	3.10E-13	335.8043995	0.33525152	7.867746674	227.4661237	2.93E-13	0.774084164	0.061011319	1.20E-11
ENSG00000005884.18	ITGA3	ENSG00000005884	NM_002204	3675	integrin subunit alpha 3	protein_coding	52.64	17q21.33	chr17:50055968-50090481 (+)	ENSG00000005884.18	0.832437935	0.153854954	-0.066378658	0.612204323	5.59E-15	0.002524725	0.155514107	2.96E-12	334.4693129	11.55297605	2.160040987	182.1188811	3.04E-13	0.023547601	0.370825678	9.25E-11
ENSG00000120645.12	IQSEC3	ENSG00000120645	NM_001170738;NM_015232	440073	IQ motif and Sec7 domain ArfGEF 3	protein_coding	52.3	12p13.33	chr12:66767-178455 (+)	ENSG00000120645.12	6.060677841	-0.392453924	0.531991276	6.985123041	5.60E-15	0.690356996	0.001380204	1.48E-16	334.4286099	0.192092316	13.31224673	470.4271246	3.04E-13	0.854311588	0.014116484	1.13E-14
ENSG00000204188.7	GGNBP1	ENSG00000204188	NA	449520	gametogenetin binding protein 1 (pseudogene)	transcribed_unitary_pseudogene	50.5	6p21.31	chr6:33540046-33589026 (+)	ENSG00000204188.7	1.433598846	0.0612954	-0.018404661	1.353898785	5.69E-15	0.47884553	0.799076341	1.58E-14	333.9282906	0.518656953	0.066347871	302.9787363	3.08E-13	0.710485046	0.906954403	8.33E-13
ENSG00000152894.14	PTPRK	ENSG00000152894	NM_001135648;NM_001291981;NM_001291982;NM_001291983;NM_001291984;NM_002844	5796	protein tyrosine phosphatase receptor type K	protein_coding	35.41	6q22.33	chr6:127968779-128520674 (-)	ENSG00000152894.14	0.944458999	-0.038293255	-0.063577983	0.919174271	6.10E-15	0.472231132	0.223316994	1.09E-14	331.7094473	0.534624015	1.568469284	313.9781064	3.29E-13	0.706298562	0.461077183	5.97E-13
ENSG00000133028.12	SCO1	ENSG00000133028	NM_004589	6341	synthesis of cytochrome C oxidase 1	protein_coding	41.24	17p13.1	chr17:10672474-10698375 (-)	ENSG00000133028.12	0.876850885	0.063753042	0.127043331	0.940141174	6.26E-15	0.205131119	0.012612194	1.27E-15	330.9041704	1.70285035	7.351287113	384.6588568	3.36E-13	0.449833958	0.07073575	8.29E-14
ENSG00000166825.14	ANPEP	ENSG00000166825	NM_001150	290	alanyl aminopeptidase, membrane	protein_coding	53.35	15q26.1	chr15:89784895-89815401 (-)	ENSG00000166825.14	0.771095307	-0.136231744	-0.165002503	0.742324548	6.26E-15	0.003859007	7.09E-04	1.41E-14	330.8909751	10.37757886	15.37271795	306.3509977	3.36E-13	0.031968063	0.008590921	7.54E-13
ENSG00000106605.11	BLVRA	ENSG00000106605	NM_000712;NM_001253823	644	biliverdin reductase A	protein_coding	44.31	7p13	chr7:43758680-43807342 (+)	ENSG00000106605.11	0.966140507	-0.022540322	0.03762087	1.026301699	6.35E-15	0.679940967	0.474423816	1.74E-15	330.4687424	0.174696765	0.529289607	373.4754753	3.40E-13	0.8481342	0.699218883	1.11E-13
ENSG00000275342.5	PRAG1	ENSG00000275342	NM_001080826;NM_001369759	157285	PEAK1 related, kinase-activating pseudokinase 1	protein_coding	43.9	8p23.1	chr8:8317736-8386439 (-)	ENSG00000275342.5	1.106635595	0.098079841	-0.200441893	0.80811386	6.59E-15	0.13201684	0.002417363	4.00E-12	329.2695049	2.443243906	11.67615247	176.7623371	3.52E-13	0.346426413	0.021389598	1.19E-10
ENSG00000151023.17	ENKUR	ENSG00000151023	NM_001270383;NM_145010	219670	enkurin, TRPC channel interacting protein	protein_coding	38.61	10p12.1	chr10:24981979-25062279 (-)	ENSG00000151023.17	2.368967803	0.036200913	0.408023867	2.740790758	6.81E-15	0.8294646	5.16E-04	1.32E-16	328.2441407	0.047486333	16.40726588	475.5434187	3.63E-13	0.925662857	0.006786522	1.03E-14
ENSG00000164713.10	BRI3	ENSG00000164713	NM_001159491;NM_015379	25798	brain protein I3	protein_coding	51.97	7q21.3	chr7:98252379-98310441 (+)	ENSG00000164713.10	0.794654633	0.004116362	-0.052163089	0.738375181	7.38E-15	0.92659539	0.24229029	3.37E-14	325.7651807	0.008680517	1.442255282	281.8218305	3.92E-13	0.972463484	0.481958551	1.64E-12
ENSG00000028137.19	TNFRSF1B	ENSG00000028137	NM_001066	7133	TNF receptor superfamily member 1B	protein_coding	55.4	1p36.22	chr1:12166991-12209228 (+)	ENSG00000028137.19	3.746543217	0.016984502	-0.092698725	3.63685999	7.59E-15	0.953739707	0.478834374	1.32E-14	397.4851517	0.003449105	0.520467812	375.3396683	4.02E-13	0.984782688	0.702689535	7.11E-13
ENSG00000108700.5	CCL8	ENSG00000108700	NM_005623	6355	C-C motif chemokine ligand 8	protein_coding	44.16	17q12	chr17:34319435-34321402 (+)	ENSG00000108700.5	9.65709455	1.82226178	-0.061942897	7.772889873	7.62E-15	0.241573401	0.688868711	1.31E-14	394.5067334	1.69479335	0.164936944	373.0391637	4.02E-13	0.493739237	0.843991702	7.07E-13
ENSG00000120526.11	NUDCD1	ENSG00000120526	NM_001128211;NM_032869	84955	NudC domain containing 1	protein_coding	36.54	8q23.1	chr8:109240919-109334118 (-)	ENSG00000120526.11	1.094203107	-0.049809873	-0.09390054	1.05011244	7.84E-15	0.430740475	0.124771615	1.92E-14	323.8935702	0.643823885	2.542892325	297.4675727	4.13E-13	0.672156609	0.324659475	9.85E-13
ENSG00000176473.13	WDR25	ENSG00000176473	NM_001161476;NM_001350947;NM_001350948;NM_001350949;NM_001350950;NM_024515	79446	WD repeat domain 25	protein_coding	46.07	14q32.2	chr14:100376418-100530303 (+)	ENSG00000176473.13	1.931319138	0.153067254	-0.158978732	1.619273152	8.90E-15	0.223829511	0.105137273	2.74E-13	320.0355361	1.564883186	2.851371714	230.1718625	4.67E-13	0.472849852	0.291351816	1.08E-11
ENSG00000006459.11	KDM7A	ENSG00000006459	NM_030647	80853	lysine demethylase 7A	protein_coding	39.15	7q34	chr7:140084746-140176983 (-)	ENSG00000006459.11	1.702036096	-0.117609161	-0.244940826	1.57470443	8.96E-15	0.283648047	0.009182093	6.69E-14	319.8059542	1.206587991	8.126311047	263.8600083	4.70E-13	0.540921851	0.056512406	3.03E-12
ENSG00000112308.13	C6orf62	ENSG00000112308	NM_030939	81688	chromosome 6 open reading frame 62	protein_coding	39.06	6p22.3	chr6:24704861-24719998 (-)	ENSG00000112308.13	0.772418017	-0.248983576	-0.285193828	0.736207765	1.01E-14	1.08E-05	9.87E-07	3.46E-14	316.2602038	31.72004777	44.23234552	281.1123555	5.27E-13	3.37E-04	5.58E-05	1.67E-12
ENSG00000123992.19	DNPEP	ENSG00000123992	NM_001319116;NM_001319117;NM_001319118;NM_001319119;NM_001319120;NM_001319121;NM_001319122;NM_012100	23549	aspartyl aminopeptidase	protein_coding	48.78	2q35	chr2:219373527-219400022 (-)	ENSG00000123992.19	0.830196598	-0.09889571	-0.014443223	0.914649085	1.05E-14	0.048197901	0.755848275	1.43E-15	314.9722026	4.365967315	0.099075395	380.4577985	5.48E-13	0.18489043	0.882808916	9.25E-14
ENSG00000132357.14	CARD6	ENSG00000132357	NM_032587	84674	caspase recruitment domain family member 6	protein_coding	42.05	5p13.1	chr5:40841308-40860175 (+)	ENSG00000132357.14	0.933466929	0.017230535	0.138348834	1.054585228	1.16E-14	0.755899993	0.011491887	7.29E-16	312.1805967	0.099031952	7.575715247	405.2760396	6.00E-13	0.889942124	0.066284169	4.97E-14
ENSG00000104660.19	LEPROTL1	ENSG00000104660	NM_001128208;NM_015344	23484	leptin receptor overlapping transcript like 1	protein_coding	42.61	8p12	chr8:30095408-30177208 (+)	ENSG00000104660.19	0.90667027	-0.251026641	-0.324757888	0.832939023	1.17E-14	9.35E-05	1.55E-06	9.62E-14	311.8535274	22.49899528	41.67342941	254.774045	6.05E-13	0.001876465	7.76E-05	4.21E-12
ENSG00000163083.6	INHBB	ENSG00000163083	NM_002193	3625	inhibin subunit beta B	protein_coding	56.09	2q14.2	chr2:120346136-120351803 (+)	ENSG00000163083.6	-1.370840753	-0.52537157	-0.479378865	-1.324848049	1.19E-14	1.42E-07	2.29E-06	4.03E-14	387.7851795	61.86114984	42.40465098	341.4717821	6.16E-13	1.16E-05	1.07E-04	1.90E-12
ENSG00000137558.9	PI15	ENSG00000137558	NM_001324403;NM_015886	51050	peptidase inhibitor 15	protein_coding	34.88	8q21.13	chr8:74824534-74855029 (+)	ENSG00000137558.9	4.52508882	-0.274689695	0.304574385	5.104352901	1.20E-14	0.64425422	0.042603276	8.48E-16	311.0004333	0.285683009	4.621036065	399.5907859	6.20E-13	0.825126486	0.161777864	5.66E-14
ENSG00000267379.1	NA	ENSG00000267379	NA	NA	novel transcript, antisense to CD97	lncRNA	56.73	19p13.12	chr19:14402717-14408723 (-)	ENSG00000267379.1	1.112730186	-0.25157585	-0.199800553	1.164505483	1.23E-14	0.001040395	0.00315821	7.12E-15	310.403374	14.17138915	10.92663857	326.8689547	6.31E-13	0.011987617	0.026085019	4.07E-13
ENSG00000136156.15	ITM2B	ENSG00000136156	NM_021999	9445	integral membrane protein 2B	protein_coding	37.65	13q14.2	chr13:48232612-48270357 (+)	ENSG00000136156.15	0.850174473	0.105851115	0.070203341	0.8145267	1.28E-14	0.038394618	0.156795811	3.07E-14	309.0694738	4.839217726	2.146090958	284.3978027	6.58E-13	0.158894635	0.372672162	1.50E-12
ENSG00000137824.16	RMDN3	ENSG00000137824	NM_001304802;NM_001323894;NM_001323895;NM_001323896;NM_001323897;NM_018145	55177	regulator of microtubule dynamics 3	protein_coding	49.18	15q15.1	chr15:40735884-40755851 (-)	ENSG00000137824.16	0.905092939	0.233036325	0.257409781	0.929466395	1.34E-14	1.90E-04	3.17E-05	5.31E-15	307.7100905	19.8565146	26.88427492	336.0791153	6.87E-13	0.003263663	8.39E-04	3.10E-13
ENSG00000104805.16	NUCB1	ENSG00000104805	NM_006184	4924	nucleobindin 1	protein_coding	52.75	19q13.33	chr19:48900312-48923372 (+)	ENSG00000104805.16	0.867913393	-0.040470575	-0.018611726	0.889772242	1.36E-14	0.420653156	0.707631923	8.12E-15	307.3854321	0.672936422	0.144279652	322.8326227	6.93E-13	0.664990353	0.854085386	4.60E-13
ENSG00000281450.1	PANDAR	ENSG00000281450	NA	101154753	promoter of CDKN1A antisense DNA damage activated RNA	lncRNA	49.87	6p21.2	chr6:36673621-36675126 (-)	ENSG00000281450.1	3.432315601	-0.287747167	-0.292134475	3.427928293	1.42E-14	0.382327467	0.044367692	5.26E-14	306.1450157	0.845742082	4.536695148	270.025964	7.21E-13	0.631775793	0.166190125	2.42E-12
ENSG00000173530.6	TNFRSF10D	ENSG00000173530	NM_003840	8793	TNF receptor superfamily member 10d	protein_coding	45.29	8p21.3	chr8:23135588-23164027 (-)	ENSG00000173530.6	-1.487241944	-0.012288576	0.186624826	-1.288328541	1.43E-14	0.86271555	0.030385969	1.63E-13	381.9240195	0.030674764	5.423093232	295.8762186	7.25E-13	0.941794587	0.128397357	6.72E-12
ENSG00000116863.11	ADPRS	ENSG00000116863	NM_017825	54936	ADP-ribosylserine hydrolase	protein_coding	55.11	1p34.3	chr1:36088892-36093932 (+)	ENSG00000116863.11	0.979744333	0.051256979	0.084244961	1.012732315	1.50E-14	0.38470105	0.130751149	6.36E-15	304.5501408	0.78602852	2.460177902	330.422643	7.58E-13	0.633670244	0.333620773	3.65E-13
ENSG00000099860.9	GADD45B	ENSG00000099860	NM_015675	4616	growth arrest and DNA damage inducible beta	protein_coding	60.24	19p13.3	chr19:2476122-2478259 (+)	ENSG00000099860.9	1.260541232	-0.077885873	0.033884741	1.372311845	1.55E-14	0.328452629	0.617475979	2.65E-15	303.5453096	0.997944937	0.256494032	358.9886976	7.83E-13	0.58419046	0.800139796	1.63E-13
ENSG00000174808.12	BTC	ENSG00000174808	NM_001316963;NM_001729	685	betacellulin	protein_coding	37.37	4q13.3	chr4:74744759-74794523 (-)	ENSG00000174808.12	2.302480469	0.078142066	-0.165208914	2.059129489	1.56E-14	0.649091423	0.136285152	1.53E-13	303.3387423	0.223092114	2.387527385	243.5482444	7.86E-13	0.828544109	0.341747734	6.38E-12
ENSG00000138018.18	SELENOI	ENSG00000138018	NM_033505	85465	selenoprotein I	protein_coding	42.63	2p23.3	chr2:26308547-26395891 (+)	ENSG00000138018.18	1.002191397	-0.303880003	-0.376081556	0.929989845	1.71E-14	3.30E-05	1.07E-06	1.03E-13	300.7118846	26.71121428	43.78859723	253.2058723	8.59E-13	8.32E-04	5.88E-05	4.47E-12
ENSG00000130813.18	SHFL	ENSG00000130813	NM_001308277;NM_018381	55337	shiftless antiviral inhibitor of ribosomal frameshifting	protein_coding	56.65	19p13.2	chr19:10086122-10093252 (+)	ENSG00000130813.18	1.037117527	-0.237498535	0.010712199	1.285328261	1.76E-14	8.63E-04	0.854696743	2.31E-16	299.9772581	14.7525489	0.034317243	451.3042277	8.79E-13	0.010417861	0.93293621	1.73E-14
ENSG00000171940.13	ZNF217	ENSG00000171940	NM_006526	7764	zinc finger protein 217	protein_coding	44.04	20q13.2	chr20:53567065-53609907 (-)	ENSG00000171940.13	0.951750795	-0.177602003	-0.25092173	0.878431068	1.76E-14	0.004220337	1.17E-04	1.07E-13	299.8238528	10.13586888	21.63037552	252.1508114	8.82E-13	0.034124119	0.002258379	4.62E-12
ENSG00000108679.13	LGALS3BP	ENSG00000108679	NM_005567	3959	galectin 3 binding protein	protein_coding	58.94	17q25.3	chr17:78971238-78979947 (-)	ENSG00000108679.13	0.767648702	0.093669124	0.112434374	0.786413952	1.77E-14	0.045031457	0.017999456	1.07E-14	299.667173	4.505942015	6.513804869	314.5350241	8.84E-13	0.176822431	0.090819701	5.88E-13
ENSG00000060491.16	OGFR	ENSG00000060491	NM_007346	11054	opioid growth factor receptor	protein_coding	63.45	20q13.33	chr20:62804835-62814000 (+)	ENSG00000060491.16	1.401828936	-0.167120161	0.018849389	1.587798487	1.86E-14	0.025090268	0.775914481	2.16E-15	428.0740791	5.91710928	0.083374182	542.090691	9.27E-13	0.118869461	0.894540952	1.35E-13
ENSG00000166128.13	RAB8B	ENSG00000166128	NM_016530	51762	RAB8B, member RAS oncogene family	protein_coding	39.78	15q22.2	chr15:63189560-63267776 (+)	ENSG00000166128.13	1.017226461	0.330491422	0.180061595	0.866796635	1.90E-14	1.46E-05	0.003981403	3.12E-13	297.6457037	30.31521846	10.29301104	227.2751489	9.43E-13	4.35E-04	0.031141576	1.21E-11
ENSG00000077254.14	USP33	ENSG00000077254	NM_001377430;NM_001377431;NM_001377432;NM_001377433;NM_001377434;NM_001377435;NM_001377436;NM_001377437;NM_001377438;NM_001377439;NM_015017;NM_201624;NM_201626	23032	ubiquitin specific peptidase 33	protein_coding	38.35	1p31.1	chr1:77695987-77759852 (-)	ENSG00000077254.14	0.8014294	-0.03519945	-0.08125894	0.755369909	1.91E-14	0.461362417	0.088442471	6.63E-14	297.6140818	0.5616849	3.172047986	264.0864067	9.43E-13	0.698351875	0.260579631	3.01E-12
ENSG00000116663.11	FBXO6	ENSG00000116663	NM_018438	26270	F-box protein 6	protein_coding	55.13	1p36.22	chr1:11664200-11674354 (+)	ENSG00000116663.11	1.728370395	-0.131336749	-0.075250463	1.784456682	1.92E-14	0.267851904	0.402374373	1.30E-14	297.4158662	1.290963914	0.728528722	308.7520397	9.47E-13	0.522060932	0.640122302	7.00E-13
ENSG00000182795.13	C1orf116	ENSG00000182795	NM_001083924;NM_023938	79098	chromosome 1 open reading frame 116	protein_coding	47.45	1q32.1	chr1:207018522-207032756 (-)	ENSG00000182795.13	-1.940279004	0.345652688	-0.13624364	-2.422175332	1.98E-14	0.001011537	0.303826493	1.85E-16	316.7154501	14.40288703	1.109264947	498.371961	9.73E-13	0.011730707	0.547061768	1.40E-14
ENSG00000008735.14	MAPK8IP2	ENSG00000008735	NM_012324	23542	mitogen-activated protein kinase 8 interacting protein 2	protein_coding	62.89	22q13.33	chr22:50600793-50613981 (+)	ENSG00000008735.14	2.02579288	-0.6257508	-0.988819385	1.662724295	1.99E-14	3.95E-04	4.18E-09	2.10E-11	296.4058625	17.29326995	85.27642571	149.5171532	9.77E-13	0.005769699	7.49E-07	5.35E-10
ENSG00000162733.19	DDR2	ENSG00000162733	NM_001014796;NM_001354982;NM_001354983;NM_006182	4921	discoidin domain receptor tyrosine kinase 2	protein_coding	40.47	1q23.3	chr1:162631373-162787405 (+)	ENSG00000162733.19	3.937861849	0.023986205	0.002232483	3.916108128	2.02E-14	0.950527705	0.987864159	1.85E-14	295.9525024	0.003936465	2.37E-04	298.4518097	9.90E-13	0.9834368	0.993729427	9.61E-13
ENSG00000188282.12	RUFY4	ENSG00000188282	NM_198483	285180	RUN and FYVE domain containing 4	protein_coding	46.65	2q35	chr2:218034960-218090581 (+)	ENSG00000188282.12	6.860181053	-0.017991662	0.360452774	7.23862549	2.11E-14	0.9880638	0.035678148	2.11E-15	294.8193393	2.40E-04	4.994862986	366.7812604	1.03E-12	0.995626556	0.143894233	1.32E-13
ENSG00000182670.13	TTC3	ENSG00000182670	NM_001001894;NM_001320703;NM_001320704;NM_001330681;NM_001330682;NM_001330683;NM_001353936;NM_001353937;NM_001353938;NM_003316	7267	tetratricopeptide repeat domain 3	protein_coding	38.7	21q22.13	chr21:37073226-37203112 (+)	ENSG00000182670.13	-0.736613719	-0.106733225	-0.043065662	-0.672946156	2.12E-14	0.018975571	0.330887026	1.40E-13	294.574355	6.392241243	0.987732989	245.6869005	1.03E-12	0.099147233	0.574650398	5.88E-12
ENSG00000197646.8	PDCD1LG2	ENSG00000197646	NM_025239	80380	programmed cell death 1 ligand 2	protein_coding	40.55	9p24.1	chr9:5510531-5571282 (+)	ENSG00000197646.8	5.751655226	-1.220831055	-0.099473403	6.873012878	2.28E-14	0.157911263	0.51826832	1.57E-14	380.1439932	2.154367499	0.43268569	395.5588109	1.11E-12	0.385074223	0.731046366	8.29E-13
ENSG00000198846.6	TOX	ENSG00000198846	NM_014729	9760	thymocyte selection associated high mobility group box	protein_coding	37.57	8q12.1	chr8:58805412-59119147 (-)	ENSG00000198846.6	1.036109315	0.108133328	0.069905424	0.997881412	2.44E-14	0.101176955	0.235313502	4.02E-14	290.6855122	2.921798689	1.487156187	277.1359095	1.18E-12	0.295932714	0.474818586	1.90E-12
ENSG00000163554.15	SPTA1	ENSG00000163554	NM_003126	6708	spectrin alpha, erythrocytic 1	protein_coding	37.55	1q23.1	chr1:158610704-158686715 (-)	ENSG00000163554.15	3.027240805	0.468144951	0.624658373	3.183754227	2.73E-14	0.066350045	3.10E-05	6.75E-16	287.6222278	3.724443487	26.98082449	408.2070168	1.32E-12	0.228929391	8.25E-04	4.62E-14
ENSG00000283103.3	NA	ENSG00000283103	NA	NA	novel transcript, antisense to ERVK3-1	lncRNA	48.31	19q13.43	chr19:58309727-58327248 (-)	ENSG00000283103.3	1.11622571	0.033601376	-0.027637319	1.054987015	2.73E-14	0.615245361	0.660089596	8.12E-14	300.4952215	0.259949824	0.198763103	270.0817424	1.32E-12	0.805336958	0.828705428	3.60E-12
ENSG00000110492.15	MDK	ENSG00000110492	NM_001012333;NM_001012334;NM_001270550;NM_001270551;NM_001270552;NM_002391	4192	midkine	protein_coding	66.26	11p11.2	chr11:46380756-46383837 (+)	ENSG00000110492.15	1.52955591	0.139524499	0.084760419	1.47479183	2.88E-14	0.170268572	0.306822134	3.99E-14	286.1198264	2.0073048	1.093508948	277.3216633	1.39E-12	0.401635938	0.550420997	1.90E-12
ENSG00000235568.7	NFAM1	ENSG00000235568	NM_001318323;NM_001371362;NM_145912	150372	NFAT activating protein with ITAM motif 1	protein_coding	54.9	22q13.2	chr22:42380407-42432403 (-)	ENSG00000235568.7	2.377736478	0.208269888	0.090392187	2.259858776	3.02E-14	0.251903772	0.417838875	3.78E-14	284.8484057	1.383031567	0.681252518	278.7846856	1.45E-12	0.505880155	0.652494401	1.81E-12
ENSG00000183091.19	NEB	ENSG00000183091	NM_001164507;NM_001164508;NM_001271208;NM_004543	4703	nebulin	protein_coding	38.81	2q23.3	chr2:151485336-151734487 (-)	ENSG00000183091.19	-1.321282934	-0.19406415	0.297980732	-0.829238053	3.05E-14	0.0132006	0.001583151	2.31E-10	284.5867493	7.242094518	12.90353992	116.6524799	1.46E-12	0.077657152	0.015642049	4.46E-09
ENSG00000121064.13	SCPEP1	ENSG00000121064	NM_021626	59342	serine carboxypeptidase 1	protein_coding	45.28	17q22	chr17:56978129-57006768 (+)	ENSG00000121064.13	1.092640271	-0.320151913	0.059478745	1.472270929	3.16E-14	3.69E-05	0.329276742	9.96E-17	321.6848825	27.07481175	0.997452484	570.7423112	1.51E-12	9.04E-04	0.572977408	7.89E-15
ENSG00000104325.7	DECR1	ENSG00000104325	NM_001330575;NM_001359	1666	2,4-dienoyl-CoA reductase 1	protein_coding	38.07	8q21.3	chr8:90001405-90053633 (+)	ENSG00000104325.7	0.915467591	0.037116498	-0.022987265	0.855363829	3.25E-14	0.509187867	0.668262834	1.25E-13	282.8273481	0.449976483	0.18855886	248.4620797	1.55E-12	0.733233213	0.833147751	5.30E-12
ENSG00000141452.10	RMC1	ENSG00000141452	NM_001276342;NM_001318707;NM_001318708;NM_001318709;NM_013326	29919	regulator of MON1-CCZ1	protein_coding	45.13	18q11.2	chr18:23503470-23531822 (+)	ENSG00000141452.10	0.887009549	-0.178663182	-0.087300293	0.978372438	3.30E-14	0.003314008	0.102523077	5.06E-15	282.4257228	10.79371454	2.897504981	337.6653347	1.57E-12	0.028723366	0.28667618	2.96E-13
ENSG00000133606.11	MKRN1	ENSG00000133606	NM_001145125;NM_001291663;NM_013446	23608	makorin ring finger protein 1	protein_coding	45.73	7q34	chr7:140453033-140479536 (-)	ENSG00000133606.11	0.882227146	-0.079317374	0.00864402	0.970188541	3.30E-14	0.145978567	0.868744339	4.65E-15	282.3682822	2.268364458	0.027940781	340.3871448	1.57E-12	0.367141656	0.941236739	2.75E-13
ENSG00000183023.18	SLC8A1	ENSG00000183023	NM_001112800;NM_001112801;NM_001112802;NM_001252624;NM_001351483;NM_001351484;NM_001351485;NM_001351486;NM_001351487;NM_001351488;NM_001351489;NM_001351490;NM_001351491;NM_001351492;NM_001351493;NM_001351494;NM_001372263;NM_021097	6546	solute carrier family 8 member A1	protein_coding	37.43	2p22.1	chr2:40097270-40611053 (-)	ENSG00000183023.18	1.40578715	0.458949181	-0.030481073	0.916356896	3.33E-14	2.97E-05	0.692815329	8.06E-11	282.1234786	27.16231094	0.160133367	130.2253487	1.58E-12	7.58E-04	0.846320619	1.75E-09
ENSG00000166033.13	HTRA1	ENSG00000166033	NM_002775	5654	HtrA serine peptidase 1	protein_coding	49.66	10q26.13	chr10:122458551-122514907 (+)	ENSG00000166033.13	-0.97047844	-0.023167502	0.079744756	-0.867566182	3.41E-14	0.675872264	0.199644928	2.95E-13	281.5115161	0.179455097	1.746339984	228.5484611	1.61E-12	0.84560617	0.431574976	1.14E-11
ENSG00000104722.14	NEFM	ENSG00000104722	NM_001105541;NM_005382	4741	neurofilament medium	protein_coding	48.49	8p21.2	chr8:24913758-24919098 (+)	ENSG00000104722.14	-1.330767905	-0.110700162	-0.02661399	-1.246681732	3.48E-14	0.121365231	0.734435708	1.25E-13	330.0303031	2.609783273	0.118229042	289.3445396	1.64E-12	0.330817034	0.870528369	5.30E-12
ENSG00000185404.16	SP140L	ENSG00000185404	NM_001308162;NM_001308163;NM_001352892;NM_001352893;NM_001352894;NM_138402	93349	SP140 nuclear body protein like	protein_coding	38.73	2q37.1	chr2:230327184-230403732 (+)	ENSG00000185404.16	1.047381088	0.011662563	0.042234598	1.077953123	3.49E-14	0.860133354	0.481768231	1.70E-14	280.9254008	0.03176924	0.511719168	300.9799997	1.64E-12	0.941044544	0.704931008	8.88E-13
ENSG00000234127.9	TRIM26	ENSG00000234127	NM_001242783;NM_003449	7726	tripartite motif containing 26	protein_coding	46.9	6p22.1	chr6:30184455-30213427 (-)	ENSG00000234127.9	0.833602171	0.070617807	0.116362532	0.879346897	3.50E-14	0.174837125	0.024900381	1.01E-14	280.8100812	1.963241364	5.778151874	316.3028982	1.64E-12	0.408643051	0.112670465	5.59E-13
ENSG00000134470.21	IL15RA	ENSG00000134470	NM_001243539;NM_001256765;NM_001351095;NM_001351096;NM_001351097;NM_002189;NM_172200	3601	interleukin 15 receptor subunit alpha	protein_coding	48.47	10p15.1	chr10:5943639-5978187 (-)	ENSG00000134470.21	2.889980817	-0.139272502	0.019808912	3.04906223	3.51E-14	0.277325723	0.823970048	1.86E-14	763.2043012	1.2717639	0.051260925	832.6972797	1.64E-12	0.533557349	0.91694403	9.61E-13
ENSG00000079112.10	CDH17	ENSG00000079112	NM_001144663;NM_004063	1015	cadherin 17	protein_coding	40.61	8q22.1	chr8:94127162-94217303 (-)	ENSG00000079112.10	-1.040496824	0.130786453	0.231396625	-0.939886652	3.54E-14	0.034041786	0.001648273	1.81E-13	280.4888479	5.09519334	12.78446702	239.6131877	1.65E-12	0.146838643	0.016130062	7.36E-12
ENSG00000150403.18	TMCO3	ENSG00000150403	NM_001349741;NM_001349742;NM_001349743;NM_001349744;NM_001349745;NM_001349746;NM_017905	55002	transmembrane and coiled-coil domains 3	protein_coding	48.37	13q34	chr13:113491021-113554590 (+)	ENSG00000150403.18	-0.771167108	-0.244539553	-0.221099946	-0.7477275	3.58E-14	1.86E-05	1.01E-04	7.99E-14	280.2235791	29.2028545	22.19024094	259.39277	1.66E-12	5.24E-04	0.002002415	3.55E-12
ENSG00000171867.17	PRNP	ENSG00000171867	NM_000311;NM_001080121;NM_001080122;NM_001080123;NM_001271561;NM_183079	5621	prion protein	protein_coding	41.8	20p13	chr20:4686350-4701590 (+)	ENSG00000171867.17	0.767192241	-0.184463261	-0.012230348	0.939425154	3.72E-14	6.02E-04	0.789616633	5.71E-16	279.1525482	15.89910462	0.0729068	414.6948414	1.73E-12	0.007888381	0.902604311	3.97E-14
ENSG00000143324.14	XPR1	ENSG00000143324	NM_001135669;NM_001328662;NM_004736	9213	xenotropic and polytropic retrovirus receptor 1	protein_coding	36.94	1q25.3	chr1:180632022-180890279 (+)	ENSG00000143324.14	0.88372519	-0.172639487	-0.166816837	0.88954784	4.10E-14	0.003955464	0.004127077	3.98E-14	276.617474	10.31069255	10.19601073	277.3657551	1.90E-12	0.032602425	0.031998399	1.90E-12
ENSG00000170315.14	UBB	ENSG00000170315	NM_001281716;NM_001281717;NM_001281718;NM_001281719;NM_001281720;NM_018955	7314	ubiquitin B	protein_coding	51.44	17p11.2	chr17:16380798-16382745 (+)	ENSG00000170315.14	0.813771278	-0.20175771	-0.171015024	0.844513963	4.12E-14	4.16E-04	0.001885694	1.95E-14	276.4651279	17.12049145	12.39030921	296.9974145	1.90E-12	0.005996645	0.017750357	9.99E-13
ENSG00000183111.12	ARHGEF37	ENSG00000183111	NM_001001669	389337	Rho guanine nucleotide exchange factor 37	protein_coding	44.76	5q32	chr5:149551947-149634968 (+)	ENSG00000183111.12	-1.75082905	-0.172960039	0.013837745	-1.564031267	4.22E-14	0.06484627	0.913208499	4.68E-13	275.8134387	3.769517028	0.012183124	218.495321	1.94E-12	0.2256187	0.964335505	1.73E-11
ENSG00000147647.13	DPYS	ENSG00000147647	NM_001385	1807	dihydropyrimidinase	protein_coding	41.53	8q22.3	chr8:104330324-104467055 (-)	ENSG00000147647.13	4.288531036	-0.896702034	0.105537829	5.290770899	4.22E-14	0.131847399	0.491360194	4.52E-15	275.7940573	2.710877468	0.489443864	341.2583738	1.94E-12	0.346121627	0.711091163	2.69E-13
ENSG00000254087.8	LYN	ENSG00000254087	NM_001111097;NM_002350	4067	LYN proto-oncogene, Src family tyrosine kinase	protein_coding	43.2	8q12.1	chr8:55879835-56014169 (+)	ENSG00000254087.8	0.765927471	-0.249939136	-0.15202006	0.863846548	4.23E-14	2.16E-05	0.002886028	4.03E-15	275.7585465	28.53636191	11.17712605	344.9930472	1.94E-12	5.90E-04	0.024459052	2.42E-13
ENSG00000136286.16	MYO1G	ENSG00000136286	NM_033054	64005	myosin IG	protein_coding	59.09	7p13	chr7:44962662-44979088 (-)	ENSG00000136286.16	2.02210902	0.326757582	0.137080034	1.832431473	4.39E-14	0.032714388	0.17968362	1.06E-13	274.7725806	5.180642261	1.918006526	252.4262368	2.01E-12	0.143044688	0.404594436	4.58E-12
ENSG00000197562.10	RAB40C	ENSG00000197562	NM_001172663;NM_001172664;NM_001172665;NM_001172666;NM_021168	57799	RAB40C, member RAS oncogene family	protein_coding	56.81	16p13.3	chr16:589357-629272 (+)	ENSG00000197562.10	-0.872618381	0.037757087	0.191105619	-0.719269849	4.61E-14	0.457224863	0.001984391	1.72E-12	273.5012937	0.57226391	12.2422157	192.2178981	2.10E-12	0.6953301	0.018401294	5.65E-11
ENSG00000103415.12	HMOX2	ENSG00000103415	NM_001127204;NM_001127205;NM_001127206;NM_001286267;NM_001286268;NM_001286269;NM_001286270;NM_001286271;NM_002134	3163	heme oxygenase 2	protein_coding	47.62	16p13.3	chr16:4474690-4510347 (+)	ENSG00000103415.12	0.774167738	0.150078214	0.150753917	0.774843441	4.65E-14	0.004125825	0.003381223	4.04E-14	273.280532	10.19682854	10.73847327	277.003809	2.12E-12	0.033614452	0.027427042	1.90E-12
ENSG00000131725.14	WDR44	ENSG00000131725	NM_001184965;NM_001184966;NM_019045	54521	WD repeat domain 44	protein_coding	39.07	Xq24	chrX:118346073-118449961 (+)	ENSG00000131725.14	0.845757924	-0.195291279	-0.14724635	0.893802853	4.67E-14	0.001269605	0.007138467	1.92E-14	273.134301	13.56373732	8.759694606	297.4679217	2.12E-12	0.013952047	0.047259904	9.85E-13
ENSG00000176658.17	MYO1D	ENSG00000176658	NM_001303279;NM_001303280;NM_015194	4642	myosin ID	protein_coding	40.83	17q11.2	chr17:32492522-32877177 (-)	ENSG00000176658.17	-1.010474505	-0.498181531	-0.437022293	-0.949315266	4.75E-14	1.96E-08	1.11E-06	4.34E-13	272.7158691	71.57759087	43.56103556	220.0752419	2.15E-12	2.35E-06	6.02E-05	1.62E-11
ENSG00000198087.7	CD2AP	ENSG00000198087	NM_012120	23607	CD2 associated protein	protein_coding	36.38	6p12.3	chr6:47477789-47627263 (+)	ENSG00000198087.7	0.993330913	-0.069239977	-0.073001253	0.989569637	4.77E-14	0.275213144	0.222020225	5.46E-14	272.6127475	1.250849479	1.577589428	269.0853562	2.15E-12	0.530863567	0.459706915	2.49E-12
ENSG00000185722.18	ANKFY1	ENSG00000185722	NM_001257999;NM_001330063;NM_016376	51479	ankyrin repeat and FYVE domain containing 1	protein_coding	44.9	17p13.2	chr17:4163821-4263995 (-)	ENSG00000185722.18	0.958463029	0.138193593	0.120886453	0.941155889	5.75E-14	0.025961277	0.043903134	7.58E-14	275.493352	5.698169402	4.567053701	268.1619779	2.59E-12	0.121593637	0.164882163	3.42E-12
ENSG00000085449.15	WDFY1	ENSG00000085449	NM_020830	57590	WD repeat and FYVE domain containing 1	protein_coding	42.71	2q36.1	chr2:223855716-223945357 (-)	ENSG00000085449.15	0.851532607	-0.034334918	-0.05719377	0.828673755	5.80E-14	0.523638209	0.271971038	1.03E-13	267.5350122	0.419736936	1.26834122	253.1432453	2.61E-12	0.74335642	0.513913523	4.47E-12
ENSG00000174837.15	ADGRE1	ENSG00000174837	NM_001256252;NM_001256253;NM_001256254;NM_001256255;NM_001974	2015	adhesion G protein-coupled receptor E1	protein_coding	44.41	19p13.3	chr19:6887566-6940459 (+)	ENSG00000174837.15	1.632027828	-0.507435235	-1.43E-04	2.139320234	6.45E-14	2.86E-04	0.998736239	5.79E-16	264.7934447	18.40389305	2.57E-06	414.1192726	2.90E-12	0.004470425	0.999505721	4.02E-14
ENSG00000174564.13	IL20RB	ENSG00000174564	NM_144717	53833	interleukin 20 receptor subunit beta	protein_coding	41.89	3q22.3	chr3:136946230-137011085 (+)	ENSG00000174564.13	-0.992742216	-0.173497669	-0.042771367	-0.862015914	6.49E-14	0.006617434	0.51189174	1.30E-12	264.6234512	8.95362699	0.444201972	197.6585606	2.91E-12	0.047533035	0.726840013	4.40E-11
ENSG00000118985.16	ELL2	ENSG00000118985	NM_012081	22936	elongation factor for RNA polymerase II 2	protein_coding	38.08	5q15	chr5:95885098-95961851 (-)	ENSG00000118985.16	-1.239263178	0.043126702	-0.019021896	-1.301411776	6.56E-14	0.540692448	0.820423567	2.15E-14	264.3712429	0.385949269	0.052750631	294.1956568	2.93E-12	0.75675969	0.915371516	1.09E-12
ENSG00000151012.13	SLC7A11	ENSG00000151012	NM_014331	23657	solute carrier family 7 member 11	protein_coding	35.52	4q28.3	chr4:138164097-138242349 (-)	ENSG00000151012.13	-0.834397415	-1.156624681	-1.218804167	-0.896576901	6.58E-14	7.70E-17	6.34E-17	4.26E-14	264.2890813	499.8626352	508.9766794	275.5443811	2.93E-12	3.00E-13	3.09E-13	2.00E-12
ENSG00000058866.15	DGKG	ENSG00000058866	NM_001080744;NM_001080745;NM_001346	1608	diacylglycerol kinase gamma	protein_coding	44.7	3q27.3	chr3:186105668-186362234 (-)	ENSG00000058866.15	1.393333883	-0.227827822	0.015716976	1.636878682	7.02E-14	0.024927538	0.843639258	3.29E-15	262.6310168	5.775726989	0.039814688	351.7163851	3.12E-12	0.118595288	0.926561981	2.01E-13
ENSG00000189143.9	CLDN4	ENSG00000189143	NM_001305	1364	claudin 4	protein_coding	49.38	7q11.23	chr7:73799542-73832693 (+)	ENSG00000189143.9	0.815362333	-0.193442562	-0.300948417	0.707856478	7.03E-14	0.001086513	3.66E-06	1.67E-12	262.5995425	14.03803347	37.0373528	192.7204412	3.12E-12	0.012392871	1.56E-04	5.52E-11
ENSG00000166986.15	MARS1	ENSG00000166986	NM_004990	4141	methionyl-tRNA synthetase 1	protein_coding	49.33	12q13.3	chr12:57475445-57517569 (+)	ENSG00000166986.15	0.859376454	-0.003957886	-0.239470271	0.623864069	7.09E-14	0.941598259	1.40E-04	4.51E-11	262.3887909	0.005488687	20.97358892	138.291147	3.14E-12	0.980693764	0.002583996	1.05E-09
ENSG00000138435.16	CHRNA1	ENSG00000138435	NM_000079;NM_001039523	1134	cholinergic receptor nicotinic alpha 1 subunit	protein_coding	44.45	2q31.1	chr2:174747592-174787935 (-)	ENSG00000138435.16	9.982193956	0	0.042154397	10.02434835	7.63E-14	1	0.788619337	5.57E-14	387.8233851	0	0.07400013	401.8467366	3.37E-12	1	0.902205341	2.54E-12
ENSG00000008294.21	SPAG9	ENSG00000008294	NM_001130527;NM_001130528;NM_001251971;NM_003971	9043	sperm associated antigen 9	protein_coding	40	17q21.33	chr17:50962174-51120868 (-)	ENSG00000008294.21	0.737966258	-0.107573353	-0.15948141	0.686058201	7.66E-14	0.028063998	0.001891499	3.53E-13	260.4497493	5.513921319	12.38136623	224.5766491	3.38E-12	0.12826877	0.017755055	1.33E-11
ENSG00000261373.1	VPS9D1-AS1	ENSG00000261373	NA	100128881	VPS9D1 antisense RNA 1	lncRNA	56.56	16q24.3	chr16:89711856-89718165 (+)	ENSG00000261373.1	1.613185202	0.054509563	0.012600248	1.571275886	7.88E-14	0.60810103	0.885730178	1.12E-13	282.5086626	0.270837125	0.021149548	272.6743492	3.46E-12	0.800719096	0.95067299	4.81E-12
ENSG00000123739.11	PLA2G12A	ENSG00000123739	NM_030821	81579	phospholipase A2 group XIIA	protein_coding	38.99	4q25	chr4:109709989-109730070 (-)	ENSG00000123739.11	-0.967476032	-0.124713226	0.096773835	-0.74598897	7.89E-14	0.03787937	0.139259609	1.36E-11	259.7086328	4.867768559	2.349913275	156.3098226	3.46E-12	0.157364956	0.345956168	3.58E-10
ENSG00000135926.15	TMBIM1	ENSG00000135926	NM_001321427;NM_001321428;NM_001321429;NM_001321430;NM_001321432;NM_001321433;NM_001321435;NM_001321436;NM_001321438;NM_022152	64114	transmembrane BAX inhibitor motif containing 1	protein_coding	54.42	2q35	chr2:218274197-218292586 (-)	ENSG00000135926.15	0.803026744	-0.050892406	-0.098247564	0.755671586	7.95E-14	0.319881957	0.058193442	2.81E-13	259.5082152	1.034747965	3.984319773	229.6316235	3.48E-12	0.576343634	0.198919479	1.10E-11
ENSG00000116016.14	EPAS1	ENSG00000116016	NM_001430	2034	endothelial PAS domain protein 1	protein_coding	46.71	2p21	chr2:46293667-46386697 (+)	ENSG00000116016.14	-0.902074962	0.181779644	0.376682044	-0.707172562	8.37E-14	0.003008035	9.30E-07	8.94E-12	258.2389456	11.06176782	44.58296279	163.0483089	3.66E-12	0.026786359	5.28E-05	2.48E-10
ENSG00000206190.12	ATP10A	ENSG00000206190	NM_024490	57194	ATPase phospholipid transporting 10A (putative)	protein_coding	46.51	15q12	chr15:25677271-25865184 (-)	ENSG00000206190.12	1.336770668	0.253683159	0.036582398	1.119669907	8.49E-14	0.00435425	0.614002091	1.69E-12	306.8216959	10.26974176	0.262332062	224.1704001	3.70E-12	0.034984827	0.79762365	5.56E-11
ENSG00000125798.14	FOXA2	ENSG00000125798	NM_021784;NM_153675	3170	forkhead box A2	protein_coding	62.01	20p11.21	chr20:22581005-22585455 (-)	ENSG00000125798.14	-1.174445534	-0.400178812	0.053322571	-0.720944151	8.50E-14	6.68E-06	0.503379118	1.51E-09	257.8457528	34.0013385	0.462567387	95.38724965	3.70E-12	2.30E-04	0.720528853	2.41E-08
ENSG00000144224.17	UBXN4	ENSG00000144224	NM_014607	23190	UBX domain protein 4	protein_coding	39.75	2q21.3	chr2:135741734-135785056 (+)	ENSG00000144224.17	0.713288158	-0.150074042	-0.130857514	0.732504686	8.65E-14	0.002725631	0.006984745	5.22E-14	257.4201522	11.33720843	8.815243953	270.240891	3.75E-12	0.024874092	0.046515977	2.40E-12
ENSG00000108387.15	SEPTIN4	ENSG00000108387	NM_001038704;NM_001198713;NM_001256782;NM_001256822;NM_001363803;NM_001368771;NM_001368772;NM_004574;NM_080415;NM_080416	5414	septin 4	protein_coding	51.95	17q22	chr17:58520250-58544368 (-)	ENSG00000108387.15	4.523310483	0.437003499	0.402463528	4.488770512	8.66E-14	0.394018684	0.016251735	9.85E-15	257.3816063	0.755233871	6.750965273	316.9487531	3.75E-12	0.643400941	0.084484739	5.50E-13
ENSG00000101310.17	SEC23B	ENSG00000101310	NM_001172745;NM_001172746;NM_006363;NM_032985;NM_032986	10483	SEC23 homolog B, COPII coat complex component	protein_coding	42.97	20p11.23	chr20:18507520-18561415 (+)	ENSG00000101310.17	0.728344666	-0.225193023	-0.157573333	0.795964357	8.71E-14	5.88E-05	0.001964378	1.50E-14	257.2497357	24.32843835	12.27158238	304.4316176	3.76E-12	0.00132306	0.018265748	8.01E-13
ENSG00000148584.15	A1CF	ENSG00000148584	NM_001198818;NM_001198819;NM_001198820;NM_001370130;NM_001370131;NM_014576;NM_138932;NM_138933	29974	APOBEC1 complementation factor	protein_coding	36.24	10q11.23	chr10:50799409-50885675 (-)	ENSG00000148584.15	-1.384104666	0.034466914	0.469643445	-0.948928135	8.73E-14	0.659512689	3.71E-05	6.73E-11	257.1894465	0.199362047	26.21848221	132.689589	3.76E-12	0.835171274	9.48E-04	1.50E-09
ENSG00000121966.7	CXCR4	ENSG00000121966	NM_001008540;NM_001348056;NM_001348059;NM_001348060;NM_003467	7852	C-X-C motif chemokine receptor 4	protein_coding	52.01	2q22.1	chr2:136114349-136118149 (-)	ENSG00000121966.7	-0.745990023	-0.295044301	-0.469341077	-0.920286799	8.85E-14	1.47E-06	1.80E-09	1.83E-15	256.8385117	41.95839294	93.60810297	371.6363419	3.81E-12	6.95E-05	4.22E-07	1.16E-13
ENSG00000197506.8	SLC28A3	ENSG00000197506	NM_001199633;NM_022127	64078	solute carrier family 28 member 3	protein_coding	42.61	9q21.33	chr9:84275457-84340758 (-)	ENSG00000197506.8	7.579982994	-1.83754265	-0.07238678	9.345138864	8.92E-14	0.236504401	0.672120767	7.70E-14	306.0115546	1.630777248	0.184385034	310.7150357	3.83E-12	0.488296257	0.835178636	3.46E-12
ENSG00000127418.15	FGFRL1	ENSG00000127418	NM_001004356;NM_001004358;NM_001370296;NM_021923	53834	fibroblast growth factor receptor like 1	protein_coding	66.73	4p16.3	chr4:1009936-1026898 (+)	ENSG00000127418.15	-0.914117266	0.026808214	0.124901499	-0.816023981	8.99E-14	0.635104101	0.04078368	8.29E-13	256.4551393	0.231452028	4.712245316	206.553931	3.84E-12	0.818789672	0.157534515	2.97E-11
ENSG00000128602.11	SMO	ENSG00000128602	NM_005631	6608	smoothened, frizzled class receptor	protein_coding	49.41	7q32.1	chr7:129188633-129213545 (+)	ENSG00000128602.11	-0.863809349	0.04167766	0.209492112	-0.695994897	9.00E-14	0.428725161	9.60E-04	5.49E-12	256.4374567	0.649554756	14.41895631	171.233325	3.84E-12	0.670924886	0.010747647	1.58E-10
ENSG00000144118.14	RALB	ENSG00000144118	NM_001369400;NM_002881	5899	RAS like proto-oncogene B	protein_coding	46.37	2q14.2	chr2:120240064-120294710 (+)	ENSG00000144118.14	0.739804644	-0.247993305	-0.18034608	0.807451869	9.18E-14	2.35E-05	6.70E-04	1.71E-14	255.9420927	28.18213763	15.55756675	300.7443974	3.91E-12	6.31E-04	0.008252862	8.93E-13
ENSG00000164951.16	PDP1	ENSG00000164951	NM_001161779;NM_001161780;NM_001161781;NM_018444	54704	pyruvate dehyrogenase phosphatase catalytic subunit 1	protein_coding	42.9	8q22.1	chr8:93857807-93926068 (+)	ENSG00000164951.16	1.009983758	0.114636333	-0.186280543	0.709066882	9.27E-14	0.091756637	0.005594941	1.03E-10	255.6857218	3.103074058	9.388502783	126.9620943	3.95E-12	0.279776249	0.039698405	2.18E-09
ENSG00000108828.16	VAT1	ENSG00000108828	NM_006373	10493	vesicle amine transport 1	protein_coding	54.69	17q21.31	chr17:43014607-43025123 (-)	ENSG00000108828.16	-0.682872707	-0.122061478	-0.079519138	-0.640330367	9.46E-14	0.00849463	0.07693403	3.60E-13	255.2023097	8.320327299	3.437018791	224.1442853	4.01E-12	0.056993587	0.238463671	1.36E-11
ENSG00000143384.13	MCL1	ENSG00000143384	NM_001197320;NM_021960;NM_182763	4170	MCL1 apoptosis regulator, BCL2 family member	protein_coding	44.74	1q21.2	chr1:150574551-150579738 (-)	ENSG00000143384.13	0.784129191	-0.675636062	-0.469132077	0.990633176	9.64E-14	2.77E-12	2.05E-09	1.01E-15	254.7265002	183.3162443	92.25164358	393.121192	4.08E-12	1.86E-09	4.55E-07	6.68E-14
ENSG00000123700.5	KCNJ2	ENSG00000123700	NM_000891	3759	potassium inwardly rectifying channel subfamily J member 2	protein_coding	41.95	17q24.3	chr17:70168673-70180044 (+)	ENSG00000123700.5	2.511576102	-0.158333993	-0.452476678	2.217433417	9.76E-14	0.456202151	0.001736884	3.57E-12	254.4353506	0.574902916	12.63047851	178.7586062	4.12E-12	0.694603121	0.016813767	1.09E-10
ENSG00000173567.15	ADGRF3	ENSG00000173567	NM_001145168;NM_001145169;NM_001321971;NM_001321975;NM_153835	165082	adhesion G protein-coupled receptor F3	protein_coding	45.62	2p23.3	chr2:26308173-26346817 (-)	ENSG00000173567.15	2.007820588	-0.175980206	-0.106125606	2.077675188	9.76E-14	0.270473886	0.324147089	7.84E-14	254.4290332	1.276511418	1.016265316	259.8582195	4.12E-12	0.525257969	0.567554355	3.50E-12
ENSG00000004455.17	AK2	ENSG00000004455	NM_001199199;NM_001319139;NM_001319140;NM_001319141;NM_001319142;NM_001319143;NM_001625;NM_013411	204	adenylate kinase 2	protein_coding	46.32	1p35.1	chr1:33007940-33080996 (-)	ENSG00000004455.17	0.717105232	-0.003868208	-0.157522741	0.563450698	1.02E-13	0.93269876	0.001808785	1.34E-11	253.4170322	0.007293493	12.51173004	156.5061607	4.27E-12	0.975760084	0.017233429	3.54E-10
ENSG00000043143.20	JADE2	ENSG00000043143	NM_001289984;NM_001289985;NM_001308143;NM_015288	23338	jade family PHD finger 2	protein_coding	53.79	5q31.1	chr5:134524312-134583230 (+)	ENSG00000043143.20	0.785108981	-0.089140377	-0.100060514	0.774188844	1.02E-13	0.087604476	0.050805739	1.43E-13	253.4101045	3.189962814	4.258283365	245.147361	4.27E-12	0.271278706	0.181632849	5.99E-12
ENSG00000196781.16	TLE1	ENSG00000196781	NM_001303103;NM_001303104;NM_005077	7088	TLE family member 1, transcriptional corepressor	protein_coding	43.5	9q21.32	chr9:81583683-81689547 (-)	ENSG00000196781.16	0.893366158	-0.138098516	-0.105199771	0.926264903	1.06E-13	0.024740946	0.068121853	5.59E-14	252.50826	5.792447778	3.672811018	268.487471	4.42E-12	0.117976652	0.220626029	2.54E-12
ENSG00000139832.5	RAB20	ENSG00000139832	NM_017817	55647	RAB20, member RAS oncogene family	protein_coding	49.73	13q34	chr13:110523066-110561722 (-)	ENSG00000139832.5	0.882137009	0.100049439	0.157294385	0.939381955	1.16E-13	0.090509652	0.008017148	2.65E-14	250.1992885	3.128682469	8.465582401	288.4082021	4.85E-12	0.27727831	0.051282374	1.31E-12
ENSG00000119669.5	IRF2BPL	ENSG00000119669	NM_024496	64207	interferon regulatory factor 2 binding protein like	protein_coding	62.84	14q24.3	chr14:77024543-77028708 (-)	ENSG00000119669.5	1.104183819	0.304597879	0.135967131	0.935553072	1.16E-13	2.46E-04	0.04798348	2.06E-12	261.5009582	19.10429637	4.387790505	196.2896604	4.85E-12	0.003985787	0.174749555	6.67E-11
ENSG00000143674.11	MAP3K21	ENSG00000143674	NM_032435	84451	mitogen-activated protein kinase kinase kinase 21	protein_coding	39.9	1q42.2	chr1:233327724-233385148 (+)	ENSG00000143674.11	-0.762436068	0.117529629	0.374635632	-0.505330066	1.17E-13	0.019101595	1.01E-07	2.79E-10	249.98159	6.377055005	58.98550787	114.3556546	4.88E-12	0.099592048	9.30E-06	5.23E-09
ENSG00000101986.12	ABCD1	ENSG00000101986	NM_000033	215	ATP binding cassette subfamily D member 1	protein_coding	58.35	Xq28	chrX:153724856-153744755 (+)	ENSG00000101986.12	0.892976041	0.090812159	0.04757005	0.849733932	1.23E-13	0.129831862	0.39353701	2.90E-13	248.8681038	2.472599604	0.756799167	228.9237181	5.10E-12	0.344054725	0.632200368	1.13E-11
ENSG00000188612.12	SUMO2	ENSG00000188612	NM_001005849;NM_006937	6613	small ubiquitin like modifier 2	protein_coding	46.28	17q25.1	chr17:75165586-75182959 (-)	ENSG00000188612.12	0.683504152	0.109325155	-0.005230828	0.568948168	1.23E-13	0.019477244	0.903840654	4.77E-12	248.7749081	6.332441361	0.014928799	173.6737264	5.10E-12	0.100795383	0.959017116	1.40E-10
ENSG00000136636.13	KCTD3	ENSG00000136636	NM_001319294;NM_001319295;NM_016121	51133	potassium channel tetramerization domain containing 3	protein_coding	36.09	1q41	chr1:215567304-215621807 (+)	ENSG00000136636.13	-0.696319824	0.131723559	0.217234378	-0.610809004	1.24E-13	0.005964615	6.41E-05	1.56E-12	248.7014945	9.22185109	23.98244071	194.0986901	5.11E-12	0.044020666	0.001394933	5.19E-11
ENSG00000099282.10	TSPAN15	ENSG00000099282	NM_001351263;NM_012339	23555	tetraspanin 15	protein_coding	51.45	10q22.1	chr10:69451465-69507666 (+)	ENSG00000099282.10	0.826977484	0.389643378	0.239624834	0.67695894	1.28E-13	2.06E-07	9.00E-05	4.13E-12	247.9265453	54.03989665	22.6456627	176.1923731	5.27E-12	1.59E-05	0.001819677	1.23E-10
ENSG00000213500.3	LAP3P2	ENSG00000213500	NA	NA	leucine aminopeptidase 3 pseudogene 2	processed_pseudogene	48.76	6p21.2	chr6:36673817-36675270 (+)	ENSG00000213500.3	3.38919397	-0.550176929	-0.450100708	3.489270191	1.29E-13	0.13442258	0.00769877	7.30E-13	247.7507484	2.411581856	8.567848045	209.1678599	5.29E-12	0.350170716	0.049901143	2.64E-11
ENSG00000137501.17	SYTL2	ENSG00000137501	NM_001162951;NM_001162952;NM_001162953;NM_001289608;NM_001289609;NM_001289610;NM_001365826;NM_001365827;NM_001365828;NM_001365829;NM_001365830;NM_001365831;NM_001365832;NM_001365833;NM_001365834;NM_001365835;NM_032943;NM_206927;NM_206928;NM_206929;NM_206930	54843	synaptotagmin like 2	protein_coding	40.22	11q14.1	chr11:85694224-85811159 (-)	ENSG00000137501.17	-0.979583067	-0.053651458	-0.045571564	-0.971503173	1.29E-13	0.379723066	0.484585784	1.56E-13	247.6958863	0.802936688	0.505098086	243.2126301	5.29E-12	0.629717637	0.706829797	6.46E-12
ENSG00000057704.13	TMCC3	ENSG00000057704	NM_001301036;NM_020698	57458	transmembrane and coiled-coil domain family 3	protein_coding	43.11	12q22	chr12:94567122-94650557 (-)	ENSG00000057704.13	2.055764976	0.070769341	0.017086139	2.002081774	1.32E-13	0.664234283	0.874213096	1.64E-13	247.0837093	0.19661474	0.025640532	242.028691	5.42E-12	0.838154315	0.94403975	6.72E-12
ENSG00000184584.13	STING1	ENSG00000184584	NM_001301738;NM_001367258;NM_198282	340061	stimulator of interferon response cGAMP interactor 1	protein_coding	53.56	5q31.2	chr5:139475533-139482935 (-)	ENSG00000184584.13	0.70865527	0.266438343	0.411372932	0.85358986	1.37E-13	6.05E-06	3.34E-09	2.00E-15	246.2426577	34.49252879	87.44031834	368.614756	5.60E-12	2.12E-04	6.38E-07	1.26E-13
ENSG00000110852.4	CLEC2B	ENSG00000110852	NM_005127	9976	C-type lectin domain family 2 member B	protein_coding	32.91	12p13.31	chr12:9852984-9870136 (-)	ENSG00000110852.4	1.138868477	-0.135865603	-0.093598883	1.181135198	1.40E-13	0.072093976	0.172919745	7.83E-14	271.1669907	3.582228259	1.988879531	287.4783191	5.70E-12	0.239870052	0.395845914	3.50E-12
ENSG00000185499.16	MUC1	ENSG00000185499	NM_001018016;NM_001018017;NM_001044390;NM_001044391;NM_001044392;NM_001044393;NM_001204285;NM_001204286;NM_001204287;NM_001204288;NM_001204289;NM_001204290;NM_001204291;NM_001204292;NM_001204293;NM_001204294;NM_001204295;NM_001204296;NM_001204297;NM_001371720;NM_002456	4582	mucin 1, cell surface associated	protein_coding	68.01	1q22	chr1:155185824-155192916 (-)	ENSG00000185499.16	1.318523327	0.060018988	-0.166331537	1.092172801	1.43E-13	0.499092083	0.042336744	5.93E-12	256.1723256	0.472414087	4.648149652	176.3204017	5.82E-12	0.726996871	0.161300179	1.70E-10
ENSG00000234961.1	NA	ENSG00000234961	NA	NA	novel transcript	lncRNA	45.46	10p13	chr10:17233325-17234833 (-)	ENSG00000234961.1	0.671477009	0.122208808	-0.099565767	0.449702434	1.43E-13	0.009044685	0.028826377	3.83E-10	245.1753092	8.163778513	5.455217854	110.573022	5.82E-12	0.059515919	0.123903183	6.98E-09
ENSG00000087338.5	GMCL1	ENSG00000087338	NM_178439	64395	germ cell-less 1, spermatogenesis associated	protein_coding	37.76	2p13.3	chr2:69829660-69881384 (+)	ENSG00000087338.5	-0.792726022	-0.706896814	-0.486330568	-0.572159776	1.45E-13	1.22E-12	5.05E-09	2.12E-10	244.9310189	198.8047122	83.49793409	117.7126794	5.87E-12	9.53E-10	8.71E-07	4.10E-09
ENSG00000166407.14	LMO1	ENSG00000166407	NM_001270428;NM_002315	4004	LIM domain only 1	protein_coding	52.88	11p15.4	chr11:8224309-8268716 (-)	ENSG00000166407.14	-2.810085146	0.276825635	0.981585367	-2.105325414	1.51E-13	0.033777603	2.56E-04	1.77E-12	243.8916131	5.111898193	18.78484967	191.7089745	6.12E-12	0.146119631	0.004071031	5.78E-11
ENSG00000186897.5	C1QL4	ENSG00000186897	NM_001008223	338761	complement C1q like 4	protein_coding	59.48	12q13.12	chr12:49332409-49337188 (-)	ENSG00000186897.5	-1.248177614	-0.378105728	-0.230788773	-1.100860659	1.52E-13	4.15E-05	0.015543852	3.73E-12	243.714327	25.75009089	6.855211858	177.9995961	6.15E-12	9.90E-04	0.082074908	1.12E-10
ENSG00000173702.7	MUC13	ENSG00000173702	NM_033049	56667	mucin 13, cell surface associated	protein_coding	42.72	3q21.2	chr3:124905442-124953819 (-)	ENSG00000173702.7	1.268701879	-0.721266287	-0.521144671	1.468823495	1.64E-13	7.38E-08	9.17E-07	4.18E-14	241.9919291	61.24079811	44.66242371	276.0769239	6.61E-12	6.59E-06	5.26E-05	1.96E-12
ENSG00000183726.11	TMEM50A	ENSG00000183726	NM_014313	23585	transmembrane protein 50A	protein_coding	41.71	1p36.11	chr1:25338317-25362361 (+)	ENSG00000183726.11	0.797423216	0.197372098	-0.052679269	0.547371849	1.69E-13	9.10E-04	0.306463796	2.55E-10	241.1960838	14.58544005	1.095169104	115.4412346	6.82E-12	0.010841727	0.550082045	4.82E-09
ENSG00000136244.12	IL6	ENSG00000136244	NM_000600;NM_001318095;NM_001371096	3569	interleukin 6	protein_coding	45.63	7p15.3	chr7:22725884-22732002 (+)	ENSG00000136244.12	2.969626866	0.30230561	-0.407019263	2.260301993	1.70E-13	0.226645454	0.008062194	2.70E-11	263.8527794	1.549897783	8.536676735	156.4686185	6.85E-12	0.476834038	0.051497724	6.65E-10
ENSG00000116954.8	RRAGC	ENSG00000116954	NM_001271851;NM_022157	64121	Ras related GTP binding C	protein_coding	41.36	1p34.3	chr1:38838198-38859772 (-)	ENSG00000116954.8	1.111980991	-0.318955159	-0.372012636	1.058923514	1.73E-13	3.96E-04	1.89E-05	9.35E-13	240.7157155	17.28438789	29.129549	204.1410036	6.94E-12	0.005776824	5.68E-04	3.28E-11
ENSG00000176853.16	FAM91A1	ENSG00000176853	NM_001317917;NM_001317918;NM_144963	157769	family with sequence similarity 91 member A1	protein_coding	36.92	8q24.13	chr8:123768439-123815452 (+)	ENSG00000176853.16	0.747789848	-0.223602296	-0.257048601	0.714343542	1.75E-13	1.38E-04	1.93E-05	5.18E-13	240.5018633	21.01709271	29.04009841	216.331562	6.98E-12	0.00255879	5.77E-04	1.90E-11
ENSG00000137842.7	TMEM62	ENSG00000137842	NM_001347004;NM_001347005;NM_001347006;NM_001347007;NM_001347008;NM_001347009;NM_001347010;NM_001347011;NM_001347012;NM_001347013;NM_001347014;NM_001347015;NM_001347016;NM_001347017;NM_001347018;NM_001347019;NM_001347020;NM_001347021;NM_001347023;NM_001347024;NM_001347025;NM_001347026;NM_001347027;NM_001347028;NM_001347029;NM_001347030;NM_001347031;NM_001347032;NM_001347033;NM_001347034;NM_024956	80021	transmembrane protein 62	protein_coding	40.55	15q15.2	chr15:43123279-43185144 (+)	ENSG00000137842.7	0.991151369	-0.33304414	-0.361419384	0.962776125	1.76E-13	6.43E-05	6.64E-06	6.43E-13	240.2782951	23.96896415	34.03075431	211.7906178	7.04E-12	0.001417067	2.55E-04	2.34E-11
ENSG00000133328.4	PLAAT2	ENSG00000133328	NM_017878	54979	phospholipase A and acyltransferase 2	protein_coding	47.86	11q12.3	chr11:63552770-63563379 (-)	ENSG00000133328.4	2.97776506	0.002495455	0.363267727	3.338537333	1.78E-13	0.992883751	0.012382677	7.15E-15	240.0347746	8.13E-05	7.395418884	326.7677505	7.10E-12	0.997439908	0.069830413	4.07E-13
ENSG00000167004.13	PDIA3	ENSG00000167004	NM_005313	2923	protein disulfide isomerase family A member 3	protein_coding	42.99	15q15.3	chr15:43746410-43773278 (+)	ENSG00000167004.13	0.744832135	-0.146518126	-0.083897477	0.807452783	1.78E-13	0.005749047	0.092368015	3.46E-14	239.9868508	9.317597434	3.090665554	281.1113771	7.10E-12	0.042720992	0.267812264	1.67E-12
ENSG00000174953.14	DHX36	ENSG00000174953	NM_001114397;NM_020865	170506	DEAH-box helicase 36	protein_coding	35.49	3q25.2	chr3:154272546-154324487 (-)	ENSG00000174953.14	0.826150834	-0.058634593	0.021329727	0.906115153	1.79E-13	0.29037274	0.686233843	2.67E-14	239.8702587	1.17253358	0.16748538	288.2162213	7.12E-12	0.547410473	0.842506629	1.32E-12
ENSG00000113249.13	HAVCR1	ENSG00000113249	NM_001173393;NM_001308156;NM_012206	26762	hepatitis A virus cellular receptor 1	protein_coding	42.99	5q33.3	chr5:157029413-157059119 (-)	ENSG00000113249.13	-0.936599804	0.0969104	0.230454373	-0.803055832	1.81E-13	0.109478771	0.0010977	3.13E-12	239.7212618	2.777641531	14.00661796	181.1099456	7.15E-12	0.310937785	0.011835967	9.68E-11
ENSG00000100300.18	TSPO	ENSG00000100300	NM_000714;NM_001256530;NM_001256531	706	translocator protein	protein_coding	57.74	22q13.2	chr22:43151547-43163242 (+)	ENSG00000100300.18	0.727552692	-0.098968839	-0.021072446	0.805449085	1.83E-13	0.047133144	0.655107325	2.29E-14	239.4101453	4.411845095	0.204938742	292.4382087	7.21E-12	0.182006814	0.825194668	1.15E-12
ENSG00000129675.16	ARHGEF6	ENSG00000129675	NM_001306177;NM_004840	9459	Rac/Cdc42 guanine nucleotide exchange factor 6	protein_coding	39.75	Xq26.3	chrX:136665547-136780932 (-)	ENSG00000129675.16	-0.889815541	-0.149860239	-0.028318572	-0.768273874	1.83E-13	0.013274574	0.635703151	3.71E-12	239.3762733	7.228749672	0.230629091	178.0691811	7.21E-12	0.077951113	0.81267897	1.12E-10
ENSG00000135604.10	STX11	ENSG00000135604	NM_003764	8676	syntaxin 11	protein_coding	40.91	6q24.2	chr6:144150517-144191939 (+)	ENSG00000135604.10	2.045446242	0.827180728	0.211590204	1.429855718	1.83E-13	1.09E-05	0.059059149	2.31E-11	239.3691206	31.63972025	3.954825746	148.0887009	7.21E-12	3.42E-04	0.201098446	5.81E-10
ENSG00000185015.8	CA13	ENSG00000185015	NM_198584	377677	carbonic anhydrase 13	protein_coding	40.99	8q21.2	chr8:85220587-85284073 (+)	ENSG00000185015.8	1.171770102	0.007534081	-0.167385741	0.99685028	1.85E-13	0.926354076	0.028038449	5.29E-12	239.1468419	0.008737858	5.515919361	171.8636931	7.27E-12	0.972360387	0.121562338	1.53E-10
ENSG00000165023.7	DIRAS2	ENSG00000165023	NM_017594	54769	DIRAS family GTPase 2	protein_coding	40.38	9q22.2	chr9:90609832-90642862 (-)	ENSG00000165023.7	-1.54467424	-0.012029652	0.149707296	-1.382937292	1.87E-13	0.889719337	0.204744213	1.15E-12	238.9561702	0.019667771	1.729754626	200.0871085	7.31E-12	0.95353639	0.437848342	3.93E-11
ENSG00000265401.1	NA	ENSG00000265401	NA	NA	novel transcript	lncRNA	54.44	17p11.2	chr17:16382152-16382669 (-)	ENSG00000265401.1	0.797847379	-0.204606664	-0.140272062	0.862181981	1.87E-13	6.22E-04	0.011865401	3.90E-14	238.9172297	15.79646165	7.498294091	277.9033319	7.31E-12	0.008050343	0.067935783	1.86E-12
ENSG00000108639.7	SYNGR2	ENSG00000108639	NM_001320523;NM_001363778;NM_004710	9144	synaptogyrin 2	protein_coding	62.13	17q25.3	chr17:78168558-78173527 (+)	ENSG00000108639.7	0.64818723	0.059956133	-0.126964139	0.461266958	1.96E-13	0.168741311	0.005794283	1.65E-10	237.7762435	2.022356967	9.29718139	120.8653579	7.67E-12	0.399107121	0.040786057	3.29E-09
ENSG00000163823.4	CCR1	ENSG00000163823	NM_001295	1230	C-C motif chemokine receptor 1	protein_coding	46.69	3p21.31	chr3:46201711-46208313 (-)	ENSG00000163823.4	1.795944661	-0.716760189	-0.29226919	2.22043566	2.11E-13	7.98E-05	0.008988124	2.06E-14	236.1648566	23.11320959	8.179384207	295.3999315	8.21E-12	0.001678068	0.05579272	1.05E-12
ENSG00000182621.18	PLCB1	ENSG00000182621	NM_015192;NM_182734	23236	phospholipase C beta 1	protein_coding	38.19	20p12.3	chr20:8077251-8968360 (+)	ENSG00000182621.18	-1.190875068	-0.052433364	0.170182723	-0.96825898	2.12E-13	0.467266801	0.052148007	9.91E-12	236.0533076	0.546855071	4.205271969	161.3535145	8.23E-12	0.702920503	0.185140628	2.72E-10
ENSG00000206053.13	JPT2	ENSG00000206053	NM_144570	90861	Jupiter microtubule associated homolog 2	protein_coding	47.78	16p13.3	chr16:1678256-1702280 (+)	ENSG00000206053.13	-0.686976649	0.072144897	0.007614216	-0.75150733	2.26E-13	0.117667411	0.8670806	3.50E-14	234.5105031	2.647472382	0.028660751	280.8263276	8.79E-12	0.324767266	0.940640564	1.68E-12
ENSG00000176595.4	KBTBD11	ENSG00000176595	NM_014867	9920	kelch repeat and BTB domain containing 11	protein_coding	50.37	8p23.3	chr8:1973677-2006936 (+)	ENSG00000176595.4	-1.708897317	-0.034445472	0.219272519	-1.455179326	2.31E-13	0.716162863	0.104464521	3.31E-12	234.0861888	0.135580868	2.863114914	180.1134378	8.93E-12	0.870474426	0.290189155	1.01E-10
ENSG00000243156.9	MICAL3	ENSG00000243156	NM_001122731;NM_001136004;NM_015241	57553	microtubule associated monooxygenase, calponin and LIM domain containing 3	protein_coding	49.78	22q11.21	chr22:17787649-18024561 (-)	ENSG00000243156.9	-0.739651738	0.011064837	0.015900339	-0.734816237	2.32E-13	0.815685652	0.750559703	2.50E-13	233.9356011	0.055626043	0.103573409	232.2794029	8.97E-12	0.919302684	0.879474696	9.93E-12
ENSG00000159377.11	PSMB4	ENSG00000159377	NM_002796	5692	proteasome 20S subunit beta 4	protein_coding	49.12	1q21.3	chr1:151399560-151401937 (+)	ENSG00000159377.11	0.610122105	-0.089984355	-0.081092565	0.619013895	2.33E-13	0.034153319	0.052789031	1.75E-13	233.8994023	5.088184502	4.180498552	240.4102439	8.97E-12	0.146994314	0.186735927	7.15E-12
ENSG00000089041.17	P2RX7	ENSG00000089041	NM_002562	5027	purinergic receptor P2X 7	protein_coding	46.29	12q24.31	chr12:121132819-121188032 (+)	ENSG00000089041.17	1.625175592	0.016731725	-0.227252229	1.381191638	2.36E-13	0.890968415	0.025144431	7.51E-12	233.5616084	0.019221791	5.756465616	165.9175289	9.09E-12	0.954140299	0.113327339	2.11E-10
ENSG00000124201.15	ZNFX1	ENSG00000124201	NM_021035	57169	zinc finger NFX1-type containing 1	protein_coding	45.85	20q13.13	chr20:49237946-49278426 (-)	ENSG00000124201.15	1.693046348	0.012013713	0.016241687	1.697274322	2.40E-13	0.875017695	0.82609762	2.28E-13	501.3700932	0.025559353	0.049910038	504.643403	9.21E-12	0.946316873	0.91816406	9.16E-12
ENSG00000149932.17	TMEM219	ENSG00000149932	NM_001083613;NM_001369688;NM_001369689;NM_001369690;NM_194280	124446	transmembrane protein 219	protein_coding	47.42	16p11.2	chr16:29940885-29973050 (+)	ENSG00000149932.17	0.706733018	0.15451663	0.068966583	0.62118297	2.45E-13	0.003103053	0.142912244	2.88E-12	232.6837212	10.97543241	2.305012361	182.6166648	9.41E-12	0.027396055	0.351845106	9.04E-11
ENSG00000179604.10	CDC42EP4	ENSG00000179604	NM_012121	23580	CDC42 effector protein 4	protein_coding	52.88	17q25.1	chr17:73283624-73312005 (-)	ENSG00000179604.10	0.667095493	0.013274273	-0.0409201	0.612901119	2.49E-13	0.764803526	0.355328771	1.37E-12	232.3534457	0.091708884	0.890714233	196.541968	9.53E-12	0.893772185	0.597697367	4.63E-11
ENSG00000113083.14	LOX	ENSG00000113083	NM_001178102;NM_001317073;NM_002317	4015	lysyl oxidase	protein_coding	37.93	5q23.1	chr5:122063195-122078360 (-)	ENSG00000113083.14	-1.162958102	-0.254798443	-0.151406254	-1.059565912	2.51E-13	0.001626484	0.08155175	2.44E-12	232.1859996	12.82372404	3.325538267	185.6467191	9.58E-12	0.01697398	0.246885379	7.79E-11
ENSG00000136810.13	TXN	ENSG00000136810	NM_001244938;NM_003329	7295	thioredoxin	protein_coding	41.92	9q31.3	chr9:110243810-110256507 (-)	ENSG00000136810.13	0.791311607	-0.081311937	-0.140451461	0.732172083	2.54E-13	0.130335716	0.012285311	1.23E-12	231.876365	2.465778507	7.414414881	198.6605138	9.69E-12	0.344634535	0.069442125	4.20E-11
ENSG00000237836.6	PHKA2-AS1	ENSG00000237836	NA	NA	PHKA2 antisense RNA 1	lncRNA	52.77	Xp22.13	chrX:18890296-18894974 (+)	ENSG00000237836.6	-1.495631153	-0.016008961	0.333470412	-1.14615178	2.60E-13	0.8544481	0.005180095	2.60E-11	231.4065697	0.034436209	9.59060696	146.2944323	9.88E-12	0.938240536	0.037589713	6.44E-10
ENSG00000198246.9	SLC29A3	ENSG00000198246	NM_001174098;NM_001363518;NM_018344	55315	solute carrier family 29 member 3	protein_coding	50.65	10q22.1	chr10:71319259-71381423 (+)	ENSG00000198246.9	-0.999790539	-0.41987209	-0.087829083	-0.667747532	2.70E-13	1.01E-06	0.218662148	1.01E-09	230.5142622	44.10600643	1.601522228	99.62133187	1.03E-11	5.20E-05	0.455700022	1.68E-08
ENSG00000057252.13	SOAT1	ENSG00000057252	NM_001252511;NM_001252512;NM_003101	6646	sterol O-acyltransferase 1	protein_coding	39.63	1q25.2	chr1:179293714-179358680 (+)	ENSG00000057252.13	0.786331831	-0.437524454	-0.255954399	0.967901886	2.71E-13	2.60E-08	5.03E-05	4.68E-15	230.4482184	69.26304318	24.96160692	340.1330071	1.03E-11	2.93E-06	0.001188797	2.76E-13
ENSG00000126067.12	PSMB2	ENSG00000126067	NM_001199779;NM_001199780;NM_002794	5690	proteasome 20S subunit beta 2	protein_coding	40.99	1p34.3	chr1:35599541-35641526 (-)	ENSG00000126067.12	0.636397214	0.051446564	0.003085997	0.588036647	2.74E-13	0.233083962	0.941484122	1.32E-12	230.2302774	1.501864475	0.005510202	197.2527019	1.03E-11	0.48499616	0.975001524	4.48E-11
ENSG00000238901.1	NA	ENSG00000238901	NA	NA	NA	snoRNA	46.15	8q24.13	chr8:122671291-122671394 (+)	ENSG00000238901.1	-4.600131523	-0.264954849	0.763205149	-3.571971526	2.77E-13	0.127354349	0.181119938	7.71E-12	229.9653187	2.506602152	2.055539247	165.5000268	1.05E-11	0.34040512	0.40632595	2.16E-10
ENSG00000034510.6	TMSB10	ENSG00000034510	NM_021103	9168	thymosin beta 10	protein_coding	63.48	2p11.2	chr2:84905656-84906671 (+)	ENSG00000034510.6	0.821764789	0.12463831	-0.067771281	0.629355199	2.80E-13	0.030348118	0.220878075	5.49E-11	229.6940674	5.343072909	1.585677976	135.5042878	1.06E-11	0.135697016	0.458218529	1.24E-09
ENSG00000135094.11	SDS	ENSG00000135094	NM_006843	10993	serine dehydratase	protein_coding	50.05	12q24.13	chr12:113392445-113426301 (-)	ENSG00000135094.11	2.292623319	0.085487821	0.817423373	3.02455887	2.92E-13	0.706720391	1.55E-07	1.23E-16	228.7463532	0.188628633	55.9705686	478.7314393	1.10E-11	0.864813611	1.29E-05	9.62E-15
ENSG00000113583.8	C5orf15	ENSG00000113583	NM_020199	56951	chromosome 5 open reading frame 15	protein_coding	39.76	5q31.1	chr5:133955510-133968674 (-)	ENSG00000113583.8	0.694085149	-0.115329597	-0.156957879	0.652456867	3.00E-13	0.020039072	0.002267245	1.09E-12	228.1399824	6.267472789	11.85883965	200.9848853	1.13E-11	0.102558782	0.02032904	3.79E-11
ENSG00000205730.6	ITPRIPL2	ENSG00000205730	NM_001034841	162073	ITPRIP like 2	protein_coding	49.31	16p12.3	chr16:19113932-19121629 (+)	ENSG00000205730.6	0.734643078	0.135384647	-0.012848375	0.586410056	3.08E-13	0.011377551	0.790243922	2.49E-11	227.6005056	7.599972518	0.072461585	146.938481	1.15E-11	0.069908613	0.903056456	6.21E-10
ENSG00000163251.4	FZD5	ENSG00000163251	NM_003468	7855	frizzled class receptor 5	protein_coding	51.48	2q33.3	chr2:207762598-207769906 (-)	ENSG00000163251.4	0.924713319	0.09898016	0.085779508	0.911512667	3.08E-13	0.126518023	0.161561077	3.50E-13	227.5996571	2.518257428	2.095407078	224.7582438	1.15E-11	0.33920073	0.379814894	1.32E-11
ENSG00000235191.1	NUCB1-AS1	ENSG00000235191	NA	100874085	NUCB1 antisense RNA 1	lncRNA	50.67	19q13.33	chr19:48910930-48918891 (-)	ENSG00000235191.1	0.915205259	0.006517847	0.035200763	0.943888175	3.18E-13	0.917415492	0.554952186	1.58E-13	226.9097255	0.010996277	0.359196906	242.9120242	1.19E-11	0.967544564	0.755851789	6.53E-12
ENSG00000079257.8	LXN	ENSG00000079257	NM_020169	56925	latexin	protein_coding	36.91	3q25.32	chr3:158645822-158672648 (-)	ENSG00000079257.8	0.8612698	-0.443941277	-0.543753423	0.761457654	3.31E-13	1.01E-07	2.17E-09	5.01E-12	228.6681462	59.30357577	92.36856788	174.630547	1.23E-11	8.71E-06	4.65E-07	1.47E-10
ENSG00000126778.12	SIX1	ENSG00000126778	NM_005982	6495	SIX homeobox 1	protein_coding	50.38	14q23.1	chr14:60643421-60658259 (-)	ENSG00000126778.12	1.524576824	-0.103785242	-0.016515424	1.611846642	3.38E-13	0.370995174	0.857818316	1.23E-13	225.5404363	0.833379861	0.032841814	248.8073943	1.26E-11	0.622210647	0.934615673	5.24E-12
ENSG00000064012.22	CASP8	ENSG00000064012	NM_001080124;NM_001080125;NM_001228;NM_001372051;NM_033355;NM_033356;NM_033358	841	caspase 8	protein_coding	43.9	2q33.1	chr2:201233443-201287711 (+)	ENSG00000064012.22	0.911024568	0.029201805	0.043490048	0.925312811	3.41E-13	0.640548013	0.468266795	2.30E-13	225.3336174	0.224039952	0.544374001	234.1618182	1.27E-11	0.822764822	0.693660019	9.22E-12
ENSG00000157191.20	NECAP2	ENSG00000157191	NM_001145277;NM_001145278;NM_018090	55707	NECAP endocytosis associated 2	protein_coding	49.37	1p36.13	chr1:16440721-16460078 (+)	ENSG00000157191.20	0.765683347	-0.009351636	-0.040932951	0.734102032	3.53E-13	0.859218693	0.419679842	8.20E-13	224.6045466	0.03219081	0.675802794	206.7966265	1.30E-11	0.940795869	0.654111034	2.94E-11
ENSG00000138735.16	PDE5A	ENSG00000138735	NM_001083;NM_033430;NM_033437	8654	phosphodiesterase 5A	protein_coding	36.4	4q26	chr4:119494397-119628804 (-)	ENSG00000138735.16	-1.382279517	0.178297869	0.238676576	-1.32190081	3.53E-13	0.039420815	0.026281093	4.31E-13	224.6009553	4.783617534	5.658468141	220.224907	1.30E-11	0.161662249	0.116555139	1.61E-11
ENSG00000054277.14	OPN3	ENSG00000054277	NM_014322	23596	opsin 3	protein_coding	39.62	1q43	chr1:241590102-241677376 (-)	ENSG00000054277.14	-1.008276363	-0.15907491	-0.120349046	-0.969550499	3.68E-13	0.021258742	0.103165774	9.69E-13	223.6825232	6.133155119	2.88603694	203.4133226	1.36E-11	0.106396112	0.287879547	3.39E-11
ENSG00000105974.12	CAV1	ENSG00000105974	NM_001172895;NM_001172896;NM_001172897;NM_001753	857	caveolin 1	protein_coding	41.69	7q31.2	chr7:116525001-116561184 (+)	ENSG00000105974.12	-0.677975661	0.186179372	0.246910903	-0.617244131	3.69E-13	4.07E-04	1.67E-05	2.30E-12	223.6249934	17.1975504	29.69291046	186.7317545	1.36E-11	0.005887386	5.18E-04	7.37E-11
ENSG00000170421.12	KRT8	ENSG00000170421	NM_001256282;NM_001256293;NM_002273	3856	keratin 8	protein_coding	50.58	12q13.13	chr12:52897187-52949954 (-)	ENSG00000170421.12	0.789376921	0.047020839	-0.143286431	0.599069652	3.77E-13	0.380519272	0.012114352	8.72E-11	223.1312334	0.800210462	7.448175966	129.1670689	1.38E-11	0.630391761	0.068919363	1.88E-09
ENSG00000198839.10	ZNF277	ENSG00000198839	NM_021994	11179	zinc finger protein 277	protein_coding	37.35	7q31.1	chr7:112206695-112343934 (+)	ENSG00000198839.10	0.927069893	0.222280095	0.022159846	0.726949644	3.77E-13	0.002030649	0.711552446	3.41E-11	223.12111	12.17556286	0.140243523	142.3143401	1.38E-11	0.020005272	0.857224254	8.17E-10
ENSG00000134548.11	SPX	ENSG00000134548	NM_030572	80763	spexin hormone	protein_coding	38.71	12p12.1	chr12:21526296-21541249 (+)	ENSG00000134548.11	-1.349857822	0.07441219	0.77870987	-0.645560142	3.83E-13	0.360699901	3.08E-08	9.02E-08	222.8111698	0.87065458	67.91168302	59.77249783	1.40E-11	0.613341371	3.62E-06	9.32E-07
ENSG00000158125.10	XDH	ENSG00000158125	NM_000379	7498	xanthine dehydrogenase	protein_coding	42.92	2p23.1	chr2:31334321-31414742 (-)	ENSG00000158125.10	5.362640017	0.162158883	-0.201591995	4.998889139	4.16E-13	0.836337193	0.29602731	1.59E-12	220.9950107	0.043678537	1.144703415	193.6915612	1.52E-11	0.929039552	0.539298374	5.27E-11
ENSG00000186417.14	GLDN	ENSG00000186417	NM_001330297;NM_181789	342035	gliomedin	protein_coding	44.75	15q21.2	chr15:51341655-51408005 (+)	ENSG00000186417.14	4.519531028	-0.512160033	-0.001401661	5.030289401	4.24E-13	0.447086756	0.993591281	1.74E-13	220.5821196	0.659587281	6.60E-05	240.530464	1.55E-11	0.687427307	0.997148015	7.14E-12
ENSG00000164164.17	OTUD4	ENSG00000164164	NM_001102653;NM_001366057;NM_001366058;NM_017493	54726	OTU deubiquitinase 4	protein_coding	37.6	4q31.21	chr4:145110838-145180589 (-)	ENSG00000164164.17	0.788964222	-0.414810422	-0.39116579	0.812608854	4.27E-13	1.07E-07	1.72E-07	3.27E-13	220.4335552	58.53624866	55.24812188	226.2669341	1.56E-11	9.12E-06	1.41E-05	1.25E-11
ENSG00000100065.15	CARD10	ENSG00000100065	NM_014550	29775	caspase recruitment domain family member 10	protein_coding	57.09	22q13.1	chr22:37490362-37519542 (-)	ENSG00000100065.15	-0.703527545	0.239956081	0.451666371	-0.491817255	4.35E-13	3.64E-05	2.42E-09	4.20E-10	220.0204212	26.297876	90.61313677	109.5011446	1.58E-11	8.96E-04	4.96E-07	7.58E-09
ENSG00000169871.13	TRIM56	ENSG00000169871	NM_030961	81844	tripartite motif containing 56	protein_coding	53.9	7q22.1	chr7:101085481-101097967 (+)	ENSG00000169871.13	0.896718591	0.109309232	0.062093275	0.849502634	4.38E-13	0.076767454	0.294319535	1.19E-12	232.9481983	3.452661336	1.154942607	210.5447813	1.59E-11	0.249295831	0.537748138	4.09E-11
ENSG00000148516.21	ZEB1	ENSG00000148516	NM_001128128;NM_001174093;NM_001174094;NM_001174095;NM_001174096;NM_001323638;NM_001323641;NM_001323642;NM_001323643;NM_001323644;NM_001323645;NM_001323646;NM_001323647;NM_001323648;NM_001323649;NM_001323650;NM_001323651;NM_001323652;NM_001323653;NM_001323654;NM_001323655;NM_001323656;NM_001323657;NM_001323658;NM_001323659;NM_001323660;NM_001323661;NM_001323662;NM_001323663;NM_001323664;NM_001323…	6935	zinc finger E-box binding homeobox 1	protein_coding	36.04	10p11.22	chr10:31318495-31529814 (+)	ENSG00000148516.21	1.093887035	0.004729886	-0.140436426	0.948720723	4.44E-13	0.951984649	0.056984108	8.13E-12	219.6182726	0.003707729	4.026367441	164.6102514	1.61E-11	0.984069531	0.196196918	2.27E-10
ENSG00000259627.1	NA	ENSG00000259627	NA	NA	novel transcript, antisense to TPM1	lncRNA	39.75	15q22.2	chr15:63070025-63071911 (-)	ENSG00000259627.1	-0.772699974	0.359167262	0.255066851	-0.876800385	4.47E-13	2.78E-07	8.17E-05	2.07E-14	219.4633244	52.05688107	23.02362428	295.3493647	1.62E-11	1.98E-05	0.001680259	1.05E-12
ENSG00000167705.12	RILP	ENSG00000167705	NM_031430	83547	Rab interacting lysosomal protein	protein_coding	64.54	17p13.3	chr17:1646145-1649866 (-)	ENSG00000167705.12	1.220832862	0.089908494	0.023438601	1.154362969	4.58E-13	0.32036058	0.759986593	1.09E-12	218.9429842	1.032657033	0.095632373	201.1050001	1.65E-11	0.576806951	0.884709586	3.77E-11
ENSG00000147642.17	SYBU	ENSG00000147642	NM_001099743;NM_001099744;NM_001099745;NM_001099746;NM_001099747;NM_001099748;NM_001099749;NM_001099750;NM_001099751;NM_001099752;NM_001099753;NM_001099754;NM_001099755;NM_001099756;NM_001330596;NM_001363032;NM_017786	55638	syntabulin	protein_coding	39.55	8q23.2	chr8:109573978-109691791 (-)	ENSG00000147642.17	-0.737580692	-0.892333676	-0.778471996	-0.623719011	4.62E-13	8.97E-15	7.75E-13	6.31E-11	218.7729737	319.804157	207.9376856	133.5713442	1.66E-11	1.59E-11	7.19E-10	1.41E-09
ENSG00000050344.9	NFE2L3	ENSG00000050344	NM_004289	9603	nuclear factor, erythroid 2 like 3	protein_coding	44.68	7p15.2	chr7:26152198-26187137 (+)	ENSG00000050344.9	1.876308239	0.137770651	-0.131953283	1.606584305	4.70E-13	0.156020717	0.123321954	4.25E-12	454.5329545	2.219223792	2.65046637	340.259611	1.69E-11	0.382186027	0.322351081	1.26E-10
ENSG00000071575.11	TRIB2	ENSG00000071575	NM_021643	28951	tribbles pseudokinase 2	protein_coding	47.68	2p24.3	chr2:12716889-12742734 (+)	ENSG00000071575.11	2.02795029	-0.186158375	-0.42715626	1.786952406	4.73E-13	0.15419874	4.06E-04	6.47E-12	341.5121015	2.214977924	18.81907074	250.1397381	1.70E-11	0.379009492	0.005714392	1.84E-10
ENSG00000113916.18	BCL6	ENSG00000113916	NM_001130845;NM_001134738;NM_001706	604	BCL6 transcription repressor	protein_coding	47.68	3q27.3	chr3:187721377-187745725 (-)	ENSG00000113916.18	0.839385343	0.224283325	0.230070292	0.845172309	4.91E-13	7.39E-04	3.87E-04	3.20E-13	217.4546075	15.24178922	17.36542392	226.7325884	1.76E-11	0.009253758	0.005507515	1.23E-11
ENSG00000144712.12	CAND2	ENSG00000144712	NM_001162499;NM_012298	23066	cullin associated and neddylation dissociated 2 (putative)	protein_coding	50.87	3p25.2	chr3:12796472-12871916 (+)	ENSG00000144712.12	4.084085444	0.356442662	0.169364305	3.897007087	5.04E-13	0.489892772	0.310920459	2.73E-13	216.9162314	0.584863492	1.074707079	230.2413342	1.80E-11	0.719351177	0.553897249	1.07E-11
ENSG00000102271.14	KLHL4	ENSG00000102271	NM_019117;NM_057162	56062	kelch like family member 4	protein_coding	35.54	Xq21.31	chrX:87517409-87670050 (+)	ENSG00000102271.14	-1.00118769	-6.87E-05	0.61855577	-0.382563197	5.18E-13	0.999146163	8.25E-09	5.94E-06	216.319203	1.17E-06	79.01682483	34.57993021	1.85E-11	1	1.24E-06	4.00E-05
ENSG00000163364.10	LINC01116	ENSG00000163364	NA	NA	long intergenic non-protein coding RNA 1116	lncRNA	38.98	2q31.1	chr2:176629572-176637931 (-)	ENSG00000163364.10	-0.779608212	-0.050718687	0.062920733	-0.665968792	5.41E-13	0.330786941	0.262860024	1.16E-11	215.4046573	0.988150775	1.31899795	158.8050322	1.93E-11	0.58623365	0.505017911	3.13E-10
ENSG00000129221.16	AIPL1	ENSG00000129221	NM_001033054;NM_001033055;NM_001285399;NM_001285400;NM_001285401;NM_001285402;NM_001285403;NM_014336	23746	aryl hydrocarbon receptor interacting protein like 1	protein_coding	49.33	17p13.2	chr17:6393693-6435199 (-)	ENSG00000129221.16	6.042575004	-1.302474698	0.428286854	7.773336556	5.62E-13	0.31100892	0.027092501	1.99E-14	214.6079016	1.074304968	5.591366374	296.4741472	2.00E-11	0.568078915	0.119023743	1.02E-12
ENSG00000151208.17	DLG5	ENSG00000151208	NM_004747	9231	discs large MAGUK scaffold protein 5	protein_coding	50.06	10q22.3	chr10:77790791-77926755 (-)	ENSG00000151208.17	-0.732379578	0.128227014	0.213991374	-0.646615218	5.90E-13	0.0162247	3.09E-04	6.48E-12	213.5915524	6.754853277	18.13904966	168.4154231	2.09E-11	0.088865032	0.004693592	1.84E-10
ENSG00000159231.6	CBR3	ENSG00000159231	NM_001236	874	carbonyl reductase 3	protein_coding	48.4	21q22.12	chr21:36135079-36146562 (+)	ENSG00000159231.6	1.304436686	-0.377493707	-0.156136568	1.525793825	5.96E-13	9.35E-04	0.073264173	4.95E-14	213.3804695	14.50334476	3.531249437	271.6495836	2.11E-11	0.011073847	0.231058457	2.30E-12
ENSG00000106348.18	IMPDH1	ENSG00000106348	NM_000883;NM_001102605;NM_001142573;NM_001142574;NM_001142575;NM_001142576;NM_001304521;NM_183243	3614	inosine monophosphate dehydrogenase 1	protein_coding	57.06	7q32.1	chr7:128392277-128410252 (-)	ENSG00000106348.18	-0.749350176	0.003372697	0.124426574	-0.628296299	6.29E-13	0.947294119	0.025048865	1.95E-11	212.2372248	0.004468697	5.764929501	150.6988729	2.22E-11	0.982229717	0.113079721	5.01E-10
ENSG00000059573.9	ALDH18A1	ENSG00000059573	NM_001017423;NM_001323412;NM_001323413;NM_001323414;NM_001323415;NM_001323416;NM_001323417;NM_001323418;NM_001323419;NM_002860	5832	aldehyde dehydrogenase 18 family member A1	protein_coding	43.15	10q24.1	chr10:95605941-95656711 (-)	ENSG00000059573.9	-0.659793462	-0.309535242	-0.145014005	-0.495272226	6.30E-13	5.54E-07	0.004359428	1.96E-10	212.1945014	47.68276783	10.04883435	118.6674901	2.23E-11	3.32E-05	0.033231256	3.83E-09
ENSG00000133687.16	TMTC1	ENSG00000133687	NM_001193451;NM_001367875;NM_175861	83857	transmembrane O-mannosyltransferase targeting cadherins 1	protein_coding	39.27	12p11.22	chr12:29500840-29784759 (-)	ENSG00000133687.16	1.230009216	-0.135337068	-0.154814838	1.210531447	6.68E-13	0.151368056	0.063886905	1.22E-12	210.9965735	2.206132044	3.798900891	198.8901579	2.35E-11	0.375175577	0.211444278	4.15E-11
ENSG00000285761.1	NA	ENSG00000285761	NA	NA	novel transcript	lncRNA	48.48	6p22.1	chr6:29752573-29763295 (+)	ENSG00000285761.1	3.037728836	0.717005965	0.040228388	2.36095126	6.72E-13	0.018610829	0.784519793	1.17E-11	210.8531296	6.67240401	0.076578774	158.6543523	2.37E-11	0.097914963	0.89952237	3.15E-10
ENSG00000147065.17	MSN	ENSG00000147065	NM_002444	4478	moesin	protein_coding	44.63	Xq12	chrX:65588377-65741931 (+)	ENSG00000147065.17	0.649637838	-0.044367006	-0.207624417	0.486380427	6.75E-13	0.330501209	1.15E-04	1.99E-10	210.7851197	0.989344467	21.71485754	118.5084284	2.37E-11	0.586100443	0.002219426	3.88E-09
ENSG00000196735.13	HLA-DQA1	ENSG00000196735	NM_002122	3117	major histocompatibility complex, class II, DQ alpha 1	protein_coding	40.06	6p21.32	chr6:32628179-32647062 (+)	ENSG00000196735.13	7.164409267	-1.838230651	-0.312838554	8.689801365	6.75E-13	0.236504402	0.113809669	1.88E-12	247.5511231	1.758974638	2.729013561	222.1322535	2.37E-11	0.488296257	0.306322363	6.12E-11
ENSG00000132481.7	TRIM47	ENSG00000132481	NM_033452	91107	tripartite motif containing 47	protein_coding	65.12	17q25.1	chr17:75874164-75878581 (-)	ENSG00000132481.7	0.760954726	-0.262436045	-0.261147469	0.762243301	6.97E-13	6.20E-05	4.52E-05	8.43E-13	210.1010196	24.1112795	25.39985307	206.2153186	2.44E-11	0.00137842	0.001100975	3.00E-11
ENSG00000026025.16	VIM	ENSG00000026025	NM_003380	7431	vimentin	protein_coding	46.3	10p13	chr10:17228241-17237593 (+)	ENSG00000026025.16	0.678286488	0.063260078	-0.140721036	0.474305374	6.99E-13	0.188241964	0.006186112	7.32E-10	210.0482176	1.841663905	9.127363595	103.1820154	2.44E-11	0.427221647	0.042710916	1.25E-08
ENSG00000120549.18	KIAA1217	ENSG00000120549	NM_001098500;NM_001282767;NM_001282768;NM_001282769;NM_001282770;NM_001321681;NM_019590	56243	KIAA1217	protein_coding	40.56	10p12.2	chr10:23694746-24547848 (+)	ENSG00000120549.18	1.227683548	0.267494092	0.00455435	0.964743806	7.01E-13	0.003232141	0.950923256	4.17E-11	250.3700095	11.14084801	0.003882948	160.9648429	2.44E-11	0.028259724	0.977513386	9.81E-10
ENSG00000116005.12	PCYOX1	ENSG00000116005	NM_016297	51449	prenylcysteine oxidase 1	protein_coding	45.24	2p13.3	chr2:70257386-70281185 (+)	ENSG00000116005.12	-0.713424387	-0.23466829	-0.185385974	-0.664142072	7.34E-13	7.53E-05	0.001226319	3.54E-12	209.0495712	23.3409512	13.6687752	178.9198345	2.55E-11	0.001600695	0.012811579	1.08E-10
ENSG00000105339.10	DENND3	ENSG00000105339	NM_001352890;NM_001352891;NM_001362798;NM_014957	22898	DENN domain containing 3	protein_coding	51.59	8q24.3	chr8:141117278-141195808 (+)	ENSG00000105339.10	1.065869216	0.238911489	0.170241451	0.997199178	7.53E-13	0.003559025	0.019739946	1.85E-12	223.7754378	10.70481255	6.343784842	204.2009531	2.61E-11	0.030136481	0.096771879	6.05E-11
ENSG00000136848.17	DAB2IP	ENSG00000136848	NM_032552;NM_138709	153090	DAB2 interacting protein	protein_coding	53.14	9q33.2	chr9:121567057-121785530 (+)	ENSG00000136848.17	0.709540007	0.065343394	0.049931818	0.694128431	7.55E-13	0.199644915	0.312671911	1.10E-12	208.4595137	1.746340087	1.066774528	200.9540446	2.62E-11	0.44207772	0.556028373	3.79E-11
ENSG00000076108.11	BAZ2A	ENSG00000076108	NM_001300905;NM_001351156;NM_013449	11176	bromodomain adjacent to zinc finger domain 2A	protein_coding	48.64	12q13.3	chr12:56595596-56636816 (-)	ENSG00000076108.11	0.697707716	0.260435623	0.193086661	0.630358753	7.75E-13	1.96E-05	5.25E-04	5.22E-12	207.9287178	28.96969887	16.34854252	172.091083	2.68E-11	5.47E-04	0.00687409	1.52E-10
ENSG00000126005.17	MMP24OS	ENSG00000126005	NM_001355003;NM_001355004	101410538	MMP24 opposite strand	protein_coding	47.16	20q11.22	chr20:35201745-35278131 (-)	ENSG00000126005.17	-0.83989759	0.258434623	0.172371289	-0.925960924	7.95E-13	1.21E-04	0.008407388	7.79E-14	207.4072648	21.50414007	8.346183328	260.0166665	2.75E-11	0.002312435	0.053052453	3.49E-12
ENSG00000257202.1	NA	ENSG00000257202	NA	NA	novel transcript, antisense to DRAM1	lncRNA	41.83	12q23.2	chr12:101923410-101924719 (-)	ENSG00000257202.1	1.667488096	-0.113225459	-0.007136566	1.773576989	8.07E-13	0.411168861	0.944037236	2.67E-13	207.1206965	0.701310577	0.005039033	230.7887357	2.78E-11	0.658113373	0.976151436	1.05E-11
ENSG00000172594.13	SMPDL3A	ENSG00000172594	NM_001286138;NM_006714	10924	sphingomyelin phosphodiesterase acid like 3A	protein_coding	40.47	6q22.31	chr6:122789049-122809720 (+)	ENSG00000172594.13	-0.793598739	-0.471800834	-0.29833065	-0.620128555	8.07E-13	1.06E-08	3.55E-05	1.89E-10	207.1079514	76.82429469	26.40683175	119.1237513	2.78E-11	1.41E-06	9.19E-04	3.72E-09
ENSG00000171161.13	ZNF672	ENSG00000171161	NM_024836	79894	zinc finger protein 672	protein_coding	52.37	1q44	chr1:248838210-248849517 (+)	ENSG00000171161.13	0.825471532	3.76E-04	0.044075271	0.869170733	8.13E-13	0.994965106	0.434354876	2.62E-13	206.9536823	4.07E-05	0.63365039	231.2357675	2.79E-11	0.998851134	0.666431483	1.03E-11
ENSG00000198832.10	SELENOM	ENSG00000198832	NM_080430	140606	selenoprotein M	protein_coding	49.48	22q12.2	chr22:31104772-31120069 (-)	ENSG00000198832.10	0.748378407	-0.185729194	-0.245895047	0.688212555	8.21E-13	0.001823147	8.63E-05	4.98E-12	206.7631692	12.48863085	22.80838494	172.8987573	2.82E-11	0.018353041	0.001757652	1.46E-10
ENSG00000042493.16	CAPG	ENSG00000042493	NM_001256139;NM_001256140;NM_001320732;NM_001320733;NM_001320734;NM_001747	822	capping actin protein, gelsolin like	protein_coding	51.32	2p11.2	chr2:85394753-85418432 (-)	ENSG00000042493.16	0.618069878	-0.107893865	-0.20122289	0.524740853	8.58E-13	0.019755219	1.07E-04	2.24E-11	205.8671981	6.300039867	21.99895089	148.5179983	2.94E-11	0.101720584	0.002075921	5.68E-10
ENSG00000161813.22	LARP4	ENSG00000161813	NM_001170803;NM_001170804;NM_001170808;NM_001330415;NM_001352304;NM_001352305;NM_001352306;NM_001352307;NM_001352308;NM_001352309;NM_001352310;NM_001352311;NM_001352312;NM_001352313;NM_001352314;NM_001352315;NM_001352316;NM_001352317;NM_001352318;NM_001352319;NM_001352320;NM_001352321;NM_001352322;NM_001352323;NM_001352324;NM_001352325;NM_001352326;NM_052879;NM_199188;NM_199190	113251	La ribonucleoprotein 4	protein_coding	41.45	12q13.12	chr12:50392383-50480004 (+)	ENSG00000161813.22	0.694199934	-0.174804516	-0.255788794	0.613215657	8.64E-13	0.001683208	2.18E-05	1.20E-11	205.7138715	12.72269734	28.51185738	158.2752806	2.95E-11	0.017398209	6.39E-04	3.22E-10
ENSG00000168701.19	TMEM208	ENSG00000168701	NM_001318217;NM_014187	29100	transmembrane protein 208	protein_coding	55.38	16q22.1	chr16:67227103-67229278 (+)	ENSG00000168701.19	0.673587661	-0.080113615	-0.104568965	0.649132312	8.65E-13	0.105674879	0.03394627	1.93E-12	205.6941661	2.842050445	5.10121613	190.0169571	2.95E-11	0.303627761	0.138971912	6.27E-11
ENSG00000101384.12	JAG1	ENSG00000101384	NM_000214	182	jagged canonical Notch ligand 1	protein_coding	47.45	20p12.2	chr20:10637684-10673999 (-)	ENSG00000101384.12	-0.856733058	0.367187405	0.341227119	-0.882693344	8.69E-13	1.83E-06	1.04E-05	3.21E-13	205.6082584	40.73889058	31.88046174	226.6383474	2.96E-11	8.33E-05	3.62E-04	1.23E-11
ENSG00000166337.10	TAF10	ENSG00000166337	NM_006284	6881	TATA-box binding protein associated factor 10	protein_coding	52.53	11p15.4	chr11:6606294-6612539 (-)	ENSG00000166337.10	0.651529415	0.074901176	-0.119391044	0.457237194	8.71E-13	0.115349826	0.014154395	8.37E-10	205.5525676	2.683207786	7.076075611	101.6987092	2.96E-11	0.320501421	0.076948728	1.42E-08
ENSG00000123395.14	ATG101	ENSG00000123395	NM_001098673;NM_021934	60673	autophagy related 101	protein_coding	51.45	12q13.13	chr12:52069246-52077494 (+)	ENSG00000123395.14	0.789356672	-0.150333335	0.100419332	1.040109339	8.78E-13	0.013452489	0.075144621	3.08E-15	205.3975828	7.196988403	3.482304969	353.9072019	2.98E-11	0.078687569	0.235010881	1.89E-13
ENSG00000272163.1	NA	ENSG00000272163	NA	NA	novel transcript, antisense to NEFM	lncRNA	56.17	8p21.2	chr8:24912165-24914717 (-)	ENSG00000272163.1	-1.128941557	-0.167055067	-0.001365782	-0.963252272	8.81E-13	0.032836463	0.98721661	2.21E-11	205.3254969	5.172622835	2.62E-04	148.7449317	2.99E-11	0.143385396	0.993334457	5.60E-10
ENSG00000023318.8	ERP44	ENSG00000023318	NM_015051	23071	endoplasmic reticulum protein 44	protein_coding	37.85	9q31.1	chr9:99979185-100099000 (-)	ENSG00000023318.8	0.656930059	0.128408256	0.060927918	0.589449721	8.93E-13	0.010941368	0.188369981	6.70E-12	205.0676822	7.695055319	1.840554508	167.8527451	3.02E-11	0.068437116	0.416075355	1.90E-10
ENSG00000230212.6	NA	ENSG00000230212	NA	100133286	novel transcript	lncRNA	43.47	21q22.12	chr21:36069642-36126640 (-)	ENSG00000230212.6	1.138825293	-0.282348076	-0.174360448	1.24681292	9.49E-13	8.16E-04	0.017930255	2.30E-13	269.4517116	15.72672038	6.701039151	315.1992386	3.20E-11	0.009969	0.09062337	9.22E-12
ENSG00000041982.16	TNC	ENSG00000041982	NM_002160	3371	tenascin C	protein_coding	41.85	9q33.1	chr9:115019575-115118257 (-)	ENSG00000041982.16	1.61471113	0.459473565	0.123427028	1.278664592	9.60E-13	4.26E-05	0.125519925	2.30E-11	393.4869346	30.83873652	2.611333742	260.2967337	3.23E-11	0.00101075	0.325944356	5.79E-10
ENSG00000117519.16	CNN3	ENSG00000117519	NM_001286055;NM_001286056;NM_001839	1266	calponin 3	protein_coding	42.96	1p21.3	chr1:94896949-94927223 (-)	ENSG00000117519.16	0.730696327	0.105813199	-0.015981484	0.608901644	9.61E-13	0.049991731	0.756021313	3.48E-11	203.5869447	4.291210821	0.098930085	142.0197113	3.23E-11	0.1895109	0.882808916	8.31E-10
ENSG00000115884.11	SDC1	ENSG00000115884	NM_001006946;NM_002997	6382	syndecan 1	protein_coding	57.56	2p24.1	chr2:20200797-20225433 (-)	ENSG00000115884.11	-0.635256161	-0.288796996	-0.256583612	-0.603042777	9.86E-13	1.36E-06	8.08E-06	2.91E-12	203.0613772	42.38658636	33.07980078	182.4546074	3.31E-11	6.54E-05	3.00E-04	9.09E-11
ENSG00000267112.1	NA	ENSG00000267112	NA	NA	novel transcript, antisense to RAB27B	lncRNA	35.21	18q21.2	chr18:54885866-54898083 (-)	ENSG00000267112.1	1.96682883	-0.129658866	-0.233178729	1.863308966	1.01E-12	0.454119588	0.058006618	5.39E-12	202.5076941	0.580306595	3.990750261	171.5351136	3.40E-11	0.693313435	0.198489804	1.56E-10
ENSG00000143106.13	PSMA5	ENSG00000143106	NM_001199772;NM_001199773;NM_001199774;NM_002790	5686	proteasome 20S subunit alpha 5	protein_coding	40.76	1p13.3	chr1:109399042-109426448 (-)	ENSG00000143106.13	1.379232331	-0.117569013	-0.243186719	1.253614625	1.05E-12	0.120930231	0.003052113	4.73E-12	367.2819206	2.673991258	12.02592607	303.3785921	3.51E-11	0.330000648	0.025424272	1.39E-10
ENSG00000132846.6	ZBED3	ENSG00000132846	NM_001329564;NM_032367	84327	zinc finger BED-type containing 3	protein_coding	43.65	5q13.3	chr5:77072072-77087285 (-)	ENSG00000132846.6	-1.678276511	0.87188367	0.857013779	-1.693146402	1.05E-12	3.23E-09	9.20E-07	3.50E-14	201.7620501	87.75742256	44.64232822	280.7991204	3.52E-11	5.12E-07	5.26E-05	1.68E-12
ENSG00000152270.9	PDE3B	ENSG00000152270	NM_000922;NM_001363569;NM_001363570	5140	phosphodiesterase 3B	protein_coding	36.95	11p15.2	chr11:14643804-14872044 (+)	ENSG00000152270.9	-1.338009394	-0.813637934	-0.36182773	-0.88619919	1.06E-12	4.78E-09	0.002931614	1.30E-08	201.6567786	84.00817999	11.1334079	75.03030444	3.53E-11	7.17E-07	0.024727085	1.66E-07
ENSG00000166888.12	STAT6	ENSG00000166888	NM_001178078;NM_001178079;NM_001178080;NM_001178081;NM_003153	6778	signal transducer and activator of transcription 6	protein_coding	50.56	12q13.3	chr12:57095408-57132139 (-)	ENSG00000166888.12	0.632411331	0.055904792	0.161117065	0.737623604	1.07E-12	0.222415525	0.001393215	4.48E-14	201.3603829	1.574802187	13.28412152	274.252131	3.58E-11	0.471116584	0.014212721	2.09E-12
ENSG00000105402.8	NAPA	ENSG00000105402	NM_003827	8775	NSF attachment protein alpha	protein_coding	55.43	19q13.33	chr19:47487637-47515091 (-)	ENSG00000105402.8	0.691621904	-0.140140539	-0.092242437	0.739520006	1.10E-12	0.009555498	0.067715007	3.07E-13	200.9731425	8.027543059	3.684530057	227.6271789	3.64E-11	0.061935904	0.219563853	1.19E-11
ENSG00000154229.12	PRKCA	ENSG00000154229	NM_002737	5578	protein kinase C alpha	protein_coding	43.87	17q24.2	chr17:66302613-66810743 (+)	ENSG00000154229.12	-0.749874125	-0.270075095	-0.066012176	-0.545811207	1.10E-12	3.31E-05	0.227974393	5.54E-10	200.9013313	26.70279593	1.53625763	106.3045768	3.65E-11	8.33E-04	0.466679247	9.74E-09
ENSG00000161011.20	SQSTM1	ENSG00000161011	NM_001142298;NM_001142299;NM_003900	8878	sequestosome 1	protein_coding	54.99	5q35.3	chr5:179806398-179838078 (+)	ENSG00000161011.20	0.697909707	-0.096050634	-0.053213263	0.740747078	1.11E-12	0.062808636	0.288882622	3.33E-13	200.7995253	3.832533729	1.179988426	225.8865499	3.66E-11	0.221175397	0.531851933	1.27E-11
ENSG00000111679.17	PTPN6	ENSG00000111679	NM_002831;NM_080548;NM_080549	5777	protein tyrosine phosphatase non-receptor type 6	protein_coding	57.71	12p13.31	chr12:6946468-6961316 (+)	ENSG00000111679.17	0.744757564	0.030519867	0.001193147	0.715430843	1.11E-12	0.576979832	0.981481677	2.26E-12	200.7733985	0.320402227	5.51E-04	187.062485	3.66E-11	0.779711129	0.990018067	7.27E-11
ENSG00000111252.11	SH2B3	ENSG00000111252	NM_001291424;NM_005475	10019	SH2B adaptor protein 3	protein_coding	54.03	12q24.12	chr12:111405923-111451623 (+)	ENSG00000111252.11	1.023692235	-0.082265908	0.047645889	1.153604032	1.13E-12	0.269166093	0.484260656	1.07E-13	214.1730412	1.286402175	0.506564518	271.3391411	3.72E-11	0.523432413	0.70671999	4.62E-12
ENSG00000185418.16	TARS3	ENSG00000185418	NM_152334	123283	threonyl-tRNA synthetase 3	protein_coding	41.06	15q26.3	chr15:101653596-101724473 (-)	ENSG00000185418.16	-1.234571238	0.045834091	0.280671927	-0.999733402	1.14E-12	0.563917668	0.006631216	3.91E-11	200.1614418	0.3430454	8.948282892	140.3381342	3.76E-11	0.771380217	0.044768753	9.24E-10
ENSG00000249310.2	APOBEC3B-AS1	ENSG00000249310	NA	100874530	APOBEC3B antisense RNA 1	lncRNA	53.42	22q13.1	chr22:38991559-38998209 (-)	ENSG00000249310.2	1.229027724	0.176280364	-0.172898584	0.879848777	1.15E-12	0.068320804	0.044206658	6.52E-10	199.9723604	3.667109426	4.544234375	104.4725586	3.79E-11	0.232883582	0.16579837	1.13E-08
ENSG00000177989.13	ODF3B	ENSG00000177989	NM_001014440	440836	outer dense fiber of sperm tails 3B	protein_coding	71.23	22q13.33	chr22:50529710-50532580 (-)	ENSG00000177989.13	2.213167687	-0.042431193	-0.166858406	2.088740474	1.16E-12	0.83106988	0.205292924	4.77E-12	199.8855185	0.04658199	1.701589729	173.666966	3.80E-11	0.926644603	0.438396245	1.40E-10
ENSG00000168811.7	IL12A	ENSG00000168811	NM_000882;NM_001354582;NM_001354583	3592	interleukin 12A	protein_coding	43.12	3q25.33	chr3:159988835-159996019 (+)	ENSG00000168811.7	2.491805054	0.339996716	0.106590531	2.258398869	1.19E-12	0.144329863	0.431131163	2.51E-12	199.3999238	2.287953666	0.642717759	185.154855	3.89E-11	0.364703069	0.663676984	7.97E-11
ENSG00000099139.14	PCSK5	ENSG00000099139	NM_001190482;NM_001372043;NM_006200	5125	proprotein convertase subtilisin/kexin type 5	protein_coding	40.15	9q21.13	chr9:75890644-76362975 (+)	ENSG00000099139.14	-0.775299294	-0.409652419	-0.426389071	-0.792035945	1.19E-12	1.43E-07	9.42E-08	8.80E-13	199.3061566	56.53352141	59.46006317	205.3546641	3.90E-11	1.16E-05	8.96E-06	3.10E-11
ENSG00000160767.21	FAM189B	ENSG00000160767	NM_001267608;NM_006589;NM_198264	10712	family with sequence similarity 189 member B	protein_coding	57.4	1q22	chr1:155247205-155255483 (-)	ENSG00000160767.21	0.731942173	0.09877407	0.121895265	0.755063368	1.22E-12	0.071564433	0.025476186	5.80E-13	198.8813871	3.576746916	5.727359852	213.9235656	3.98E-11	0.23867262	0.114267499	2.13E-11
ENSG00000109794.13	FAM149A	ENSG00000109794	NM_001006655;NM_001350178;NM_001350179;NM_001367768;NM_015398	25854	family with sequence similarity 149 member A	protein_coding	44.16	4q35.1	chr4:186104419-186172667 (+)	ENSG00000109794.13	-0.845875671	0.281956206	0.351943966	-0.775887912	1.24E-12	5.37E-05	8.38E-06	3.84E-12	198.4590559	24.69104523	32.90327011	177.4447177	4.06E-11	0.001231661	3.08E-04	1.16E-10
ENSG00000142867.14	BCL10	ENSG00000142867	NM_001320715;NM_003921	8915	BCL10 immune signaling adaptor	protein_coding	39.27	1p22.3	chr1:85265776-85276632 (-)	ENSG00000142867.14	0.791447733	0.007964132	-0.20358313	0.579900471	1.30E-12	0.892079506	0.001160773	6.15E-10	197.6696531	0.018829462	13.83581938	105.1286393	4.22E-11	0.954573046	0.01231391	1.07E-08
ENSG00000132294.15	EFR3A	ENSG00000132294	NM_001323553;NM_001323554;NM_001323555;NM_001323556;NM_001323557;NM_001323558;NM_015137	23167	EFR3 homolog A	protein_coding	35.32	8q24.22	chr8:131904093-132013642 (+)	ENSG00000132294.15	0.728143968	-0.069570939	-0.094254572	0.703460335	1.30E-12	0.193975707	0.079317193	2.66E-12	197.5376994	1.792866569	3.378551551	184.0797649	4.24E-11	0.434716203	0.242494301	8.41E-11
ENSG00000115919.15	KYNU	ENSG00000115919	NM_001032998;NM_001199241;NM_003937	8942	kynureninase	protein_coding	37.45	2q22.2	chr2:142877657-143055833 (+)	ENSG00000115919.15	0.989616185	-0.55776153	-0.527963449	1.019414267	1.31E-12	5.55E-08	6.61E-08	1.22E-12	230.2236253	68.79716246	67.31187219	232.1330389	4.27E-11	5.30E-06	6.57E-06	4.15E-11
ENSG00000038274.17	MAT2B	ENSG00000038274	NM_013283;NM_182796	27430	methionine adenosyltransferase 2B	protein_coding	38.26	5q34	chr5:163503114-163519354 (+)	ENSG00000038274.17	0.808200994	0.004358003	-0.115912694	0.687930296	1.32E-12	0.940994049	0.051886554	3.24E-11	197.3417231	0.005603066	4.215475561	143.069852	4.27E-11	0.980392923	0.184510484	7.80E-10
ENSG00000162695.12	SLC30A7	ENSG00000162695	NM_001144884;NM_133496	148867	solute carrier family 30 member 7	protein_coding	35.85	1p21.2	chr1:100896076-100981757 (+)	ENSG00000162695.12	0.878296594	-0.156802806	-0.062026387	0.973073013	1.33E-12	0.023602819	0.317301443	1.92E-13	197.1566986	5.89758438	1.046095813	238.329808	4.31E-11	0.114539808	0.560651248	7.75E-12
ENSG00000104522.16	TSTA3	ENSG00000104522	NM_001317783;NM_003313	7264	tissue specific transplantation antigen P35B	protein_coding	65.11	8q24.3	chr8:143612618-143618048 (-)	ENSG00000104522.16	0.574722299	0.119103729	0.125268947	0.580887517	1.34E-12	0.008117105	0.005232547	9.91E-13	197.0542864	8.434397462	9.564087284	202.9634736	4.32E-11	0.055259846	0.037867547	3.46E-11
ENSG00000169926.11	KLF13	ENSG00000169926	NM_015995	51621	Kruppel like factor 13	protein_coding	49.38	15q13.3	chr15:31326835-31435665 (+)	ENSG00000169926.11	0.713709479	-0.032847267	0.052154652	0.798711398	1.34E-12	0.530824927	0.305526925	1.31E-13	197.0077211	0.405254099	1.099522033	247.3515866	4.32E-11	0.748838759	0.549057978	5.51E-12
ENSG00000076864.19	RAP1GAP	ENSG00000076864	NM_001145657;NM_001145658;NM_001330383;NM_001350524;NM_001350525;NM_001350526;NM_001350527;NM_001350528;NM_002885	5909	RAP1 GTPase activating protein	protein_coding	56.63	1p36.12	chr1:21596215-21669363 (-)	ENSG00000076864.19	-0.82143251	-0.280603281	-0.143739687	-0.684568916	1.34E-12	5.13E-05	0.029245895	6.90E-11	196.9599389	24.87986778	5.42365128	132.3366993	4.33E-11	0.001181325	0.12501778	1.53E-09
ENSG00000272109.2	NA	ENSG00000272109	NA	NA	novel transcript, antisense to ERAP1	lncRNA	43.8	5q15	chr5:96803688-96806105 (+)	ENSG00000272109.2	1.314197725	0.088750876	-0.023855102	1.201591748	1.37E-12	0.390976095	0.782813409	6.57E-12	196.5968061	0.765169606	0.077829893	168.1635202	4.40E-11	0.63982683	0.898416561	1.87E-10
ENSG00000163121.10	NEURL3	ENSG00000163121	NM_001285485;NM_001285486	93082	neuralized E3 ubiquitin protein ligase 3	protein_coding	55.63	2q11.2	chr2:96497646-96508109 (-)	ENSG00000163121.10	2.344105664	0.894414809	0.108216565	1.55790742	1.39E-12	1.01E-04	0.411375594	3.64E-10	201.292428	22.36581851	0.701099007	113.2513033	4.45E-11	0.001986026	0.647413533	6.68E-09
ENSG00000161010.15	MRNIP	ENSG00000161010	NM_001017987;NM_016175	51149	MRN complex interacting protein	protein_coding	49.4	5q35.3	chr5:179835133-179862173 (-)	ENSG00000161010.15	0.684965074	-0.08053348	-0.061380952	0.704117602	1.41E-12	0.112761948	0.219923464	8.14E-13	196.0053761	2.724121414	1.59247895	206.9246681	4.52E-11	0.315895585	0.456967983	2.92E-11
ENSG00000175556.17	LONRF3	ENSG00000175556	NM_001031855;NM_001289109;NM_024778	79836	LON peptidase N-terminal domain and ring finger 3	protein_coding	44.72	Xq24	chrX:118974614-119018355 (+)	ENSG00000175556.17	1.049669397	-0.082976423	-0.196527515	0.936118305	1.46E-12	0.312027185	0.01121401	1.87E-11	195.3741241	1.069687513	7.635142271	151.3049082	4.67E-11	0.568872244	0.065213462	4.83E-10
ENSG00000186088.16	GSAP	ENSG00000186088	NM_001350896;NM_001350897;NM_001350898;NM_001350899;NM_001350900;NM_001350901;NM_017439	54103	gamma-secretase activating protein	protein_coding	40.16	7q11.23	chr7:77310751-77416349 (-)	ENSG00000186088.16	0.971770778	-0.158179166	-0.142653618	0.987296325	1.50E-12	0.040680115	0.044432199	1.39E-12	194.8117128	4.717573961	4.533683711	196.3353357	4.80E-11	0.165299554	0.166228296	4.67E-11
ENSG00000137575.12	SDCBP	ENSG00000137575	NM_001007067;NM_001007068;NM_001007069;NM_001007070;NM_001330537;NM_001348339;NM_001348340;NM_001348341;NM_005625	6386	syndecan binding protein	protein_coding	35.86	8q12.1	chr8:58552924-58582859 (+)	ENSG00000137575.12	0.706820166	-0.226942471	-0.123495182	0.810267456	1.52E-12	1.75E-04	0.02242044	9.70E-14	194.6370036	20.14202834	6.012975773	254.5845241	4.83E-11	0.00307629	0.105286172	4.24E-12
ENSG00000205155.8	PSENEN	ENSG00000205155	NM_001281532;NM_172341	55851	presenilin enhancer, gamma-secretase subunit	protein_coding	49.79	19q13.12	chr19:35745600-35747519 (+)	ENSG00000205155.8	1.041014774	-0.05197585	-0.196241325	0.896749299	1.52E-12	0.516674543	0.011235268	3.54E-11	194.6329064	0.434119754	7.630538815	141.773544	4.83E-11	0.738617797	0.065267727	8.43E-10
ENSG00000153294.12	ADGRF4	ENSG00000153294	NM_001347855;NM_153838	221393	adhesion G protein-coupled receptor F4	protein_coding	41.3	6p12.3	chr6:47685864-47722021 (+)	ENSG00000153294.12	1.253727977	-0.996395577	-0.454335867	1.795787686	1.53E-12	3.88E-09	2.17E-05	1.14E-14	194.4537618	86.00216197	28.53225524	312.6637245	4.86E-11	5.99E-07	6.37E-04	6.20E-13
ENSG00000244649.5	LINC02086	ENSG00000244649	NA	NA	long intergenic non-protein coding RNA 2086	lncRNA	43.47	17q21.32	chr17:48646923-48707346 (+)	ENSG00000244649.5	1.371199037	-0.067721401	-0.053666723	1.385253715	1.57E-12	0.545837045	0.550309617	1.44E-12	193.9463261	0.376144094	0.367761274	195.6585107	4.98E-11	0.759378007	0.752595815	4.82E-11
ENSG00000183864.5	TOB2	ENSG00000183864	NM_016272	10766	transducer of ERBB2, 2	protein_coding	51.16	22q13.2	chr22:41433494-41446801 (-)	ENSG00000183864.5	0.63319563	-0.039969117	-0.150464954	0.522699793	1.57E-12	0.394085689	0.002824448	7.32E-11	193.9276977	0.755016349	11.23740198	131.534934	4.98E-11	0.643418185	0.024081241	1.61E-09
ENSG00000104490.18	NCALD	ENSG00000104490	NM_001040624;NM_001040625;NM_001040626;NM_001040627;NM_001040628;NM_001040629;NM_001040630;NM_032041	83988	neurocalcin delta	protein_coding	40.58	8q22.3	chr8:101686542-102124907 (-)	ENSG00000104490.18	1.687789878	0.608402454	-0.014572106	1.064815318	1.59E-12	1.42E-04	0.889006251	2.74E-09	193.705237	20.92961402	0.019924718	89.35971074	5.03E-11	0.002602438	0.952143678	4.14E-08
ENSG00000180881.19	CAPS2	ENSG00000180881	NM_001286547;NM_001286548;NM_001355023;NM_001355024;NM_001355025;NM_001355026;NM_001355027;NM_001355030;NM_001355031;NM_001355032;NM_001355033;NM_032606	84698	calcyphosine 2	protein_coding	35.15	12q21.2	chr12:75275979-75390928 (-)	ENSG00000180881.19	1.422298698	-0.025531817	-0.066750197	1.381080319	1.60E-12	0.822390367	0.479949905	2.98E-12	193.6396721	0.051580627	0.516027051	182.0234753	5.04E-11	0.922434269	0.703584677	9.28E-11
ENSG00000075399.14	VPS9D1	ENSG00000075399	NM_004913	9605	VPS9 domain containing 1	protein_coding	59.41	16q24.3	chr16:89707134-89720898 (-)	ENSG00000075399.14	1.563881733	-0.014579432	0.051529097	1.629990262	1.63E-12	0.865794067	0.513006963	8.43E-13	364.6959091	0.029485938	0.447420398	397.0109566	5.14E-11	0.943094516	0.727840069	3.00E-11
ENSG00000153815.16	CMIP	ENSG00000153815	NM_030629;NM_198390	80790	c-Maf inducing protein	protein_coding	51.33	16q23.2	chr16:81445170-81711762 (+)	ENSG00000153815.16	-0.667214026	-0.14797907	0.024301618	-0.494933338	1.72E-12	0.005088405	0.619275699	5.64E-10	192.2321065	9.637683478	0.253863149	106.1116878	5.41E-11	0.039063229	0.801405933	9.88E-09
ENSG00000120278.16	PLEKHG1	ENSG00000120278	NM_001029884;NM_001329798;NM_001329799;NM_001329800;NM_001329801;NM_001329802;NM_001329803;NM_001329804;NM_001329805;NM_001329806	57480	pleckstrin homology and RhoGEF domain containing G1	protein_coding	42.32	6q25.1	chr6:150599883-150843665 (+)	ENSG00000120278.16	1.230681992	-0.212040007	-0.24442445	1.198297548	1.79E-12	0.041247363	0.007431501	5.46E-12	191.4397648	4.688573315	8.657368398	171.3297972	5.63E-11	0.166424441	0.048621678	1.57E-10
ENSG00000143013.13	LMO4	ENSG00000143013	NM_001369491;NM_006769	8543	LIM domain only 4	protein_coding	41.87	1p22.3	chr1:87328880-87348923 (+)	ENSG00000143013.13	0.975794172	-0.069376591	-0.360241826	0.684928937	1.80E-12	0.357568649	2.56E-05	2.28E-09	191.4003187	0.882296527	27.80899543	91.17801021	5.63E-11	0.610967951	7.14E-04	3.52E-08
ENSG00000177294.7	FBXO39	ENSG00000177294	NM_153230	162517	F-box protein 39	protein_coding	42.69	17p13.1	chr17:6776215-6797101 (+)	ENSG00000177294.7	3.469059488	0.484749529	0.69763037	3.681940328	1.81E-12	0.226169065	1.38E-04	2.43E-14	191.2330718	1.66915301	21.01291324	290.8368391	5.67E-11	0.476191707	0.002566541	1.21E-12
ENSG00000117479.15	SLC19A2	ENSG00000117479	NM_001319667;NM_006996	10560	solute carrier family 19 member 2	protein_coding	38.65	1q24.2	chr1:169463909-169485944 (-)	ENSG00000117479.15	-1.283689986	-0.319495228	0.300938475	-0.663256284	1.84E-12	0.001065305	0.006233191	2.60E-07	190.9231404	14.09857286	9.107760931	52.48614424	5.76E-11	0.012202473	0.042919386	2.41E-06
ENSG00000130940.15	CASZ1	ENSG00000130940	NM_001079843;NM_017766	54897	castor zinc finger 1	protein_coding	56.73	1p36.22	chr1:10636604-10796650 (-)	ENSG00000130940.15	1.319719064	-0.033615085	-0.122758834	1.230575316	1.87E-12	0.74970678	0.17708937	8.45E-12	190.6057637	0.10430919	1.942031956	163.9722516	5.84E-11	0.887039203	0.401210383	2.35E-10
ENSG00000082684.16	SEMA5B	ENSG00000082684	NM_001031702;NM_001256346;NM_001256347;NM_001256348	54437	semaphorin 5B	protein_coding	50.17	3q21.1	chr3:122909082-123028605 (-)	ENSG00000082684.16	-3.617234628	1.131743869	0.699343688	-4.04963481	1.87E-12	6.57E-08	0.094357492	1.64E-15	190.5951903	62.08898545	3.0509371	375.4650885	5.84E-11	6.01E-06	0.271377714	1.05E-13
ENSG00000146592.17	CREB5	ENSG00000146592	NM_001011666;NM_004904;NM_182898;NM_182899	9586	cAMP responsive element binding protein 5	protein_coding	40.7	7p15.1	chr7:28299321-28825894 (+)	ENSG00000146592.17	-1.183601048	0.242790487	0.135994535	-1.290397	1.89E-12	0.004571273	0.155016076	1.85E-13	190.4299979	9.921979845	2.165498936	239.1747474	5.88E-11	0.036309287	0.370245682	7.49E-12
ENSG00000254838.5	GVINP1	ENSG00000254838	NA	387751	GTPase, very large interferon inducible pseudogene 1	transcribed_unprocessed_pseudogene	39.04	11p15.4	chr11:6713536-6746439 (-)	ENSG00000254838.5	8.929039315	0	0.137792196	9.066831511	1.97E-12	1	0.447180339	9.01E-13	267.4739527	0	0.603255364	292.6564797	6.12E-11	1	0.676832264	3.17E-11
ENSG00000170340.11	B3GNT2	ENSG00000170340	NM_001319075;NM_006577	10678	UDP-GlcNAc:betaGal beta-1,3-N-acetylglucosaminyltransferase 2	protein_coding	45.39	2p15	chr2:62196115-62224731 (+)	ENSG00000170340.11	0.866100378	-0.358985601	-0.292368513	0.932717466	1.97E-12	1.95E-05	8.54E-05	8.63E-13	189.6101484	28.99414168	22.85013418	205.7473973	6.12E-11	5.46E-04	0.001740692	3.05E-11
ENSG00000063241.8	ISOC2	ENSG00000063241	NM_001136201;NM_001136202;NM_024710	79763	isochorismatase domain containing 2	protein_coding	56.69	19q13.42	chr19:55452985-55462343 (-)	ENSG00000063241.8	0.626948391	-0.14618838	8.45E-04	0.773981524	2.03E-12	0.004090987	0.985260022	2.83E-14	189.0767909	10.2196872	3.49E-04	286.5906009	6.29E-11	0.033392877	0.992185563	1.39E-12
ENSG00000118777.12	ABCG2	ENSG00000118777	NM_001257386;NM_001348985;NM_001348986;NM_001348987;NM_001348988;NM_001348989;NM_004827	9429	ATP binding cassette subfamily G member 2 (Junior blood group)	protein_coding	41.38	4q22.1	chr4:88090150-88231628 (-)	ENSG00000118777.12	1.178132362	-0.029628499	-0.354874715	0.852886146	2.04E-12	0.749801833	2.37E-04	1.47E-09	189.0136919	0.104227048	19.06270173	95.66108675	6.30E-11	0.887039203	0.003831304	2.36E-08
ENSG00000100292.17	HMOX1	ENSG00000100292	NM_002133	3162	heme oxygenase 1	protein_coding	51.12	22q12.3	chr22:35380361-35394207 (+)	ENSG00000100292.17	-0.604601201	1.017677036	0.929716322	-0.692561914	2.05E-12	2.93E-17	2.68E-16	8.91E-14	188.8883197	546.7422458	445.0098877	256.6791994	6.33E-11	1.43E-13	1.05E-12	3.92E-12
ENSG00000236830.7	CBR3-AS1	ENSG00000236830	NA	100506428	CBR3 antisense RNA 1	lncRNA	47.9	21q22.12	chr21:36131767-36175815 (-)	ENSG00000236830.7	1.298748215	-0.443216268	-0.200655629	1.541308854	2.07E-12	3.73E-04	0.03250111	1.60E-13	188.7283797	17.49011365	5.194733917	242.6063336	6.38E-11	0.005493057	0.134562607	6.60E-12
ENSG00000067221.14	STOML1	ENSG00000067221	NM_001256672;NM_001256673;NM_001256674;NM_001256675;NM_001256676;NM_001256677;NM_001324226;NM_001324227;NM_001324228;NM_001324229;NM_001324230;NM_004809	9399	stomatin like 1	protein_coding	52.84	15q24.1	chr15:73978926-73994622 (-)	ENSG00000067221.14	0.926074313	0.145791673	-0.15372748	0.62655516	2.10E-12	0.047789385	0.026514917	3.33E-09	188.4833402	4.383432452	5.638896457	87.45466486	6.45E-11	0.183726989	0.1172796	4.93E-08
ENSG00000136237.19	RAPGEF5	ENSG00000136237	NM_001367600;NM_001367601;NM_001367602;NM_001367603;NM_012294	9771	Rap guanine nucleotide exchange factor 5	protein_coding	39.43	7p15.3	chr7:22118236-22357154 (-)	ENSG00000136237.19	-1.464201402	-0.098711936	0.148542753	-1.216946713	2.10E-12	0.29857538	0.230909392	5.96E-11	188.4722058	1.13239459	1.516383597	134.3544982	6.45E-11	0.555788927	0.469775358	1.34E-09
ENSG00000180354.16	MTURN	ENSG00000180354	NM_152793	222166	maturin, neural progenitor differentiation regulator homolog	protein_coding	46.56	7p14.3	chr7:30134986-30162762 (+)	ENSG00000180354.16	-1.357709972	-0.209455681	0.150683225	-0.997571066	2.11E-12	0.025878525	0.186159777	7.24E-10	188.3799843	5.6926246	1.859839649	103.303571	6.46E-11	0.121322708	0.412961738	1.24E-08
ENSG00000142149.9	HUNK	ENSG00000142149	NM_014586	30811	hormonally up-regulated Neu-associated kinase	protein_coding	45.92	21q22.11	chr21:31873020-32044633 (+)	ENSG00000142149.9	-1.147732058	0.117722829	0.053668603	-1.211786285	2.11E-12	0.132366576	0.561161162	5.06E-13	188.3663661	2.438598643	0.347957566	216.8086733	6.46E-11	0.346909639	0.760232519	1.87E-11
ENSG00000091409.15	ITGA6	ENSG00000091409	NM_000210;NM_001079818;NM_001316306;NM_001365529;NM_001365530	3655	integrin subunit alpha 6	protein_coding	41.78	2q31.1	chr2:172427354-172506459 (+)	ENSG00000091409.15	0.774732234	-0.189047775	-0.068766509	0.895013501	2.16E-12	0.003789124	0.223009622	1.40E-13	187.9364938	10.42719633	1.57062497	245.6967292	6.60E-11	0.031536648	0.460873937	5.88E-12
ENSG00000164749.13	HNF4G	ENSG00000164749	NM_001330561;NM_004133	3174	hepatocyte nuclear factor 4 gamma	protein_coding	35.5	8q21.13	chr8:75407914-75566834 (+)	ENSG00000164749.13	0.925875553	-0.040667312	0.026147777	0.992690643	2.18E-12	0.570141901	0.688301456	5.13E-13	187.757121	0.332126368	0.165154888	216.506059	6.64E-11	0.775418456	0.843822159	1.89E-11
ENSG00000040341.18	STAU2	ENSG00000040341	NM_001164380;NM_001164381;NM_001164382;NM_001164383;NM_001164384;NM_001164385;NM_014393	27067	staufen double-stranded RNA binding protein 2	protein_coding	38.25	8q21.11	chr8:73420369-73747708 (-)	ENSG00000040341.18	-0.752944305	-0.148485155	-0.045600775	-0.650059925	2.18E-12	0.010577752	0.429236642	4.27E-11	187.7379213	7.777582373	0.64809629	139.0675004	6.64E-11	0.066784482	0.661943227	9.98E-10
ENSG00000141971.13	MVB12A	ENSG00000141971	NM_001304547;NM_138401	93343	multivesicular body subunit 12A	protein_coding	50.72	19p13.11	chr19:17405722-17433724 (+)	ENSG00000141971.13	0.759446312	0.018312477	-0.053522084	0.687611751	2.18E-12	0.749644742	0.331092703	1.52E-11	187.7302473	0.10436282	0.986874987	154.546033	6.64E-11	0.887039203	0.574853878	3.97E-10
ENSG00000176102.13	CSTF3	ENSG00000176102	NM_001033505;NM_001033506;NM_001326	1479	cleavage stimulation factor subunit 3	protein_coding	37.22	11p13	chr11:33077188-33162371 (-)	ENSG00000176102.13	0.650543834	-0.069680306	-0.136109322	0.584114818	2.21E-12	0.163253157	0.007966286	2.06E-11	187.4755936	2.077842799	8.481615631	149.859929	6.72E-11	0.392452129	0.051063747	5.24E-10
ENSG00000286548.1	NA	ENSG00000286548	NA	NA	novel transcript, antisense to LRRC8B	lncRNA	39.49	1p22.2	chr1:89427533-89525472 (-)	ENSG00000286548.1	5.128213101	-0.018841693	-0.3919147	4.755140094	2.22E-12	0.9811047	0.069247813	2.43E-11	187.4310038	5.74E-04	3.640791162	147.3423734	6.73E-11	0.99255676	0.222754564	6.06E-10
ENSG00000183153.7	GJD3	ENSG00000183153	NM_152219	125111	gap junction protein delta 3	protein_coding	62.92	17q21.2	chr17:40360652-40364737 (-)	ENSG00000183153.7	0.953023614	0.253749818	0.261277387	0.960551182	2.27E-12	0.0018106	5.86E-04	1.01E-12	186.9867641	12.50879921	15.98928859	202.4994598	6.88E-11	0.018302835	0.007437489	3.53E-11
ENSG00000116106.12	EPHA4	ENSG00000116106	NM_001304536;NM_001304537;NM_001363748;NM_004438	2043	EPH receptor A4	protein_coding	40.26	2q36.1	chr2:221418027-221574202 (-)	ENSG00000116106.12	1.144826535	0.013293714	-0.407822758	0.723710063	2.29E-12	0.882815604	3.87E-05	1.83E-08	186.8217356	0.02222704	26.04153975	72.15365623	6.93E-11	0.950109326	9.74E-04	2.25E-07
ENSG00000111912.20	NCOA7	ENSG00000111912	NM_001122842;NM_001199619;NM_001199620;NM_001199621;NM_001199622;NM_181782	135112	nuclear receptor coactivator 7	protein_coding	39.05	6q22.31	chr6:125781161-125932034 (+)	ENSG00000111912.20	0.904027072	-0.049898253	-0.189125532	0.764799793	2.32E-12	0.477891957	0.007003054	7.45E-11	186.6099555	0.520935976	8.808557244	131.2966963	7.00E-11	0.709969264	0.046585016	1.63E-09
ENSG00000177721.4	ANXA2R	ENSG00000177721	NM_001014279	389289	annexin A2 receptor	protein_coding	50.29	5p12	chr5:43039081-43043170 (-)	ENSG00000177721.4	1.558542256	0.281840413	0.302705681	1.579407524	2.34E-12	0.038135743	0.004639526	5.11E-13	186.4115294	4.853508216	9.88248258	216.5892334	7.07E-11	0.158092938	0.034701161	1.88E-11
ENSG00000136295.15	TTYH3	ENSG00000136295	NM_025250	80727	tweety family member 3	protein_coding	62.28	7p22.3	chr7:2631986-2664802 (+)	ENSG00000136295.15	-0.807105572	0.240732432	0.421129199	-0.626708805	2.41E-12	3.74E-04	2.72E-07	2.80E-10	195.0854069	17.67152478	53.4486831	118.7077884	7.27E-11	0.005501631	2.04E-05	5.24E-09
ENSG00000124508.17	BTN2A2	ENSG00000124508	NM_001197237;NM_001197238;NM_001197239;NM_001197240;NM_006995;NM_181531	10385	butyrophilin subfamily 2 member A2	protein_coding	45.78	6p22.2	chr6:26383096-26394874 (+)	ENSG00000124508.17	1.092095505	-0.110398067	-0.102649847	1.099843726	2.43E-12	0.207950109	0.188964147	2.52E-12	185.7531557	1.681063227	1.83541755	185.0921956	7.30E-11	0.45371766	0.416867917	7.99E-11
ENSG00000161243.9	FBXO27	ENSG00000161243	NM_178820	126433	F-box protein 27	protein_coding	48.18	19q13.2	chr19:38990714-39032785 (-)	ENSG00000161243.9	-0.938584625	-0.026942768	0.041231688	-0.87041017	2.49E-12	0.678327358	0.580066029	9.84E-12	185.2884169	0.176574823	0.315202278	161.4731377	7.47E-11	0.847539453	0.773698585	2.71E-10
ENSG00000197170.10	PSMD12	ENSG00000197170	NM_001316341;NM_002816;NM_174871	5718	proteasome 26S subunit, non-ATPase 12	protein_coding	40.02	17q24.2	chr17:67337916-67366605 (-)	ENSG00000197170.10	0.720680215	-0.218336891	-0.203871869	0.735145238	2.49E-12	5.20E-04	7.35E-04	2.04E-12	185.2832662	16.37721097	15.26001884	189.0109056	7.47E-11	0.007110694	0.008827774	6.61E-11
ENSG00000215068.8	NA	ENSG00000215068	NA	153684	novel transcript, antisense to ANXA2R	lncRNA	43.17	5p12	chr5:43041575-43054603 (+)	ENSG00000215068.8	1.305825008	0.565429081	0.344226899	1.084622825	2.59E-12	1.05E-05	5.55E-04	2.42E-11	184.5351339	31.83211265	16.16740028	147.3824907	7.76E-11	3.30E-04	0.007182566	6.05E-10
ENSG00000105371.10	ICAM4	ENSG00000105371	NM_001039132;NM_001544	3386	intercellular adhesion molecule 4 (Landsteiner-Wiener blood group)	protein_coding	60.71	19p13.2	chr19:10286955-10288522 (+)	ENSG00000105371.10	3.419242003	-0.546604249	-0.216798515	3.749047737	2.60E-12	0.213374472	0.220177436	2.67E-12	184.5016117	1.640159697	1.590665942	183.9814503	7.77E-11	0.460295418	0.457300626	8.44E-11
ENSG00000112759.19	SLC29A1	ENSG00000112759	NM_001078175;NM_001078177;NM_001304462;NM_001304465;NM_001304466;NM_001372327	2030	solute carrier family 29 member 1 (Augustine blood group)	protein_coding	56.81	6p21.1	chr6:44219553-44234142 (+)	ENSG00000112759.19	-0.840231735	0.13921196	0.003443583	-0.976000112	2.63E-12	0.026169266	0.957990216	1.05E-13	184.2872501	5.66789728	0.002837377	252.6301219	7.85E-11	0.12215148	0.980120292	4.55E-12
ENSG00000142961.14	MOB3C	ENSG00000142961	NM_145279;NM_201403	148932	MOB kinase activator 3C	protein_coding	54.42	1p33	chr1:46607715-46616891 (-)	ENSG00000142961.14	0.933142913	-0.079752432	-0.068704333	0.944191013	2.70E-12	0.280124243	0.307652303	2.35E-12	183.7969522	1.224864309	1.089672916	186.3488487	8.05E-11	0.537146023	0.551301156	7.51E-11
ENSG00000170390.16	DCLK2	ENSG00000170390	NM_001040260;NM_001040261	166614	doublecortin like kinase 2	protein_coding	40.69	4q31.23	chr4:150078445-150257438 (+)	ENSG00000170390.16	-1.215140876	0.300524682	0.110388964	-1.405276594	2.78E-12	0.001016374	0.271214953	7.78E-14	183.2600893	14.24343875	1.272459895	260.052616	8.27E-11	0.011751222	0.513143537	3.49E-12
ENSG00000187514.16	PTMA	ENSG00000187514	NM_001099285;NM_002823	5757	prothymosin alpha	protein_coding	61.71	2q37.1	chr2:231706895-231713541 (+)	ENSG00000187514.16	0.588792264	-0.012918817	-0.040683818	0.561027263	2.80E-12	0.768960366	0.357215654	7.29E-12	183.1644834	0.088395293	0.883618112	166.4144997	8.30E-11	0.895720782	0.599947401	2.06E-10
ENSG00000131773.14	KHDRBS3	ENSG00000131773	NM_006558	10656	KH RNA binding domain containing, signal transduction associated 3	protein_coding	38.22	8q24.23	chr8:135457456-135656722 (+)	ENSG00000131773.14	-1.090538924	0.11812926	0.214637776	-0.994030407	2.93E-12	0.120813484	0.020590982	1.03E-11	182.3181702	2.600265831	6.205596204	160.7594698	8.69E-11	0.329820641	0.099502653	2.81E-10
ENSG00000244405.8	ETV5	ENSG00000244405	NM_004454	2119	ETS variant transcription factor 5	protein_coding	42.69	3q27.2	chr3:186046314-186110318 (-)	ENSG00000244405.8	0.740976329	-0.331239536	-0.299038502	0.773177362	2.99E-12	7.05E-06	1.36E-05	2.08E-12	181.9566963	33.73772528	30.62696553	188.6656327	8.84E-11	2.40E-04	4.49E-04	6.71E-11
ENSG00000106346.11	USP42	ENSG00000106346	NM_001365764;NM_032172	84132	ubiquitin specific peptidase 42	protein_coding	45.58	7p22.1	chr7:6104884-6161564 (+)	ENSG00000106346.11	0.87503707	0.105312128	0.160164023	0.929888965	2.99E-12	0.126760411	0.017117398	6.74E-13	181.9377346	2.514870079	6.630133488	210.7938596	8.84E-11	0.339631442	0.087582821	2.44E-11
ENSG00000135697.10	BCO1	ENSG00000135697	NM_017429	53630	beta-carotene oxygenase 1	protein_coding	47.44	16q23.2	chr16:81238689-81291142 (+)	ENSG00000135697.10	1.461790788	0.366238054	0.377357591	1.472910325	3.05E-12	0.004590951	6.42E-04	8.01E-13	181.5802553	9.910526108	15.69167495	207.2632305	9.01E-11	0.036435882	0.007996988	2.88E-11
ENSG00000136689.18	IL1RN	ENSG00000136689	NM_000577;NM_001318914;NM_173841;NM_173842;NM_173843	3557	interleukin 1 receptor antagonist	protein_coding	46.04	2q14.1	chr2:113107214-113134016 (+)	ENSG00000136689.18	4.931690116	-0.018833184	-0.160761227	4.789762073	3.06E-12	0.980169437	0.427905867	7.55E-12	181.5072962	6.32E-04	0.651896612	165.8283651	9.03E-11	0.992275554	0.661137779	2.12E-10
ENSG00000122779.18	TRIM24	ENSG00000122779	NM_003852;NM_015905	8805	tripartite motif containing 24	protein_coding	39.2	7q33	chr7:138460259-138589996 (+)	ENSG00000122779.18	0.743248441	-0.384945763	-0.324792549	0.803401655	3.19E-12	8.62E-07	4.89E-06	1.12E-12	180.7969105	45.02923156	35.55680049	200.4890276	9.38E-11	4.55E-05	1.98E-04	3.86E-11
ENSG00000248734.2	NA	ENSG00000248734	NA	NA	novel transcript	lncRNA	40.39	5q15	chr5:96784777-96785999 (+)	ENSG00000248734.2	1.373851457	0.089752154	-0.029786901	1.254312402	3.19E-12	0.426436538	0.751877483	1.57E-11	180.7513955	0.656114093	0.102442285	153.9728405	9.39E-11	0.669461729	0.88049126	4.10E-10
ENSG00000166289.6	PLEKHF1	ENSG00000166289	NM_024310	79156	pleckstrin homology and FYVE domain containing 1	protein_coding	56.05	19q12	chr19:29665459-29675477 (+)	ENSG00000166289.6	0.749441673	-0.140832121	0.037124267	0.927398061	3.33E-12	0.022713378	0.500058492	4.65E-14	179.9912394	5.983765237	0.469880484	273.2645583	9.78E-11	0.111388739	0.718414662	2.17E-12
ENSG00000129515.20	SNX6	ENSG00000129515	NM_001366519;NM_021249;NM_152233	58533	sorting nexin 6	protein_coding	44.32	14q13.1	chr14:34561093-34630160 (-)	ENSG00000129515.20	1.07705526	0.047142773	-0.179349175	0.850563311	3.37E-12	0.510770726	0.01580766	1.90E-10	240.5366133	0.449321338	7.029529563	150.6863753	9.86E-11	0.73423974	0.082839283	3.73E-09
ENSG00000116711.10	PLA2G4A	ENSG00000116711	NM_001311193;NM_024420	5321	phospholipase A2 group IVA	protein_coding	36.1	1q31.1	chr1:186828949-186988981 (+)	ENSG00000116711.10	1.106060018	0.182482018	0.054858803	0.978436803	3.44E-12	0.047064338	0.481716416	2.55E-11	179.4106513	4.414850007	0.511841544	146.6053356	1.01E-10	0.181992629	0.704931008	6.34E-10
ENSG00000107159.13	CA9	ENSG00000107159	NM_001216	768	carbonic anhydrase 9	protein_coding	52.51	9p13.3	chr9:35673918-35681159 (+)	ENSG00000107159.13	-1.08154386	0.737171817	0.700596381	-1.118119296	3.57E-12	5.03E-10	2.17E-08	2.56E-13	178.7825121	107.4090524	70.72263752	231.7611453	1.04E-10	1.15E-07	2.66E-06	1.01E-11
ENSG00000118855.21	MFSD1	ENSG00000118855	NM_001167903;NM_001289406;NM_001289407;NM_022736	64747	major facilitator superfamily domain containing 1	protein_coding	40.83	3q25.32	chr3:158732198-158829719 (+)	ENSG00000118855.21	0.69154226	-0.155364153	-0.094729545	0.752176868	3.59E-12	0.007162128	0.076075863	7.33E-13	178.6803838	8.751261879	3.458584424	209.0800889	1.05E-10	0.050597135	0.236783087	2.64E-11
ENSG00000154080.14	CHST9	ENSG00000154080	NM_001256316;NM_031422	83539	carbohydrate sulfotransferase 9	protein_coding	38.36	18q11.2	chr18:26906481-27185308 (-)	ENSG00000154080.14	-1.699089198	0.208298224	0.480526515	-1.426860908	3.63E-12	0.04845634	0.001107774	2.92E-11	216.3903346	4.418795915	14.4981236	171.982458	1.06E-10	0.185478811	0.011931381	7.11E-10
ENSG00000144455.14	SUMF1	ENSG00000144455	NM_001164674;NM_001164675;NM_182760	285362;100130207	sulfatase modifying factor 1	protein_coding	39.53	3p26.1	chr3:3700814-4467273 (-)	ENSG00000144455.14	-0.898285284	0.11537334	0.24977306	-0.763885564	3.77E-12	0.081474363	0.001624442	5.70E-11	177.8084118	3.327346116	12.82743409	134.989728	1.10E-10	0.258921301	0.015936868	1.28E-09
ENSG00000170734.12	POLH	ENSG00000170734	NM_001291969;NM_001291970;NM_006502	5429	DNA polymerase eta	protein_coding	43.62	6p21.1	chr6:43576185-43620523 (+)	ENSG00000170734.12	-0.668033398	-0.159804669	-0.056512089	-0.564740817	3.81E-12	0.003262769	0.287613711	1.14E-10	177.6218087	10.83665867	1.186377167	125.6005238	1.11E-10	0.028405628	0.530870173	2.39E-09
ENSG00000185022.12	MAFF	ENSG00000185022	NM_001161572;NM_001161573;NM_001161574;NM_012323	23764	MAF bZIP transcription factor F	protein_coding	56.06	22q13.1	chr22:38200767-38216507 (+)	ENSG00000185022.12	1.286936426	-0.070960591	-0.105957575	1.251939441	3.83E-12	0.505746383	0.248065694	7.68E-12	177.5073161	0.45740537	1.406321405	165.5630094	1.11E-10	0.731060356	0.488801704	2.15E-10
ENSG00000024048.10	UBR2	ENSG00000024048	NM_001184801;NM_001363705;NM_015255	23304	ubiquitin protein ligase E3 component n-recognin 2	protein_coding	39.1	6p21.1	chr6:42564062-42693504 (+)	ENSG00000024048.10	1.166009111	0.064166436	-0.018857462	1.082985212	3.84E-12	0.460422285	0.80801994	1.33E-11	205.3901965	0.565977397	0.060587583	179.6891833	1.11E-10	0.69775232	0.911835584	3.52E-10
ENSG00000162692.12	VCAM1	ENSG00000162692	NM_001078;NM_001199834;NM_080682	7412	vascular cell adhesion molecule 1	protein_coding	36.93	1p21.2	chr1:100719742-100739045 (+)	ENSG00000162692.12	1.457490729	0.381153439	0.148238675	1.224575965	3.87E-12	1.43E-04	0.062649676	4.20E-11	363.5404671	25.10746264	4.026702916	263.0042214	1.12E-10	0.002623406	0.209153447	9.84E-10
ENSG00000136205.17	TNS3	ENSG00000136205	NM_022748	64759	tensin 3	protein_coding	48.46	7p12.3	chr7:47275154-47582558 (-)	ENSG00000136205.17	0.607115094	0.176818866	-0.021192062	0.409104165	3.87E-12	7.72E-04	0.644783339	6.65E-09	177.3240291	15.10553581	0.218375882	80.96714668	1.12E-10	0.009551134	0.818537901	9.11E-08
ENSG00000134247.10	PTGFRN	ENSG00000134247	NM_020440	5738	prostaglandin F2 receptor inhibitor	protein_coding	44.25	1p13.1	chr1:116909916-116990353 (+)	ENSG00000134247.10	-0.761828328	0.115412958	0.117774055	-0.759467231	3.94E-12	0.051114182	0.051749107	3.87E-12	178.5748947	4.248762547	4.223634148	178.9101707	1.13E-10	0.192236908	0.184160659	1.16E-10
ENSG00000105755.8	ETHE1	ENSG00000105755	NM_001320867;NM_001320868;NM_001320869;NM_014297	23474	ETHE1 persulfide dioxygenase	protein_coding	48.57	19q13.31	chr19:43506719-43527230 (-)	ENSG00000105755.8	1.011493541	0.19469134	0.173996519	0.99079872	3.94E-12	0.022090388	0.022248399	3.45E-12	176.9920204	6.046401225	6.030330003	179.3640606	1.13E-10	0.10915778	0.104705473	1.05E-10
ENSG00000231574.6	LINC02015	ENSG00000231574	NA	102724550	long intergenic non-protein coding RNA 2015	lncRNA	38.84	3q26.32	chr3:177816865-177899224 (+)	ENSG00000231574.6	1.094366067	0.155939797	0.072859027	1.011285296	3.95E-12	0.084594963	0.351472922	1.28E-11	176.9422137	3.255973078	0.905383636	157.2566054	1.14E-10	0.265404047	0.594143537	3.40E-10
ENSG00000228748.2	NA	ENSG00000228748	NA	NA	novel transcript	lncRNA	47.11	10q22.3	chr10:77782866-77793176 (+)	ENSG00000228748.2	-0.736161405	0.161131157	0.182850404	-0.714442158	3.98E-12	0.005936216	0.00378229	5.23E-12	176.8422529	9.234244986	10.43210229	172.0573776	1.14E-10	0.043877551	0.029964902	1.52E-10
ENSG00000186340.15	THBS2	ENSG00000186340	NM_003247	7058	thrombospondin 2	protein_coding	49.53	6q27	chr6:169215780-169254044 (-)	ENSG00000186340.15	-0.970523907	-0.392524121	-0.500890006	-1.078889791	4.03E-12	9.71E-06	1.49E-06	1.12E-12	186.0348918	32.80947506	42.8371403	211.8269261	1.15E-10	3.10E-04	7.53E-05	3.86E-11
ENSG00000224149.1	NA	ENSG00000224149	NA	NA	novel transcript, antisense to LHX8	lncRNA	52.82	1p31.1	chr1:75129974-75132576 (-)	ENSG00000224149.1	-1.61262492	0.316750718	0.735337183	-1.194038455	4.05E-12	0.004113807	1.34E-05	1.59E-10	176.5216864	10.20469013	30.69380692	121.2981399	1.16E-10	0.033551032	4.44E-04	3.19E-09
ENSG00000257663.1	NA	ENSG00000257663	NA	NA	novel transcript, antisense to C12orf44	lncRNA	58.26	12q13.13	chr12:52076841-52082084 (-)	ENSG00000257663.1	0.776790267	-0.165975392	0.107546268	1.050311928	4.16E-12	0.011664526	0.070254498	9.13E-15	176.0445598	7.53959007	3.612663797	319.2528792	1.19E-10	0.071210866	0.22463637	5.14E-13
ENSG00000104537.17	ANXA13	ENSG00000104537	NM_001003954;NM_004306	312	annexin A13	protein_coding	44.25	8q24.13	chr8:123680794-123737402 (-)	ENSG00000104537.17	-1.859695893	1.083692211	0.856818182	-2.086569922	4.19E-12	4.20E-10	1.68E-05	7.59E-15	175.9247841	109.4959545	29.67500156	324.8908753	1.19E-10	9.98E-08	5.19E-04	4.31E-13
ENSG00000185432.12	METTL7A	ENSG00000185432	NM_014033	25840	methyltransferase like 7A	protein_coding	42.86	12q13.12	chr12:50923472-50932510 (+)	ENSG00000185432.12	-1.506340909	0.402208211	0.865842214	-1.042706907	4.20E-12	3.45E-04	2.83E-07	5.54E-10	175.9001294	17.75799512	51.93920314	106.3093098	1.19E-10	0.005154049	2.10E-05	9.74E-09
ENSG00000065923.10	SLC9A7	ENSG00000065923	NM_001257291;NM_032591	84679	solute carrier family 9 member A7	protein_coding	41.06	Xp11.3	chrX:46599251-46759118 (-)	ENSG00000065923.10	1.021422305	-0.400245095	-0.146069883	1.275597518	4.20E-12	7.81E-05	0.059068282	8.85E-14	175.8806744	23.1999554	3.954517205	256.8539567	1.19E-10	0.001648424	0.201098446	3.90E-12
ENSG00000154589.7	LY96	ENSG00000154589	NM_001195797;NM_015364	23643	lymphocyte antigen 96	protein_coding	42	8q21.11	chr8:73991392-74029079 (+)	ENSG00000154589.7	1.128472456	-0.105951317	-0.227627859	1.006795914	4.37E-12	0.258500427	0.009781974	5.68E-11	175.1922156	1.344055071	7.969695127	135.0335417	1.24E-10	0.512372566	0.059153317	1.28E-09
ENSG00000164251.5	F2RL1	ENSG00000164251	NM_005242	2150	F2R like trypsin receptor 1	protein_coding	44.69	5q13.3	chr5:76818933-76835315 (+)	ENSG00000164251.5	-0.740909412	-0.463192197	-0.305128597	-0.582845813	4.39E-12	1.95E-08	3.27E-05	8.36E-10	175.1057877	71.61190967	26.75618732	101.7236483	1.25E-10	2.35E-06	8.60E-04	1.41E-08
ENSG00000136141.15	LRCH1	ENSG00000136141	NM_001164211;NM_001164213;NM_015116	23143	leucine rich repeats and calponin homology domain containing 1	protein_coding	40.02	13q14.13	chr13:46553168-46753040 (+)	ENSG00000136141.15	0.878274937	0.104308285	0.024427742	0.798394395	4.42E-12	0.140011419	0.705069218	2.39E-11	174.9952532	2.340557484	0.146953547	147.5864186	1.25E-10	0.358379203	0.852667323	5.98E-10
ENSG00000189013.14	KIR2DL4	ENSG00000189013	NM_001080770;NM_001080772	3805	killer cell immunoglobulin like receptor, two Ig domains and long cytoplasmic tail 4	protein_coding	48.04	19q13.42	chr19:54803535-54814517 (+)	ENSG00000189013.14	4.932507027	-0.021121351	0.413977886	5.367606264	4.54E-12	0.979327438	0.039828758	2.60E-13	174.5128628	7.33E-04	4.76196594	231.4072429	1.28E-10	0.992042757	0.154962756	1.03E-11
ENSG00000117009.12	KMO	ENSG00000117009	NM_003679	8564	kynurenine 3-monooxygenase	protein_coding	38	1q43	chr1:241532134-241595642 (+)	ENSG00000117009.12	-0.792892023	-0.180282431	-0.116178575	-0.728788167	4.58E-12	0.005214837	0.073921256	2.79E-11	174.3595886	9.573008444	3.513984562	145.2763589	1.29E-10	0.039814217	0.232415968	6.83E-10
ENSG00000236107.10	SCN1A-AS1	ENSG00000236107	NA	101929680;102724058	SCN1A and SCN9A antisense RNA 1	lncRNA	35.42	2q24.3	chr2:165957188-166390771 (+)	ENSG00000236107.10	4.191087182	0.233748072	0.069457741	4.026796851	4.64E-12	0.695326437	0.713056514	3.96E-12	174.1328219	0.179006026	0.138712505	176.9181013	1.31E-10	0.857614755	0.857870404	1.18E-10
ENSG00000226328.7	NUP50-DT	ENSG00000226328	NA	100506714	NUP50 divergent transcript	lncRNA	41.42	22q13.31	chr22:45133020-45163781 (-)	ENSG00000226328.7	1.089182694	-0.138966788	-0.315352134	0.912797347	4.71E-12	0.132413246	5.63E-04	2.43E-10	173.8823257	2.437979872	16.11836563	116.0397311	1.32E-10	0.346909639	0.007271844	4.64E-09
ENSG00000250133.2	HOXC-AS2	ENSG00000250133	NA	100874364	HOXC cluster antisense RNA 2	lncRNA	59.95	12q13.13	chr12:53993810-53996785 (-)	ENSG00000250133.2	2.132775492	0.352397963	-0.014832895	1.765544635	4.71E-12	0.083562396	0.909893523	7.35E-11	173.868492	3.27924852	0.013100203	131.4818885	1.32E-10	0.26289839	0.962713299	1.61E-09
ENSG00000074410.14	CA12	ENSG00000074410	NM_001218;NM_001293642;NM_206925	771	carbonic anhydrase 12	protein_coding	48.38	15q22.2	chr15:63321378-63381846 (-)	ENSG00000074410.14	-0.677392004	-0.252536832	-0.136036429	-0.560891602	4.81E-12	5.84E-05	0.014399664	1.89E-10	173.5283094	24.35384496	7.035385102	119.1785624	1.35E-10	0.001317136	0.077826092	3.71E-09
ENSG00000261534.1	NA	ENSG00000261534	NA	NA	novel transcript, overlapping TTLL11	lncRNA	53.29	9q33.2	chr9:121815674-121819452 (-)	ENSG00000261534.1	1.460743763	-0.184273196	-0.125986132	1.519030828	4.81E-12	0.16520039	0.21431078	3.61E-12	173.5152225	2.05790062	1.633231005	178.5793804	1.35E-10	0.394997909	0.450737397	1.09E-10
ENSG00000071242.12	RPS6KA2	ENSG00000071242	NM_001006932;NM_001318936;NM_001318937;NM_001318938;NM_021135	6196	ribosomal protein S6 kinase A2	protein_coding	46.48	6q27	chr6:166409364-166906451 (-)	ENSG00000071242.12	-0.935256618	-0.121955941	0.056428745	-0.756871931	4.86E-12	0.080586389	0.461053685	2.81E-10	173.3303683	3.348232941	0.562468912	114.2578808	1.36E-10	0.256937522	0.68789111	5.26E-09
ENSG00000136643.12	RPS6KC1	ENSG00000136643	NM_001136138;NM_001287218;NM_001287219;NM_001287220;NM_001287221;NM_001349646;NM_001349647;NM_001349648;NM_001349649;NM_001349650;NM_001349651;NM_001349652;NM_001349653;NM_001349654;NM_001349657;NM_001349658;NM_001349659;NM_001349660;NM_001349661;NM_001349662;NM_001349663;NM_001349664;NM_001349665;NM_001349666;NM_001349667;NM_001349668;NM_001349669;NM_001349670;NM_001349671;NM_001349672;NM_012424	26750	ribosomal protein S6 kinase C1	protein_coding	37.51	1q32.3	chr1:213051233-213274774 (+)	ENSG00000136643.12	0.717689483	0.095749096	0.131147574	0.753087961	4.93E-12	0.097186661	0.021410109	1.55E-12	173.0853917	2.996084788	6.117086639	194.2559773	1.38E-10	0.288772251	0.102143624	5.16E-11
ENSG00000110047.18	EHD1	ENSG00000110047	NM_001282444;NM_001282445;NM_006795	10938	EH domain containing 1	protein_coding	54.84	11q13.1	chr11:64851642-64888296 (-)	ENSG00000110047.18	0.921638575	0.31153324	0.25784541	0.867950746	4.95E-12	1.01E-04	5.50E-04	1.21E-11	204.4311282	23.24422863	16.79305464	185.5386825	1.38E-10	0.001992869	0.007124115	3.23E-10
ENSG00000106052.13	TAX1BP1	ENSG00000106052	NM_001079864;NM_001206901;NM_001206902;NM_001362794;NM_001362795;NM_006024	8887	Tax1 binding protein 1	protein_coding	36.81	7p15.2	chr7:27739331-27844564 (+)	ENSG00000106052.13	0.655548159	-0.06367657	-0.055661347	0.663563383	5.05E-12	0.215982648	0.272198198	4.02E-12	172.6678945	1.620953099	1.267106737	176.6728831	1.41E-10	0.463765253	0.514105243	1.20E-10
ENSG00000135643.5	KCNMB4	ENSG00000135643	NM_014505	27345	potassium calcium-activated channel subfamily M regulatory beta subunit 4	protein_coding	39.68	12q15	chr12:70366290-70434292 (+)	ENSG00000135643.5	-2.854638416	-0.396167413	0.041599761	-2.416871242	5.17E-12	0.018401827	0.902253644	2.23E-10	172.261058	6.462826637	0.017262142	117.0690575	1.44E-10	0.097060422	0.958512261	4.32E-09
ENSG00000233725.7	NRAD1	ENSG00000233725	NA	121838	non-coding RNA in the aldehyde dehydrogenase 1A pathway	lncRNA	40.39	13q14.11	chr13:43908669-44030461 (+)	ENSG00000233725.7	-2.004580095	0.741763098	1.327215067	-1.419128126	5.17E-12	1.06E-06	4.82E-08	4.85E-11	172.2464519	43.80226043	64.42988003	137.2433075	1.44E-10	5.35E-05	5.20E-06	1.11E-09
ENSG00000011523.14	CEP68	ENSG00000011523	NM_001319100;NM_001319101;NM_015147	23177	centrosomal protein 68	protein_coding	47.81	2p14	chr2:65056366-65087004 (+)	ENSG00000011523.14	-0.781581842	-0.014637554	0.179585837	-0.587358451	5.28E-12	0.798049137	0.008028188	9.68E-10	171.8941582	0.067044071	8.462117098	100.1176231	1.47E-10	0.911278503	0.051319296	1.62E-08
ENSG00000123485.12	HJURP	ENSG00000123485	NM_001282962;NM_001282963;NM_018410	55355	Holliday junction recognition protein	protein_coding	48.25	2q37.1	chr2:233833416-233854566 (-)	ENSG00000123485.12	-0.556318494	-0.397636455	-0.200665822	-0.359347861	5.37E-12	2.90E-09	1.12E-04	2.20E-08	171.6023259	88.81162105	21.82006421	70.6367049	1.49E-10	4.67E-07	0.002167252	2.64E-07
ENSG00000135363.12	LMO2	ENSG00000135363	NM_001142315;NM_001142316;NM_005574	4005	LIM domain only 2	protein_coding	46.34	11p13	chr11:33858576-33892076 (-)	ENSG00000135363.12	3.678549069	-0.589884444	-0.649480235	3.618953279	5.50E-12	0.254291414	0.002848786	1.44E-10	171.2036853	1.397323551	11.213408	122.5824936	1.52E-10	0.50816553	0.024217168	2.92E-09
ENSG00000181192.12	DHTKD1	ENSG00000181192	NM_018706	55526	dehydrogenase E1 and transketolase domain containing 1	protein_coding	46.22	10p14	chr10:12068954-12123221 (+)	ENSG00000181192.12	0.757549568	-0.02827163	0.083903483	0.869724681	5.51E-12	0.636660629	0.150079291	3.20E-13	171.1735633	0.229317533	2.220768967	226.7122355	1.52E-10	0.819982528	0.363253983	1.23E-11
ENSG00000146425.11	DYNLT1	ENSG00000146425	NM_001291602;NM_001291603;NM_006519	6993	dynein light chain Tctex-type 1	protein_coding	45.31	6q25.3	chr6:158636474-158644743 (-)	ENSG00000146425.11	0.635098537	-0.109383271	-0.127071482	0.617410326	5.60E-12	0.035806763	0.014716193	1.04E-11	170.8852331	4.987197255	6.983994384	160.5201088	1.55E-10	0.151796991	0.079119839	2.85E-10
ENSG00000124216.4	SNAI1	ENSG00000124216	NM_005985	6615	snail family transcriptional repressor 1	protein_coding	55.24	20q13.13	chr20:49982980-49988886 (+)	ENSG00000124216.4	-0.739411975	0.228707503	0.317772109	-0.650347369	5.66E-12	3.42E-04	1.38E-05	4.51E-11	170.712075	17.78659831	30.55301457	138.2684733	1.56E-10	0.005128183	4.51E-04	1.05E-09
ENSG00000272384.1	NA	ENSG00000272384	NA	NA	novel transcript	lncRNA	60.7	8q24.13	chr8:122779971-122780830 (-)	ENSG00000272384.1	-2.868678767	0.560582198	0.347384849	-3.081876116	5.69E-12	7.68E-04	0.269874584	1.42E-13	170.6193944	15.12008266	1.279798561	245.2870651	1.57E-10	0.009519505	0.51224904	5.97E-12
ENSG00000043039.7	BARX2	ENSG00000043039	NM_003658	8538	BARX homeobox 2	protein_coding	42.77	11q24.3	chr11:129375848-129452279 (+)	ENSG00000043039.7	-0.764855089	0.044765813	0.226346116	-0.583274786	5.81E-12	0.428735631	0.001093731	7.37E-10	170.259711	0.649524875	14.01772547	103.1075511	1.60E-10	0.670924886	0.011810331	1.26E-08
ENSG00000167695.15	TLCD3A	ENSG00000167695	NM_001318006;NM_001318007;NM_001318008;NM_024792	79850	TLC domain containing 3A	protein_coding	49.92	17p13.3	chr17:732412-742968 (+)	ENSG00000167695.15	-0.764986417	-0.105493315	0.023249831	-0.636243271	5.85E-12	0.075036596	0.704569339	2.07E-10	170.1450053	3.485078395	0.147478413	118.0038717	1.61E-10	0.245694288	0.852501335	4.03E-09
ENSG00000068697.7	LAPTM4A	ENSG00000068697	NM_014713	9741	lysosomal protein transmembrane 4 alpha	protein_coding	41.26	2p24.1	chr2:20032650-20051628 (-)	ENSG00000068697.7	0.674187698	0.049847314	-0.036780618	0.587559766	5.87E-12	0.344628712	0.480926596	8.47E-11	170.0755608	0.93199298	0.513709703	129.5630606	1.61E-10	0.597876042	0.704331225	1.83E-09
ENSG00000111371.16	SLC38A1	ENSG00000111371	NM_001077484;NM_001278387;NM_001278388;NM_001278389;NM_001278390;NM_030674	81539	solute carrier family 38 member 1	protein_coding	39.96	12q13.11	chr12:46183063-46270017 (-)	ENSG00000111371.16	-0.632978003	-0.040166308	-0.211625155	-0.80443685	6.19E-12	0.412819716	2.67E-04	5.10E-14	169.1720847	0.696299921	18.64127064	270.8555748	1.69E-10	0.659347435	0.004217091	2.36E-12
ENSG00000115306.16	SPTBN1	ENSG00000115306	NM_003128;NM_178313	6711	spectrin beta, non-erythrocytic 1	protein_coding	42.78	2p16.2	chr2:54456317-54671446 (+)	ENSG00000115306.16	0.641412934	-0.021702438	-0.133298539	0.529816833	6.20E-12	0.663417753	0.012456133	2.51E-10	169.1622902	0.194496076	7.381196697	115.6433677	1.69E-10	0.837709723	0.07010263	4.76E-09
ENSG00000166250.12	CLMP	ENSG00000166250	NM_024769	79827	CXADR like membrane protein	protein_coding	45.03	11q24.1	chr11:123069872-123195248 (-)	ENSG00000166250.12	0.637183432	-0.175996321	-0.150202969	0.662976784	6.28E-12	0.001684774	0.005263066	3.08E-12	168.9375611	12.71996215	9.548791103	181.4087461	1.71E-10	0.017405158	0.037984668	9.57E-11
ENSG00000130812.10	ANGPTL6	ENSG00000130812	NM_001321411;NM_031917	83854	angiopoietin like 6	protein_coding	53.5	19p13.2	chr19:10092338-10102796 (-)	ENSG00000130812.10	1.034586314	-0.264827438	-0.003581511	1.295832241	6.35E-12	0.00531187	0.962332724	9.39E-14	168.7534669	9.524532543	0.00228066	255.3786057	1.73E-10	0.040333777	0.981628752	4.12E-12
ENSG00000227766.1	NA	ENSG00000227766	NA	NA	HLA complex group 4 pseudogene 5	unprocessed_pseudogene	65.06	6p22.1	chr6:29942075-29943067 (-)	ENSG00000227766.1	1.574036359	0.068138905	0.133772099	1.639669552	6.39E-12	0.407081901	0.103662506	3.54E-12	386.8106586	0.728694479	3.012337464	420.6483591	1.74E-10	0.654529111	0.288702154	1.08E-10
ENSG00000179627.10	ZBTB42	ENSG00000179627	NM_001137601;NM_001370342	100128927	zinc finger and BTB domain containing 42	protein_coding	64.61	14q32.33	chr14:104800596-104804712 (+)	ENSG00000179627.10	1.324006141	0.328961756	0.099899696	1.094944081	6.41E-12	0.006521725	0.282560714	1.09E-10	168.5873396	8.991078778	1.212195219	126.2302753	1.74E-10	0.047024989	0.525175328	2.29E-09
ENSG00000138061.12	CYP1B1	ENSG00000138061	NM_000104	1545	cytochrome P450 family 1 subfamily B member 1	protein_coding	44.41	2p22.2	chr2:38066973-38109902 (-)	ENSG00000138061.12	-0.836105209	-0.027993603	0.220539858	-0.587571748	6.42E-12	0.655595056	0.00282356	4.11E-09	168.5549932	0.204316744	11.2382815	85.45223815	1.74E-10	0.832591192	0.024081241	5.93E-08
ENSG00000137413.16	TAF8	ENSG00000137413	NM_138572	129685	TATA-box binding protein associated factor 8	protein_coding	45.88	6p21.1	chr6:42050513-42087461 (+)	ENSG00000137413.16	0.901941845	0.14686273	0.137440504	0.892519619	6.43E-12	0.05328565	0.047324164	5.22E-12	168.5413523	4.161539379	4.403528735	172.0983664	1.74E-10	0.197680427	0.173222622	1.52E-10
ENSG00000127511.9	SIN3B	ENSG00000127511	NM_001297595;NM_001297597;NM_015260	23309	SIN3 transcription regulator family member B	protein_coding	52.98	19p13.11	chr19:16829400-16880353 (+)	ENSG00000127511.9	0.745272462	0.02284389	0.112247421	0.834675994	6.69E-12	0.695010805	0.059066999	6.69E-13	169.3011887	0.157747451	3.957032421	212.9836256	1.81E-10	0.857476822	0.201098446	2.43E-11
ENSG00000136044.12	APPL2	ENSG00000136044	NM_001251904;NM_001251905;NM_018171	55198	adaptor protein, phosphotyrosine interacting with PH domain and leucine zipper 2	protein_coding	43.64	12q23.3	chr12:105173297-105236203 (-)	ENSG00000136044.12	-0.859126244	0.030854597	0.08685233	-0.803128511	6.81E-12	0.625440677	0.224913908	2.05E-11	167.5709971	0.244980081	1.557329697	149.8843064	1.84E-10	0.811872257	0.462709057	5.24E-10
ENSG00000267458.1	NA	ENSG00000267458	NA	NA	novel transcript, antisense to CALR	lncRNA	52.43	19p13.13	chr19:12944118-12944487 (-)	ENSG00000267458.1	0.640267187	-0.113331761	-0.15814832	0.595450628	6.84E-12	0.032665065	0.003825014	3.02E-11	167.4839622	5.183891919	10.40158975	144.1029982	1.85E-10	0.142893159	0.030209391	7.34E-10
ENSG00000197265.9	GTF2E2	ENSG00000197265	NM_001348353;NM_002095	2961	general transcription factor IIE subunit 2	protein_coding	39.43	8p12	chr8:30578318-30658236 (-)	ENSG00000197265.9	0.725310414	-0.012552493	-0.014806598	0.723056309	6.89E-12	0.828197403	0.7889467	7.13E-12	167.3628752	0.048206661	0.073383902	166.7948574	1.86E-10	0.92483942	0.902327801	2.02E-10
ENSG00000052126.14	PLEKHA5	ENSG00000052126	NM_001143821;NM_001190860;NM_001256470;NM_001256787;NM_019012	54477	pleckstrin homology domain containing A5	protein_coding	38.09	12p12.3	chr12:19129752-19376400 (+)	ENSG00000052126.14	-0.720962475	0.034892862	0.165400703	-0.590454634	7.04E-12	0.522292523	0.008215745	2.69E-10	167.0208157	0.422489245	8.404036342	114.8009782	1.89E-10	0.742311439	0.052243989	5.05E-09
ENSG00000075618.18	FSCN1	ENSG00000075618	NM_003088	6624	fascin actin-bundling protein 1	protein_coding	59.62	7p22.1	chr7:5592816-5606655 (+)	ENSG00000075618.18	-0.784185304	-0.122458826	-0.392955781	-1.054682259	7.04E-12	0.046865659	1.30E-06	2.39E-14	177.8460707	4.445739602	43.89235852	315.8926416	1.89E-10	0.181464726	6.79E-05	1.20E-12
ENSG00000172403.11	SYNPO2	ENSG00000172403	NM_001128933;NM_001128934;NM_001286754;NM_001286755;NM_133477	171024	synaptopodin 2	protein_coding	38.36	4q26	chr4:118850688-119061247 (+)	ENSG00000172403.11	1.6323595	-0.498861962	-0.015630765	2.115590698	7.13E-12	0.004216914	0.887071194	1.14E-13	166.7911861	10.13805005	0.020630559	250.706307	1.91E-10	0.034124119	0.951273881	4.86E-12
ENSG00000126391.14	FRMD8	ENSG00000126391	NM_001300832;NM_001300833;NM_031904	83786	FERM domain containing 8	protein_coding	56.25	11q13.1	chr11:65386621-65413525 (+)	ENSG00000126391.14	0.778577912	-0.628338732	-0.683099262	0.723817382	7.31E-12	1.43E-09	9.37E-11	9.99E-11	166.3746572	95.99727937	128.215054	127.3630716	1.96E-10	2.65E-07	3.51E-08	2.12E-09
ENSG00000077684.16	JADE1	ENSG00000077684	NM_001287437;NM_001287439;NM_001287440;NM_001287441;NM_001287442;NM_001287443;NM_024900;NM_199320	79960	jade family PHD finger 1	protein_coding	44.2	4q28.2	chr4:128809700-128875224 (+)	ENSG00000077684.16	-0.687106711	0.203266454	0.332188136	-0.558185028	7.32E-12	6.21E-04	3.17E-06	2.62E-10	166.3512155	15.80256719	37.78134876	115.100434	1.96E-10	0.008040506	1.40E-04	4.94E-09
ENSG00000181104.7	F2R	ENSG00000181104	NM_001311313;NM_001992	2149	coagulation factor II thrombin receptor	protein_coding	42.64	5q13.3	chr5:76716126-76735770 (+)	ENSG00000181104.7	-0.643995276	0.086029622	0.035877068	-0.69414783	7.57E-12	0.08950816	0.489696395	1.50E-12	165.786205	3.149547068	0.493254199	194.7897303	2.02E-10	0.275118628	0.710026334	5.03E-11
ENSG00000145819.18	ARHGAP26	ENSG00000145819	NM_001135608;NM_001349547;NM_015071	23092	Rho GTPase activating protein 26	protein_coding	42.17	5q31.3	chr5:142770377-143229011 (+)	ENSG00000145819.18	1.023764427	-0.032505346	-0.225278634	0.83099114	7.75E-12	0.685498178	0.005642862	4.20E-10	181.3977615	0.168596654	9.491276935	117.9510114	2.07E-10	0.851734679	0.039904613	7.58E-09
ENSG00000117408.11	IPO13	ENSG00000117408	NM_014652	9670	importin 13	protein_coding	51.63	1p34.1	chr1:43946950-43968022 (+)	ENSG00000117408.11	-0.561712719	-0.114841793	0.140030744	-0.306840182	7.76E-12	0.013960491	0.004229696	3.97E-07	165.374436	7.108802102	10.12991401	49.75644638	2.07E-10	0.080546699	0.032563946	3.52E-06
ENSG00000154734.15	ADAMTS1	ENSG00000154734	NM_006988	9510	ADAM metallopeptidase with thrombospondin type 1 motif 1	protein_coding	45.12	21q21.3	chr21:26835755-26845409 (-)	ENSG00000154734.15	-0.843697724	-0.225607856	-0.06624178	-0.684331648	8.19E-12	0.001594707	0.349261444	5.62E-10	164.4793762	12.88202363	0.913900755	106.1592898	2.18E-10	0.016724467	0.592461255	9.85E-09
ENSG00000132603.15	NIP7	ENSG00000132603	NM_001199434;NM_016101	51388	nucleolar pre-rRNA processing protein NIP7	protein_coding	47.96	16q22.1	chr16:69337996-69343106 (+)	ENSG00000132603.15	0.680087462	-0.052293709	-0.131076737	0.601304434	8.28E-12	0.342638562	0.019593425	9.78E-11	164.3119685	0.939870886	6.318836782	127.6418647	2.20E-10	0.596088153	0.096351497	2.08E-09
ENSG00000235750.10	KIAA0040	ENSG00000235750	NM_001162893;NM_001162894;NM_001162895;NM_001319230;NM_001319231;NM_014656	9674	KIAA0040	protein_coding	44.87	1q25.1	chr1:175156986-175192999 (-)	ENSG00000235750.10	2.229828353	0.232204005	0.157604883	2.155229231	8.35E-12	0.311082474	0.253708372	5.90E-12	164.1715314	1.140482941	1.372238838	170.0072355	2.22E-10	0.568106751	0.495266399	1.69E-10
ENSG00000135047.15	CTSL	ENSG00000135047	NM_001257971;NM_001257972;NM_001257973;NM_001912;NM_145918	1514	cathepsin L	protein_coding	44.58	9q21.33	chr9:87726109-87731469 (+)	ENSG00000135047.15	0.651809606	-0.484516344	-0.450766327	0.685559623	8.43E-12	2.57E-09	8.41E-09	3.40E-12	164.0166474	89.9883727	78.8487771	179.6172855	2.23E-10	4.32E-07	1.25E-06	1.04E-10
ENSG00000058272.19	PPP1R12A	ENSG00000058272	NM_001143885;NM_001143886;NM_001244990;NM_001244992;NM_002480	4659	protein phosphatase 1 regulatory subunit 12A	protein_coding	36.07	12q21.31	chr12:79773563-79935460 (-)	ENSG00000058272.19	0.619831021	0.010396381	-0.127934389	0.481500251	8.46E-12	0.834186735	0.013368897	1.09E-09	163.9420151	0.044852102	7.211852841	98.80399041	2.24E-10	0.928136012	0.07387396	1.80E-08
ENSG00000170379.20	TCAF2	ENSG00000170379	NM_001130026;NM_001363538;NM_001365428;NM_001365429;NM_001365430;NM_173678	285966	TRPM8 channel associated factor 2	protein_coding	41.82	7q35	chr7:143620952-143730409 (+)	ENSG00000170379.20	2.136388215	0.041028758	0.387707143	2.483066599	8.58E-12	0.841842171	0.006433105	1.95E-13	170.2727392	0.040773923	9.07624359	249.3217806	2.27E-10	0.931908906	0.043749604	7.87E-12
ENSG00000136720.7	HS6ST1	ENSG00000136720	NM_004807	9394	heparan sulfate 6-O-sulfotransferase 1	protein_coding	53.2	2q14.3	chr2:128236716-128318868 (-)	ENSG00000136720.7	-0.793129514	0.402182835	0.506117286	-0.689195062	8.66E-12	5.83E-07	4.62E-08	5.91E-11	163.5585725	47.37605063	64.74640686	134.4818845	2.29E-10	3.40E-05	5.05E-06	1.33E-09
ENSG00000221968.9	FADS3	ENSG00000221968	NM_021727	3995	fatty acid desaturase 3	protein_coding	57.37	11q12.2	chr11:61873519-61892051 (-)	ENSG00000221968.9	0.71197466	-0.18729564	-0.140252614	0.759017686	8.88E-12	0.003028005	0.01818587	2.77E-12	163.1500614	11.04337634	6.490031325	183.3233186	2.34E-10	0.0268782	0.091440902	8.72E-11
ENSG00000164430.16	CGAS	ENSG00000164430	NM_138441	115004	cyclic GMP-AMP synthase	protein_coding	42.47	6q13	chr6:73413515-73452297 (-)	ENSG00000164430.16	0.922218574	-0.140077229	-0.042454725	1.019841078	8.99E-12	0.080584057	0.542495249	1.44E-12	162.9450669	3.348288127	0.382493284	195.6387591	2.37E-10	0.256937522	0.747305891	4.82E-11
ENSG00000105835.12	NAMPT	ENSG00000105835	NM_005746	10135	nicotinamide phosphoribosyltransferase	protein_coding	37.12	7q22.3	chr7:106248298-106286326 (-)	ENSG00000105835.12	0.61127526	-0.462247506	-0.248001725	0.825521042	9.22E-12	1.92E-09	3.13E-05	2.16E-14	162.5393204	92.95037901	26.9385435	294.0669307	2.42E-10	3.43E-07	8.31E-04	1.09E-12
ENSG00000115758.13	ODC1	ENSG00000115758	NM_001287188;NM_001287189;NM_001287190;NM_002539	4953	ornithine decarboxylase 1	protein_coding	45.53	2p25.1	chr2:10439968-10448327 (-)	ENSG00000115758.13	-0.791457887	-0.166123436	-0.081842914	-0.707177365	9.30E-12	0.010950544	0.217643634	9.48E-11	162.3856398	7.693012245	1.60887272	128.051034	2.44E-10	0.068451516	0.454204439	2.03E-09
ENSG00000141542.11	RAB40B	ENSG00000141542	NM_006822	10966	RAB40B, member RAS oncogene family	protein_coding	53.01	17q25.3	chr17:82654973-82698698 (-)	ENSG00000141542.11	-0.930751315	-0.201581621	0.03281203	-0.696357665	9.48E-12	0.007835228	0.675482394	2.49E-09	162.0823822	8.523455382	0.179915028	90.30110002	2.49E-10	0.053886899	0.837171511	3.80E-08
ENSG00000139428.12	MMAB	ENSG00000139428	NM_052845	326625	metabolism of cobalamin associated B	protein_coding	52.08	12q24.11	chr12:109553715-109573580 (-)	ENSG00000139428.12	-0.745533304	0.026257341	0.196594026	-0.57519662	9.81E-12	0.642560977	0.003589176	1.03E-09	161.5170528	0.221336823	10.57491754	99.45452461	2.57E-10	0.824041208	0.028742911	1.71E-08
ENSG00000157388.19	CACNA1D	ENSG00000157388	NM_000720;NM_001128839;NM_001128840	776	calcium voltage-gated channel subunit alpha1 D	protein_coding	43.72	3p21.1	chr3:53328963-53813733 (+)	ENSG00000157388.19	-1.64538815	0.164227271	0.065103802	-1.744511618	1.01E-11	0.141094361	0.673325621	1.88E-12	161.054994	2.327185753	0.182472019	190.5730486	2.64E-10	0.359887935	0.835832453	6.12E-11
ENSG00000104324.16	CPQ	ENSG00000104324	NM_016134	10404	carboxypeptidase Q	protein_coding	38.13	8q22.1	chr8:96645242-97149654 (+)	ENSG00000104324.16	0.701531632	0.091019071	0.076642231	0.687154792	1.01E-11	0.120687247	0.165254568	1.23E-11	160.9703058	2.602131991	2.057349851	157.9140596	2.65E-10	0.329569498	0.385330302	3.27E-10
ENSG00000232053.7	NA	ENSG00000232053	NA	NA	novel transcript	lncRNA	37.85	7q33	chr7:136092913-136437785 (+)	ENSG00000232053.7	1.995897185	-0.048921157	-0.068261661	1.976556681	1.02E-11	0.805571024	0.601111549	1.41E-11	160.810908	0.062142736	0.281214838	155.7179506	2.67E-10	0.915208609	0.788583697	3.70E-10
ENSG00000113369.9	ARRDC3	ENSG00000113369	NM_001329670;NM_001329671;NM_001329672;NM_020801	57561	arrestin domain containing 3	protein_coding	35.7	5q14.3	chr5:91368631-91383317 (-)	ENSG00000113369.9	-0.627355901	-0.078061896	-0.043112794	-0.592406799	1.03E-11	0.123128394	0.39760817	3.20E-11	160.7951877	2.566446534	0.743658546	143.2268824	2.67E-10	0.333801813	0.635885873	7.74E-10
ENSG00000243335.9	KCTD7	ENSG00000243335	NM_001167961;NM_153033	154881	potassium channel tetramerization domain containing 7	protein_coding	47.34	7q11.21	chr7:66628767-66649067 (+)	ENSG00000243335.9	-0.812278742	-0.25648621	-0.244931512	-0.800724045	1.03E-11	3.86E-04	0.001550988	2.15E-11	160.7329727	17.36985141	12.96434643	149.1458445	2.68E-10	0.005656795	0.015383333	5.48E-10
ENSG00000136770.11	DNAJC1	ENSG00000136770	NM_022365	64215	DnaJ heat shock protein family (Hsp40) member C1	protein_coding	37.73	10p12.31	chr10:21756548-22003769 (-)	ENSG00000136770.11	0.809151844	0.058296907	0.066970862	0.817825799	1.03E-11	0.384375758	0.285448376	6.90E-12	160.7144891	0.787123542	1.197366415	167.338766	2.68E-10	0.633494947	0.528673584	1.96E-10
ENSG00000159579.14	RSPRY1	ENSG00000159579	NM_001305163;NM_001305164;NM_001305182;NM_133368	89970	ring finger and SPRY domain containing 1	protein_coding	41.63	16q13	chr16:57186137-57240469 (+)	ENSG00000159579.14	0.611384349	-0.059832833	-0.019936784	0.651280398	1.04E-11	0.231510342	0.679436115	2.98E-12	160.6308353	1.512353862	0.17528308	181.9825296	2.69E-10	0.483130861	0.83960507	9.29E-11
ENSG00000116704.8	SLC35D1	ENSG00000116704	NM_015139	23169	solute carrier family 35 member D1	protein_coding	37.86	1p31.3	chr1:66999350-67054148 (-)	ENSG00000116704.8	-0.686324433	-0.336656143	-0.112005278	-0.461673569	1.04E-11	1.95E-06	0.057485745	2.13E-08	160.5330668	40.39840277	4.008803837	70.88508714	2.70E-10	8.76E-05	0.197261758	2.57E-07
ENSG00000228262.10	LINC01320	ENSG00000228262	NA	104355287;104355288	long intergenic non-protein coding RNA 1320	lncRNA	38.27	2p22.3	chr2:33706886-34738231 (+)	ENSG00000228262.10	-1.097223642	0.303207359	0.527282603	-0.873148397	1.07E-11	5.72E-04	3.38E-06	2.74E-10	182.1946042	16.53789777	39.52975603	127.6565847	2.76E-10	0.007569919	1.47E-04	5.15E-09
ENSG00000082269.16	FAM135A	ENSG00000082269	NM_001105531;NM_001162529;NM_001330995;NM_001330996;NM_001330997;NM_001330998;NM_001330999;NM_001331000;NM_001331001;NM_001331002;NM_001331003;NM_001331004;NM_001331005;NM_001331006;NM_001351599;NM_001351600;NM_001351602;NM_001351607;NM_001351608;NM_001351609;NM_020819	57579	family with sequence similarity 135 member A	protein_coding	36.09	6q13	chr6:70412941-70561174 (+)	ENSG00000082269.16	1.049190543	0.152666228	0.299489989	1.196014303	1.16E-11	0.092785644	7.82E-04	4.71E-13	158.8745702	3.082244007	15.06261554	218.3550543	2.99E-10	0.28106895	0.009244936	1.74E-11
ENSG00000148426.13	PROSER2	ENSG00000148426	NM_153256	254427	proline and serine rich 2	protein_coding	46.43	10p14	chr10:11823339-11872277 (+)	ENSG00000148426.13	0.900849799	0.492005556	0.131713805	0.540558049	1.17E-11	7.11E-07	0.063978886	6.52E-08	158.7416689	46.17639	3.796061915	62.15122469	3.01E-10	3.92E-05	0.211676789	6.95E-07
ENSG00000050730.16	TNIP3	ENSG00000050730	NM_001128843;NM_001244764;NM_024873	79931	TNFAIP3 interacting protein 3	protein_coding	37.14	4q27	chr4:121131408-121227466 (-)	ENSG00000050730.16	1.003955695	-0.108879528	-0.371759525	0.741075698	1.20E-11	0.212533642	7.37E-05	5.86E-09	158.2580201	1.646414405	23.42785039	82.11941917	3.09E-10	0.45932454	0.00156065	8.15E-08
ENSG00000070010.19	UFD1	ENSG00000070010	NM_001035247;NM_001362910;NM_005659	7353	ubiquitin recognition factor in ER associated degradation 1	protein_coding	46.94	22q11.21	chr22:19449911-19479202 (-)	ENSG00000070010.19	0.687634006	-0.120086389	-0.247312983	0.560407412	1.25E-11	0.043561958	1.36E-04	7.89E-10	157.6778606	4.574731472	21.06705429	102.357125	3.20E-10	0.172723075	0.002540767	1.34E-08
ENSG00000157168.20	NRG1	ENSG00000157168	NM_001159995;NM_001159996;NM_001159999;NM_001160001;NM_001160002;NM_001160004;NM_001160005;NM_001160007;NM_001160008;NM_001322197;NM_001322201;NM_001322202;NM_001322205;NM_001322206;NM_001322207;NM_004495;NM_013956;NM_013957;NM_013958;NM_013959;NM_013960;NM_013962;NM_013964	3084	neuregulin 1	protein_coding	37.94	8p12	chr8:31639222-32855666 (+)	ENSG00000157168.20	0.751896204	-0.190560309	-0.386425359	0.556031154	1.25E-11	0.004999409	1.32E-06	4.92E-09	157.6370378	9.684278239	42.57801684	83.74822537	3.21E-10	0.038623509	6.86E-05	6.94E-08
ENSG00000198133.8	TMEM229B	ENSG00000198133	NM_001348541;NM_001348542;NM_001348543;NM_001348544;NM_001348546;NM_001348547;NM_001348548;NM_001348549;NM_182526	161145	transmembrane protein 229B	protein_coding	48.53	14q24.1	chr14:67447084-67533739 (-)	ENSG00000198133.8	1.421615246	-0.021912641	0.153997885	1.597525772	1.25E-11	0.865212021	0.135394649	9.15E-13	157.594095	0.029480613	2.398978824	204.5675772	3.21E-10	0.942829476	0.340629176	3.21E-11
ENSG00000105289.15	TJP3	ENSG00000105289	NM_001267560;NM_001267561	27134	tight junction protein 3	protein_coding	53.76	19p13.3	chr19:3708362-3750813 (+)	ENSG00000105289.15	1.797693864	0.050114068	-0.319993043	1.427586752	1.28E-11	0.770099982	0.016967331	1.41E-09	157.2959361	0.087498484	6.650587052	96.14569587	3.27E-10	0.896333814	0.087043569	2.27E-08
ENSG00000006468.14	ETV1	ENSG00000006468	NM_001163147;NM_001163148;NM_001163149;NM_001163150;NM_001163151;NM_001163152;NM_001370555;NM_001370556;NM_004956	2115	ETS variant transcription factor 1	protein_coding	36.3	7p21.2	chr7:13891229-13991425 (-)	ENSG00000006468.14	0.878926791	0.151585877	-0.001512427	0.725828487	1.28E-11	0.047076317	0.982191197	3.98E-10	157.2416555	4.414326481	5.09E-04	110.1292511	3.28E-10	0.181992629	0.990272356	7.21E-09
ENSG00000203668.2	CHML	ENSG00000203668	NM_001821	1122	CHM like Rab escort protein	protein_coding	37.83	1q43	chr1:241628853-241640254 (-)	ENSG00000203668.2	-0.740652431	0.010143852	-0.008569904	-0.759366186	1.28E-11	0.858348224	0.890724469	7.29E-12	157.2229831	0.032594679	0.019308481	166.433209	3.28E-10	0.940206798	0.952998021	2.06E-10
ENSG00000001461.17	NIPAL3	ENSG00000001461	NM_001322854;NM_001322855;NM_001322856;NM_001322857;NM_001322858;NM_001322859;NM_001322860;NM_001322861;NM_001322862;NM_001322863;NM_001322864;NM_001322865;NM_001322866;NM_001322868;NM_001330409;NM_020448	57185	NIPA like domain containing 3	protein_coding	44.99	1p36.11	chr1:24415802-24472976 (+)	ENSG00000001461.17	0.635304949	-0.139304798	-0.095619083	0.678990664	1.31E-11	0.012912244	0.068420495	3.90E-12	156.8406795	7.29491675	3.664259609	177.1674424	3.35E-10	0.076260128	0.221188805	1.17E-10
ENSG00000125952.20	MAX	ENSG00000125952	NM_001271068;NM_001271069;NM_001320415;NM_002382;NM_145112;NM_145113;NM_145114;NM_197957	4149	MYC associated factor X	protein_coding	44.69	14q23.3	chr14:65006174-65102695 (-)	ENSG00000125952.20	0.615637341	-0.006482721	0.006836601	0.628956663	1.31E-11	0.897847575	0.888335866	8.24E-12	156.8163758	0.016858942	0.02016783	164.3765325	3.35E-10	0.957297918	0.951896608	2.29E-10
ENSG00000233902.1	NA	ENSG00000233902	NA	NA	HLA complex group 4 (HCG4) pseudogene	unprocessed_pseudogene	60.26	6p21.33	chr6:31462728-31463336 (-)	ENSG00000233902.1	3.450571549	0.874959047	-0.420060056	2.155552446	1.33E-11	0.035009308	0.036469163	1.80E-08	156.6330921	5.241163941	4.948200818	72.3077138	3.39E-10	0.149307636	0.146236915	2.21E-07
ENSG00000122547.11	EEPD1	ENSG00000122547	NM_030636	80820	endonuclease/exonuclease/phosphatase family domain containing 1	protein_coding	45.44	7p14.2	chr7:36153254-36301538 (+)	ENSG00000122547.11	-0.639642903	0.011835219	0.253101038	-0.398377085	1.33E-11	0.811913739	7.08E-05	5.87E-08	156.6133036	0.057972975	23.58789213	62.93288721	3.39E-10	0.917705471	0.001503613	6.36E-07
ENSG00000163624.6	CDS1	ENSG00000163624	NM_001263	1040	CDP-diacylglycerol synthase 1	protein_coding	38.31	4q21.23	chr4:84583127-84651334 (+)	ENSG00000163624.6	-1.289704205	-0.532336036	-0.537241582	-1.294609751	1.34E-11	1.24E-05	1.87E-04	6.06E-11	156.5180123	31.0663174	19.9037902	134.1345392	3.40E-10	3.78E-04	0.003221263	1.36E-09
ENSG00000168502.17	MTCL1	ENSG00000168502	NM_001378205;NM_001378206;NM_001378207;NM_015210	23255	microtubule crosslinking factor 1	protein_coding	45.45	18p11.22	chr18:8705661-8832778 (+)	ENSG00000168502.17	-0.758562284	-0.062957191	0.141163087	-0.554442006	1.35E-11	0.297685279	0.031608428	4.46E-09	156.3923139	1.136678245	5.254861745	84.6775588	3.42E-10	0.554820524	0.132087927	6.38E-08
ENSG00000113391.19	FAM172A	ENSG00000113391	NM_001163417;NM_001163418;NM_032042	83989	family with sequence similarity 172 member A	protein_coding	36.4	5q15	chr5:93617725-94111699 (-)	ENSG00000113391.19	-1.094194593	-0.042809578	-0.010968492	-1.062353506	1.35E-11	0.597669125	0.909419621	2.34E-11	156.336231	0.286602036	0.013239001	147.8641933	3.43E-10	0.794600072	0.962316401	5.89E-10
ENSG00000148468.17	FAM171A1	ENSG00000148468	NM_001010924	221061	family with sequence similarity 171 member A1	protein_coding	45.04	10p13	chr10:15211643-15371289 (-)	ENSG00000148468.17	-0.873613238	-0.040616843	0.033484086	-0.799512309	1.37E-11	0.545228249	0.652116376	7.08E-11	156.1391857	0.377295272	0.208778185	131.9898721	3.47E-10	0.759179047	0.82318338	1.56E-09
ENSG00000110693.18	SOX6	ENSG00000110693	NM_001145811;NM_001145819;NM_001367872;NM_001367873;NM_017508;NM_033326	55553	SRY-box transcription factor 6	protein_coding	36.07	11p15.2	chr11:15966449-16739591 (-)	ENSG00000110693.18	-0.933875334	-0.17714064	0.075867221	-0.680867474	1.38E-11	0.019580734	0.346654995	5.16E-09	156.0175334	6.320318461	0.924037682	83.30328636	3.49E-10	0.101170933	0.589888728	7.24E-08
ENSG00000186472.20	PCLO	ENSG00000186472	NM_014510;NM_033026	27445	piccolo presynaptic cytomatrix protein	protein_coding	33.81	7q21.11	chr7:82754012-83162930 (-)	ENSG00000186472.20	1.293794258	0.250842584	0.426624551	1.469576225	1.40E-11	0.033134001	1.29E-04	4.15E-13	155.7769871	5.153216029	21.26847706	221.0352677	3.54E-10	0.144199884	0.0024337	1.55E-11
ENSG00000079819.19	EPB41L2	ENSG00000079819	NM_001135554;NM_001135555;NM_001199388;NM_001252660;NM_001350299;NM_001350301;NM_001350302;NM_001350303;NM_001350304;NM_001350305;NM_001350306;NM_001350307;NM_001350308;NM_001350309;NM_001350310;NM_001350311;NM_001350312;NM_001350313;NM_001350314;NM_001350315;NM_001350320;NM_001431	2037	erythrocyte membrane protein band 4.1 like 2	protein_coding	38.6	6q23.2	chr6:130839347-131063322 (-)	ENSG00000079819.19	0.59781	-0.409335563	-0.455679929	0.551465633	1.42E-11	2.46E-08	2.37E-09	1.05E-10	155.618347	69.72590735	90.82804231	126.7288337	3.57E-10	2.78E-06	4.90E-07	2.22E-09
ENSG00000136114.17	THSD1	ENSG00000136114	NM_018676;NM_199263	55901	thrombospondin type 1 domain containing 1	protein_coding	43.26	13q14.3	chr13:52377167-52416373 (-)	ENSG00000136114.17	0.790430731	-0.146940027	-0.127905472	0.809465286	1.43E-11	0.034142241	0.050434616	1.05E-11	155.4769241	5.088879455	4.273220966	160.4127535	3.60E-10	0.146994314	0.180836965	2.86E-10
ENSG00000130830.15	MPP1	ENSG00000130830	NM_001166460;NM_001166461;NM_001166462;NM_002436	4354	membrane palmitoylated protein 1	protein_coding	41.68	Xq28	chrX:154778684-154821007 (-)	ENSG00000130830.15	-0.767441407	-0.385197587	-0.179766533	-0.562010352	1.44E-11	1.53E-06	0.011162248	7.97E-09	155.3747766	41.72784774	7.646392144	79.33094643	3.62E-10	7.17E-05	0.064979158	1.07E-07
ENSG00000171617.14	ENC1	ENSG00000171617	NM_001256574;NM_001256575;NM_001256576;NM_003633	8507	ectodermal-neural cortex 1	protein_coding	45.65	5q13.3	chr5:74627406-74641424 (-)	ENSG00000171617.14	0.737893415	0.430075783	0.233196279	0.541013911	1.47E-11	2.78E-07	4.47E-04	2.71E-09	155.0136638	52.04425367	16.87986196	89.47876833	3.70E-10	1.98E-05	0.006113955	4.09E-08
ENSG00000261305.2	NA	ENSG00000261305	NA	NA	novel transcript, overlapping LRRC61	lncRNA	59.67	7q36.1	chr7:150337483-150343346 (+)	ENSG00000261305.2	1.400718815	-0.636189641	-0.553672854	1.483235601	1.52E-11	1.08E-04	2.51E-05	4.29E-11	154.4974145	21.95051458	27.89039262	138.9793148	3.81E-10	0.002110936	7.08E-04	1.00E-09
ENSG00000175175.6	PPM1E	ENSG00000175175	NM_014906	22843	protein phosphatase, Mg2+/Mn2+ dependent 1E	protein_coding	39.61	17q22	chr17:58755854-58985179 (+)	ENSG00000175175.6	2.520485346	-0.251075671	0.117419566	2.888980584	1.52E-11	0.383647218	0.447952091	1.37E-12	154.4956792	0.789580978	0.596547492	196.5260338	3.81E-10	0.632829528	0.677526669	4.63E-11
ENSG00000147676.14	MAL2	ENSG00000147676	NM_052886	114569	mal, T cell differentiation protein 2 (gene/pseudogene)	protein_coding	39.64	8q24.12	chr8:119165034-119245673 (+)	ENSG00000147676.14	0.764868877	-0.05304453	-0.095689162	0.722224244	1.54E-11	0.413441784	0.122655697	5.13E-11	154.2739305	0.694419768	2.573291046	136.4529793	3.86E-10	0.659924269	0.321381553	1.17E-09
ENSG00000169851.15	PCDH7	ENSG00000169851	NM_001173523;NM_002589;NM_032456;NM_032457	5099	protocadherin 7	protein_coding	35.57	4p15.1	chr4:30720415-31146805 (+)	ENSG00000169851.15	1.231166521	0.196458555	0.068062715	1.102770682	1.56E-11	0.075614203	0.461151263	8.17E-11	154.1364623	3.470301852	0.562221025	130.0522272	3.89E-10	0.246819758	0.68793854	1.77E-09
ENSG00000071282.12	LMCD1	ENSG00000071282	NM_001278233;NM_001278234;NM_001278235;NM_014583	29995	LIM and cysteine rich domains 1	protein_coding	43.85	3p25.3	chr3:8501807-8574668 (+)	ENSG00000071282.12	-1.023305873	0.17703746	-0.153084296	-1.35342763	1.57E-11	0.027355571	0.104043321	5.43E-14	153.9737693	5.570092179	2.8705122	269.2139026	3.93E-10	0.125842258	0.289431764	2.48E-12
ENSG00000126246.10	IGFLR1	ENSG00000126246	NM_001346003;NM_001346004;NM_001346005;NM_001346006;NM_024660	79713	IGF like family receptor 1	protein_coding	57.9	19q13.12	chr19:35738801-35742453 (-)	ENSG00000126246.10	1.748777429	-0.020443503	-0.012696389	1.756524543	1.59E-11	0.904899182	0.915507323	1.38E-11	153.8475129	0.014600268	0.011512365	156.0001444	3.95E-10	0.960909803	0.965294164	3.64E-10
ENSG00000135090.14	TAOK3	ENSG00000135090	NM_001346487;NM_001346488;NM_001346489;NM_001346490;NM_001346491;NM_001346492;NM_001346493;NM_001346494;NM_001346495;NM_001346496;NM_001346497;NM_016281	51347	TAO kinase 3	protein_coding	39.71	12q24.23	chr12:118149801-118372907 (-)	ENSG00000135090.14	0.724157478	-0.109651767	0.047519792	0.881329038	1.65E-11	0.080795106	0.41224453	3.30E-13	153.2550138	3.343299759	0.69804224	226.0668241	4.10E-10	0.257308246	0.647860333	1.26E-11
ENSG00000169241.19	SLC50A1	ENSG00000169241	NM_001122837;NM_001122839;NM_001287586;NM_001287587;NM_001287588;NM_001287589;NM_001287590;NM_001287591;NM_001287592;NM_018845	55974	solute carrier family 50 member 1	protein_coding	55.69	1q22	chr1:155135344-155138857 (+)	ENSG00000169241.19	0.594797399	-0.156081277	-0.10114281	0.649735866	1.65E-11	0.004057185	0.044125838	3.21E-12	153.2373785	10.2420719	4.548029906	180.6741454	4.10E-10	0.033200419	0.165527113	9.87E-11
ENSG00000137673.9	MMP7	ENSG00000137673	NM_002423	4316	matrix metallopeptidase 7	protein_coding	37.54	11q22.2	chr11:102520508-102530750 (-)	ENSG00000137673.9	0.640878377	-0.142612594	-0.23903255	0.544458422	1.66E-11	0.011501502	1.20E-04	3.91E-10	153.1888567	7.573687584	21.53476783	110.3239669	4.11E-10	0.070541069	0.00230951	7.10E-09
ENSG00000104518.11	GSDMD	ENSG00000104518	NM_001166237;NM_024736	79792	gasdermin D	protein_coding	62.14	8q24.3	chr8:143553207-143563062 (+)	ENSG00000104518.11	0.582024924	0.120203227	0.113071936	0.574893633	1.66E-11	0.018338767	0.022923141	1.86E-11	153.1741282	6.470733578	5.963105577	151.4280285	4.11E-10	0.096832668	0.106620785	4.81E-10
ENSG00000115904.13	SOS1	ENSG00000115904	NM_005633	6654	SOS Ras/Rac guanine nucleotide exchange factor 1	protein_coding	37.81	2p22.1	chr2:38981549-39124345 (-)	ENSG00000115904.13	0.719394711	-0.011297184	0.005079858	0.735771753	1.66E-11	0.85021714	0.929491326	1.03E-11	153.1098579	0.036493292	0.008007231	160.7334651	4.12E-10	0.936069998	0.97131719	2.81E-10
ENSG00000254166.3	CASC19	ENSG00000254166	NA	103164619	cancer susceptibility 19	lncRNA	38.79	8q24.21	chr8:127072694-127227541 (-)	ENSG00000254166.3	1.225831766	-0.31612151	-0.035170987	1.506782289	1.68E-11	0.008501854	0.705017496	4.46E-13	153.0051275	8.318199712	0.147007805	219.5070243	4.14E-10	0.057002792	0.852667323	1.66E-11
ENSG00000138035.15	PNPT1	ENSG00000138035	NM_033109	87178	polyribonucleotide nucleotidyltransferase 1	protein_coding	39.71	2p16.1	chr2:55634061-55693863 (-)	ENSG00000138035.15	0.600994525	0.059330622	-0.083258551	0.458405352	1.70E-11	0.240833168	0.095062383	2.75E-09	152.7472	1.451495257	3.037093569	89.33977247	4.21E-10	0.492950252	0.272674181	4.14E-08
ENSG00000107789.16	MINPP1	ENSG00000107789	NM_001178117;NM_001178118;NM_004897	9562	multiple inositol-polyphosphate phosphatase 1	protein_coding	38.05	10q23.2	chr10:87504875-87553461 (+)	ENSG00000107789.16	0.58941544	-0.239322838	-0.07128943	0.757448847	1.72E-11	5.98E-05	0.143785127	1.30E-13	152.59125	24.25949177	2.294484868	247.4593636	4.24E-10	0.001341295	0.353232904	5.50E-12
ENSG00000162981.14	LRATD1	ENSG00000162981	NM_001369364;NM_145175	151354	LRAT domain containing 1	protein_coding	41.55	2p24.3	chr2:14632700-14650814 (+)	ENSG00000162981.14	0.811588633	0.189094713	0.325647389	0.94814131	1.73E-11	0.010328215	2.56E-05	3.96E-13	152.5155479	7.836054564	27.81113859	222.0820215	4.26E-10	0.065604101	7.14E-04	1.49E-11
ENSG00000057657.17	PRDM1	ENSG00000057657	NM_001198;NM_182907	639	PR/SET domain 1	protein_coding	40.37	6q21	chr6:105993463-106109939 (+)	ENSG00000057657.17	2.176617172	-0.028328584	-0.219693077	1.98525268	1.73E-11	0.891250785	0.123551482	1.22E-10	173.712539	0.019161904	2.578943559	140.2988455	4.26E-10	0.954247157	0.322683665	2.53E-09
ENSG00000157240.4	FZD1	ENSG00000157240	NM_003505	8321	frizzled class receptor 1	protein_coding	47.62	7q21.13	chr7:91264433-91271326 (+)	ENSG00000157240.4	0.879796743	0.044099244	-0.071015393	0.764682106	1.76E-11	0.516941545	0.285260526	2.10E-10	176.980512	0.435048068	1.204609483	134.3919204	4.32E-10	0.738789431	0.528479232	4.08E-09
ENSG00000163191.6	S100A11	ENSG00000163191	NM_005620	6282	S100 calcium binding protein A11	protein_coding	45.08	1q21.3	chr1:152032506-152047907 (-)	ENSG00000163191.6	0.558521924	0.078035465	-0.013998593	0.466487865	1.76E-11	0.097906459	0.758949687	5.46E-10	152.2330746	2.982425016	0.096488772	106.4843148	4.32E-10	0.289954315	0.884361256	9.61E-09
ENSG00000162989.5	KCNJ3	ENSG00000162989	NM_001260508;NM_001260509;NM_002239	3760	potassium inwardly rectifying channel subfamily J member 3	protein_coding	34.96	2q24.1	chr2:154697855-154858354 (+)	ENSG00000162989.5	-1.969252394	-0.102189234	0.400434224	-1.466628936	1.77E-11	0.429006017	0.048271406	1.83E-09	152.1155682	0.648753573	4.362842563	93.41134181	4.35E-10	0.670941457	0.175404714	2.88E-08
ENSG00000100647.8	SUSD6	ENSG00000100647	NM_014734	9766	sushi domain containing 6	protein_coding	44.82	14q24.1	chr14:69611596-69715144 (+)	ENSG00000100647.8	0.805551549	0.061970375	-0.030371182	0.713209991	1.82E-11	0.367454874	0.633952396	1.71E-10	151.7581914	0.846027399	0.233039276	120.4145418	4.44E-10	0.619266026	0.811288629	3.39E-09
ENSG00000158711.14	ELK4	ENSG00000158711	NM_001973;NM_021795	2005	ETS transcription factor ELK4	protein_coding	41.89	1q32.1	chr1:205597556-205632011 (-)	ENSG00000158711.14	0.794686343	0.16001906	0.075269303	0.709936586	1.85E-11	0.023303919	0.239620277	1.27E-10	151.489152	5.926135724	1.459241255	124.2499339	4.52E-10	0.113503345	0.479191366	2.61E-09
ENSG00000229425.3	NA	ENSG00000229425	NA	101927745;105369302	novel transcript	lncRNA	37.61	21q21.1	chr21:15368966-15627342 (-)	ENSG00000229425.3	-1.336080214	0.103753489	0.580755219	-0.859078484	1.86E-11	0.287104658	4.70E-05	1.95E-08	151.4005412	1.188950724	25.23896255	71.64104561	4.54E-10	0.544139544	0.001133412	2.37E-07
ENSG00000164305.19	CASP3	ENSG00000164305	NM_001354777;NM_001354779;NM_001354780;NM_001354781;NM_001354782;NM_001354783;NM_001354784;NM_004346;NM_032991	836	caspase 3	protein_coding	40.48	4q35.1	chr4:184627696-184649509 (-)	ENSG00000164305.19	0.683473613	-0.309345151	-0.283650626	0.709168138	1.87E-11	2.06E-05	3.17E-05	1.47E-11	151.2975997	28.75022737	26.87941426	155.0686643	4.56E-10	5.66E-04	8.39E-04	3.84E-10
ENSG00000138646.9	HERC5	ENSG00000138646	NM_016323	51191	HECT and RLD domain containing E3 ubiquitin protein ligase 5	protein_coding	39.4	4q22.1	chr4:88457119-88506163 (+)	ENSG00000138646.9	0.9048989	0.030730922	0.039786971	0.913954949	1.88E-11	0.692693187	0.574309173	1.32E-11	151.233322	0.160268055	0.324947804	156.7042413	4.58E-10	0.85599252	0.770309181	3.51E-10
ENSG00000125977.7	EIF2S2	ENSG00000125977	NM_001316363;NM_001316364;NM_003908	8894	eukaryotic translation initiation factor 2 subunit beta	protein_coding	42.17	20q11.22	chr20:34088309-34112243 (-)	ENSG00000125977.7	0.548134322	-0.094962477	-0.083886474	0.559210324	1.91E-11	0.045093673	0.071376171	1.33E-11	150.9575643	4.503085719	3.581862286	156.6762131	4.65E-10	0.176995392	0.227126133	3.52E-10
ENSG00000124116.19	WFDC3	ENSG00000124116	NM_080614	140686	WAP four-disulfide core domain 3	protein_coding	45.6	20q13.12	chr20:45747944-45791932 (-)	ENSG00000124116.19	-2.099836152	0.128399232	0.463062559	-1.765172825	1.94E-11	0.332765868	0.039146963	1.15E-10	150.7206997	0.979922631	4.907983976	125.4774985	4.72E-10	0.587975892	0.15319129	2.41E-09
ENSG00000155252.13	PI4K2A	ENSG00000155252	NM_018425	55361	phosphatidylinositol 4-kinase type 2 alpha	protein_coding	44.74	10q24.2	chr10:97640686-97676434 (+)	ENSG00000155252.13	0.773489834	-0.229137827	-0.15609642	0.846531241	1.96E-11	0.001928991	0.018575987	4.39E-12	150.5938796	12.32431985	6.441144564	175.1058743	4.75E-10	0.019205141	0.092809069	1.30E-10
ENSG00000005302.19	MSL3	ENSG00000005302	NM_001193270;NM_001282174;NM_006800;NM_078628;NM_078629	10943	MSL complex subunit 3	protein_coding	42.85	Xp22.2	chrX:11758159-11775772 (+)	ENSG00000005302.19	0.782793741	0.004834185	-0.008241759	0.769717798	1.98E-11	0.942111568	0.894580646	2.59E-11	150.4551556	0.005392447	0.017961388	146.3454986	4.79E-10	0.980835603	0.95459562	6.43E-10
ENSG00000246898.1	LINC00920	ENSG00000246898	NA	NA	long intergenic non-protein coding RNA 920	lncRNA	38.23	16q21	chr16:66408524-66412135 (+)	ENSG00000246898.1	2.317085993	0.305932486	0.014974844	2.026128351	1.98E-11	0.207054727	0.919771555	1.07E-10	150.3986741	1.687943249	0.01037556	126.3986679	4.80E-10	0.452568342	0.967490632	2.27E-09
ENSG00000117475.14	BLZF1	ENSG00000117475	NM_001320972;NM_001320973;NM_003666	8548	basic leucine zipper nuclear factor 1	protein_coding	35.78	1q24.2	chr1:169367970-169396540 (+)	ENSG00000117475.14	0.809694155	0.040801347	-0.13906853	0.629824278	1.99E-11	0.551958672	0.041353158	2.31E-09	150.3719253	0.364703301	4.683214288	91.05453149	4.80E-10	0.76295802	0.158705257	3.56E-08
ENSG00000169122.11	FAM110B	ENSG00000169122	NM_001377989;NM_001377997;NM_001377998;NM_147189	90362	family with sequence similarity 110 member B	protein_coding	40.5	8q12.1	chr8:57994509-58204279 (+)	ENSG00000169122.11	-1.465858772	-0.443678584	-0.047023705	-1.069203892	2.00E-11	3.76E-04	0.7387619	1.34E-08	150.2885712	17.46305736	0.11400865	74.76806809	4.82E-10	0.005524517	0.872459913	1.70E-07
ENSG00000266976.3	NA	ENSG00000266976	NA	102724908	novel transcript	lncRNA	48.27	19q12	chr19:28606688-28615229 (+)	ENSG00000266976.3	0.828688973	-0.213372912	0.148333178	1.190395063	2.03E-11	0.00323665	0.026482419	2.42E-14	171.6773034	11.10911584	5.718596513	349.4366569	4.89E-10	0.028262909	0.117215687	1.20E-12
ENSG00000189233.12	NUGGC	ENSG00000189233	NM_001010906	389643	nuclear GTPase, germinal center associated	protein_coding	45.08	8p21.1	chr8:28021964-28083936 (-)	ENSG00000189233.12	4.725919104	-1.646188948	0.263636753	6.635744806	2.06E-11	0.112028809	0.213757408	7.64E-13	149.810739	2.735912746	1.637321368	208.2361373	4.97E-10	0.314837634	0.449700938	2.75E-11
ENSG00000100714.17	MTHFD1	ENSG00000100714	NM_001364837;NM_005956	4522	methylenetetrahydrofolate dehydrogenase, cyclohydrolase and formyltetrahydrofolate synthetase 1	protein_coding	43.75	14q23.3	chr14:64388031-64463457 (+)	ENSG00000100714.17	0.545739569	-0.069487804	-0.081727884	0.533499489	2.07E-11	0.134602328	0.078107962	3.29E-11	149.7701999	2.409243243	3.407961743	142.8227522	4.97E-10	0.350239284	0.2404955	7.93E-10
ENSG00000101773.19	RBBP8	ENSG00000101773	NM_002894;NM_203291;NM_203292	5932	RB binding protein 8, endonuclease	protein_coding	37.83	18q11.2	chr18:22798261-23026488 (+)	ENSG00000101773.19	0.736203936	-0.195000783	-0.425273578	0.505931141	2.08E-11	0.004370393	3.34E-07	2.87E-08	149.6603978	10.04210326	50.86395262	68.46231656	5.00E-10	0.035085595	2.37E-05	3.36E-07
ENSG00000152990.14	ADGRA3	ENSG00000152990	NM_145290	166647	adhesion G protein-coupled receptor A3	protein_coding	39.05	4p15.2	chr4:22345071-22516066 (-)	ENSG00000152990.14	-0.848409657	0.073666135	0.317610118	-0.604465675	2.12E-11	0.270827635	1.62E-04	7.43E-09	153.4867955	1.275838476	20.57664586	81.50617756	5.09E-10	0.52568104	0.00290702	1.00E-07
ENSG00000145362.20	ANK2	ENSG00000145362	NM_001127493;NM_001148;NM_001354225;NM_001354228;NM_001354230;NM_001354231;NM_001354232;NM_001354235;NM_001354236;NM_001354237;NM_001354239;NM_001354240;NM_001354241;NM_001354242;NM_001354243;NM_001354244;NM_001354245;NM_001354246;NM_001354249;NM_001354252;NM_001354253;NM_001354254;NM_001354255;NM_001354256;NM_001354257;NM_001354258;NM_001354260;NM_001354261;NM_001354262;NM_001354264;NM_001354265…	287	ankyrin 2	protein_coding	37.08	4q25	chr4:112818032-113384221 (+)	ENSG00000145362.20	0.880099196	-0.426659303	-0.279311568	1.027446931	2.13E-11	1.36E-05	5.83E-04	2.16E-12	149.335176	30.62476663	16.00547456	187.9508683	5.10E-10	4.10E-04	0.007424766	6.96E-11
ENSG00000049130.16	KITLG	ENSG00000049130	NM_000899;NM_003994	4254	KIT ligand	protein_coding	36.84	12q21.32	chr12:88492793-88580851 (-)	ENSG00000049130.16	-0.937978562	-0.304371424	-0.234403469	-0.868010607	2.13E-11	2.73E-04	0.00559759	1.23E-10	169.1157105	19.16929543	9.565727235	139.5488907	5.10E-10	0.004303717	0.039702748	2.54E-09
ENSG00000251301.7	LINC02384	ENSG00000251301	NA	NA	long intergenic non-protein coding RNA 2384	lncRNA	41.72	12q15	chr12:68332888-68451663 (-)	ENSG00000251301.7	4.742391576	0.781145355	0.263094787	4.224341008	2.13E-11	0.294292674	0.206892176	1.08E-11	149.3060018	1.27100292	1.689196253	159.981334	5.10E-10	0.551337463	0.440518732	2.93E-10
ENSG00000148110.16	MFSD14B	ENSG00000148110	NM_032558	84641	major facilitator superfamily domain containing 14B	protein_coding	40.65	9q22.32	chr9:94374569-94461042 (+)	ENSG00000148110.16	0.602600778	-0.040032915	-0.047197073	0.595436621	2.16E-11	0.429450242	0.343308156	2.76E-11	149.0779831	0.647488024	0.937213154	145.4392322	5.17E-10	0.671164556	0.587116309	6.76E-10
ENSG00000214872.8	SMTNL1	ENSG00000214872	NM_001105565	219537	smoothelin like 1	protein_coding	53.84	11q12.1	chr11:57542641-57550274 (+)	ENSG00000214872.8	4.291160356	-0.463355604	0.236709608	4.991225568	2.17E-11	0.514082662	0.248695439	1.90E-12	149.028216	0.439562642	1.402468307	190.3575617	5.18E-10	0.736812853	0.489337591	6.17E-11
ENSG00000109107.14	ALDOC	ENSG00000109107	NM_005165	230	aldolase, fructose-bisphosphate C	protein_coding	55.56	17q11.2	chr17:28573115-28576948 (-)	ENSG00000109107.14	-0.74242712	-0.175700535	0.167070595	-0.399655989	2.18E-11	0.006258329	0.014310494	1.06E-06	148.9820085	9.097360763	7.05008911	43.81695531	5.19E-10	0.045482013	0.077494625	8.48E-06
ENSG00000029993.15	HMGB3	ENSG00000029993	NM_001301228;NM_001301229;NM_001301231;NM_005342	3149	high mobility group box 3	protein_coding	51.17	Xq28	chrX:150980509-150990771 (+)	ENSG00000029993.15	-0.711798516	-0.058548603	-0.053097252	-0.706347166	2.24E-11	0.309596025	0.388700408	2.69E-11	148.5702707	1.080746143	0.772676517	145.82062	5.32E-10	0.566636161	0.628530065	6.64E-10
ENSG00000105993.15	DNAJB6	ENSG00000105993	NM_001363676;NM_005494;NM_058246	10049	DnaJ heat shock protein family (Hsp40) member B6	protein_coding	48.15	7q36.3	chr7:157335381-157417439 (+)	ENSG00000105993.15	0.569006462	-0.236406185	-0.174219284	0.631193363	2.25E-11	4.60E-05	0.00106833	3.17E-12	148.4885797	25.32340348	14.08985847	180.901462	5.34E-10	0.001078361	0.011576941	9.78E-11
ENSG00000157800.18	SLC37A3	ENSG00000157800	NM_001287498;NM_001363373;NM_001363374;NM_001363375;NM_001363376;NM_001363377;NM_001363378;NM_032295;NM_207113	84255	solute carrier family 37 member 3	protein_coding	45.22	7q34	chr7:140293693-140404433 (-)	ENSG00000157800.18	0.651018331	-0.080543908	-0.154285949	0.57727629	2.25E-11	0.151058639	0.007683601	2.48E-10	148.4641969	2.209632515	8.572836361	115.7747063	5.35E-10	0.374790082	0.049819396	4.72E-09
ENSG00000145016.16	RUBCN	ENSG00000145016	NM_001145642;NM_001346873;NM_014687	9711	rubicon autophagy regulator	protein_coding	45.69	3q29	chr3:197668867-197749727 (-)	ENSG00000145016.16	0.97324471	0.213883177	0.122105868	0.881467401	2.26E-11	0.016790735	0.117368531	9.47E-11	148.391909	6.67491539	2.652034176	128.0658059	5.37E-10	0.091203566	0.313089878	2.03E-09
ENSG00000222017.1	NA	ENSG00000222017	NA	NA	novel transcript, antisense to BOLL	lncRNA	38.35	2q33.1	chr2:197693106-197774823 (+)	ENSG00000222017.1	8.872729785	0	-0.138262493	8.734467292	2.28E-11	1	0.5182685	3.86E-11	201.0329201	0	0.433790569	188.9227866	5.40E-10	1	0.731046366	9.14E-10
ENSG00000261618.2	LINC02605	ENSG00000261618	NA	NA	long intergenic non-protein coding RNA 2605	lncRNA	37.02	8q21.13	chr8:78835307-78840525 (+)	ENSG00000261618.2	3.590328729	0.332449924	0.120387681	3.378266487	2.32E-11	0.505553632	0.524613509	2.01E-11	148.0369797	0.526539379	0.417750204	150.2171711	5.48E-10	0.730957407	0.735788195	5.15E-10
ENSG00000112033.14	PPARD	ENSG00000112033	NM_001171818;NM_001171819;NM_001171820;NM_006238;NM_177435	5467	peroxisome proliferator activated receptor delta	protein_coding	49.53	6p21.31	chr6:35342558-35428191 (+)	ENSG00000112033.14	-0.789261965	-0.287078225	-0.058968204	-0.561151944	2.33E-11	1.39E-04	0.393016019	1.60E-08	147.9633632	21.00476513	0.758495455	73.27674172	5.50E-10	0.002564848	0.632012634	2.00E-07
ENSG00000115604.10	IL18R1	ENSG00000115604	NM_001282399;NM_001371418;NM_001371419;NM_001371420;NM_001371421;NM_001371422;NM_001371423;NM_001371424;NM_003855	8809	interleukin 18 receptor 1	protein_coding	39.54	2q12.1	chr2:102311529-102398775 (+)	ENSG00000115604.10	1.047055245	-0.11692327	-0.101110737	1.062867779	2.36E-11	0.217837175	0.225685354	2.18E-11	147.7862537	1.607472637	1.551984072	148.9930527	5.56E-10	0.466462195	0.463845298	5.53E-10
ENSG00000153071.15	DAB2	ENSG00000153071	NM_001244871;NM_001343	1601;112267931	DAB adaptor protein 2	protein_coding	38.96	5p13.1	chr5:39371675-39462300 (-)	ENSG00000153071.15	-0.540278737	0.08077662	0.359466968	-0.26158839	2.40E-11	0.079015355	4.48E-08	5.22E-06	147.4898572	3.385844097	64.99325483	35.22369447	5.66E-10	0.25421651	4.94E-06	3.56E-05
ENSG00000213699.9	SLC35F6	ENSG00000213699	NM_017877	54978	solute carrier family 35 member F6	protein_coding	52.66	2p23.3	chr2:26764284-26781231 (+)	ENSG00000213699.9	0.537288239	0.076784072	-0.200578042	0.259926125	2.41E-11	0.096994108	1.48E-04	5.94E-06	147.4306147	2.999758857	20.77150381	34.58674999	5.68E-10	0.288524153	0.002699108	3.99E-05
ENSG00000172986.13	GXYLT2	ENSG00000172986	NM_001080393	727936	glucoside xylosyltransferase 2	protein_coding	43.27	3p13	chr3:72888046-72998138 (+)	ENSG00000172986.13	-1.052537957	0.48095797	0.762559227	-0.7709367	2.42E-11	2.36E-06	1.54E-08	1.45E-09	147.4036636	39.35492881	73.56828345	95.82831949	5.68E-10	1.01E-04	2.01E-06	2.33E-08
ENSG00000231274.5	SBK3	ENSG00000231274	NM_001199824	100130827	SH3 domain binding kinase family member 3	protein_coding	56.85	19q13.42	chr19:55540656-55545543 (-)	ENSG00000231274.5	1.641743533	-0.044273341	-0.232746648	1.453270226	2.45E-11	0.783111365	0.061424613	3.68E-10	147.1778164	0.077610642	3.876681659	111.0585291	5.76E-10	0.903490161	0.206415516	6.73E-09
ENSG00000163132.8	MSX1	ENSG00000163132	NM_002448	4487	msh homeobox 1	protein_coding	56.95	4p16.2	chr4:4859665-4863936 (+)	ENSG00000163132.8	0.893757827	-0.376622037	-0.160047627	1.110332237	2.49E-11	9.13E-05	0.033691408	6.30E-13	146.9428926	22.59190663	5.117380253	212.2083277	5.84E-10	0.001839422	0.138169521	2.30E-11
ENSG00000108448.21	TRIM16L	ENSG00000108448	NM_001037330;NM_001353219;NM_001353220;NM_001353221;NM_001353222;NM_001353223;NM_001353224;NM_001353225;NM_001353226	147166	tripartite motif containing 16 like	protein_coding	44.38	17p11.2	chr17:18697998-18736118 (+)	ENSG00000108448.21	-0.659818557	0.0880886	0.270999958	-0.476907199	2.49E-11	0.116273021	5.22E-05	9.81E-09	146.9326277	2.668872535	24.80664877	77.48444666	5.84E-10	0.322348254	0.00122007	1.28E-07
ENSG00000174607.11	UGT8	ENSG00000174607	NM_001128174;NM_001322112;NM_001322113;NM_001322114;NM_003360	7368	UDP glycosyltransferase 8	protein_coding	36.06	4q26	chr4:114598770-114678225 (+)	ENSG00000174607.11	-0.844264493	-0.242996351	-0.390431673	-0.991699815	2.56E-11	0.001345014	3.48E-05	2.23E-12	146.5312481	13.38979523	26.49160214	187.3521985	5.99E-10	0.014583337	9.05E-04	7.17E-11
ENSG00000110090.13	CPT1A	ENSG00000110090	NM_001031847;NM_001876	1374	carnitine palmitoyltransferase 1A	protein_coding	50.04	11q13.3	chr11:68754620-68844410 (-)	ENSG00000110090.13	0.642776737	-0.21758051	-0.055936581	0.804420666	2.59E-11	5.58E-04	0.295982935	3.38E-13	146.3463883	16.14603624	1.144919037	225.517535	6.06E-10	0.007437216	0.539298374	1.28E-11
ENSG00000140750.17	ARHGAP17	ENSG00000140750	NM_001006634;NM_018054	55114	Rho GTPase activating protein 17	protein_coding	44.36	16p12.1	chr16:24919389-25015666 (-)	ENSG00000140750.17	0.573095185	-0.070710851	-0.099246979	0.544559057	2.63E-11	0.15258638	0.045839551	7.34E-11	146.1466758	2.19243211	4.469185842	131.4969106	6.13E-10	0.3768052	0.169433368	1.61E-09
ENSG00000152518.8	ZFP36L2	ENSG00000152518	NM_006887	678	ZFP36 ring finger protein like 2	protein_coding	55.93	2p21	chr2:43222402-43226606 (-)	ENSG00000152518.8	0.749530328	0.038025743	-0.050191954	0.661312632	2.67E-11	0.551513622	0.417287315	2.83E-10	145.898314	0.365526862	0.682892485	114.1897197	6.23E-10	0.762678417	0.651894327	5.28E-09
ENSG00000137962.13	ARHGAP29	ENSG00000137962	NM_001328664;NM_001328665;NM_001328666;NM_001328667;NM_004815	9411	Rho GTPase activating protein 29	protein_coding	38.07	1p22.1	chr1:94148988-94275068 (-)	ENSG00000137962.13	0.540264022	-0.166405251	-0.333551289	0.373117984	2.76E-11	0.001188639	1.61E-07	2.63E-08	145.4353542	13.76357223	55.69784079	69.16792906	6.42E-10	0.013310019	1.33E-05	3.11E-07
ENSG00000154027.19	AK5	ENSG00000154027	NM_012093;NM_174858	26289	adenylate kinase 5	protein_coding	39.61	1p31.1	chr1:77282019-77559966 (+)	ENSG00000154027.19	0.884539139	-0.090493524	0.013990349	0.989023012	2.79E-11	0.254322161	0.84256635	3.19E-12	145.2729001	1.368590575	0.040370722	180.8033478	6.48E-10	0.508174852	0.926085714	9.82E-11
ENSG00000088256.9	GNA11	ENSG00000088256	NM_002067	2767	G protein subunit alpha 11	protein_coding	61.68	19p13.3	chr19:3094362-3123999 (+)	ENSG00000088256.9	0.554453851	-0.064138243	-0.013318271	0.605273823	2.80E-11	0.179632785	0.77264168	5.02E-12	145.2064326	1.91847323	0.085516272	172.7654568	6.50E-10	0.41532754	0.892891488	1.47E-10
ENSG00000117906.14	RCN2	ENSG00000117906	NM_001271837;NM_002902	5955	reticulocalbin 2	protein_coding	38.81	15q24.3	chr15:76931738-76954393 (+)	ENSG00000117906.14	-0.710683384	-0.132501138	-0.014278007	-0.592460252	2.88E-11	0.028948783	0.818285315	9.68E-10	144.7874248	5.445954607	0.054038344	100.1247329	6.68E-10	0.130932887	0.914974936	1.62E-08
ENSG00000006432.15	MAP3K9	ENSG00000006432	NM_001284230;NM_001284231;NM_001284232;NM_033141	4293	mitogen-activated protein kinase kinase kinase 9	protein_coding	44.98	14q24.2	chr14:70722526-70809534 (-)	ENSG00000006432.15	-0.763894594	0.318025678	0.355477724	-0.726442548	2.94E-11	2.34E-05	1.56E-05	3.98E-11	144.5032836	28.18720368	29.99761409	140.0734064	6.80E-10	6.31E-04	4.94E-04	9.40E-10
ENSG00000141429.13	GALNT1	ENSG00000141429	NM_020474	2589	polypeptide N-acetylgalactosaminyltransferase 1	protein_coding	38.5	18q12.2	chr18:35581117-35711834 (+)	ENSG00000141429.13	-0.753860669	-0.367917142	-0.260400072	-0.6463436	2.97E-11	4.60E-06	5.70E-04	7.79E-10	144.3420378	35.85867146	16.07633753	102.4998921	6.86E-10	1.71E-04	0.007327265	1.32E-08
ENSG00000126561.16	STAT5A	ENSG00000126561	NM_001288718;NM_001288719;NM_001288720;NM_003152	6776	signal transducer and activator of transcription 5A	protein_coding	54.63	17q21.2	chr17:42287547-42311943 (+)	ENSG00000126561.16	4.285205269	0.371692989	-0.096545646	3.816966634	2.97E-11	0.611803797	0.642532673	1.09E-10	144.3389378	0.352146655	0.221374691	126.2417064	6.86E-10	0.803298759	0.81717406	2.29E-09
ENSG00000099864.18	PALM	ENSG00000099864	NM_001040134;NM_002579	5064	paralemmin	protein_coding	59.66	19p13.3	chr19:708935-748329 (+)	ENSG00000099864.18	0.753333374	0.342700793	0.397643382	0.808275962	3.01E-11	1.49E-05	1.20E-06	5.39E-12	148.7660489	30.576776	43.78088227	177.6001348	6.96E-10	4.43E-04	6.44E-05	1.56E-10
ENSG00000265491.5	RNF115	ENSG00000265491	NM_014455	27246	ring finger protein 115	protein_coding	41.92	1q21.1	chr1:145738868-145824095 (-)	ENSG00000265491.5	0.621025934	0.215141822	0.026683261	0.432567373	3.03E-11	4.26E-04	0.603341422	1.95E-08	144.0297496	17.04269283	0.277760349	71.63120213	6.99E-10	0.006088275	0.790073544	2.37E-07
ENSG00000214106.9	PAXIP1-AS2	ENSG00000214106	NA	NA	PAXIP1 antisense RNA 2	lncRNA	40.56	7q36.2	chr7:154928460-154952188 (+)	ENSG00000214106.9	0.7112546	0.136803764	0.20563739	0.780088226	3.04E-11	0.033993996	0.001448095	3.23E-12	143.9726368	5.098204364	13.16857911	180.5262925	7.01E-10	0.146827538	0.014584066	9.94E-11
ENSG00000054219.11	LY75	ENSG00000054219	NM_002349	4065	lymphocyte antigen 75	protein_coding	37.97	2q24.2	chr2:159803355-159904756 (-)	ENSG00000054219.11	0.842408148	-0.079470502	-0.185587609	0.736291041	3.11E-11	0.290293103	0.011994665	5.02E-10	143.6439275	1.1729307	7.472127284	107.432497	7.16E-10	0.54732638	0.068454611	8.92E-09
ENSG00000147119.4	CHST7	ENSG00000147119	NM_019886	56548	carbohydrate sulfotransferase 7	protein_coding	44.77	Xp11.3	chrX:46573765-46598496 (+)	ENSG00000147119.4	1.247608761	-0.038289965	-0.03533822	1.250560505	3.12E-11	0.740865931	0.713136961	3.02E-11	143.611643	0.112106693	0.138630887	144.0876506	7.17E-10	0.883200672	0.857870404	7.34E-10
ENSG00000101236.17	RNF24	ENSG00000101236	NM_001134337;NM_001134338;NM_001321749;NM_007219	11237	ring finger protein 24	protein_coding	40.49	20p13	chr20:3927309-4015558 (-)	ENSG00000101236.17	1.005517269	-0.525015038	-0.195312078	1.335220229	3.23E-11	4.51E-06	0.018000788	3.37E-13	161.6219068	37.90323896	6.606033181	262.6054709	7.42E-10	1.68E-04	0.090819701	1.28E-11
ENSG00000225131.2	PSME2P2	ENSG00000225131	NA	NA	proteasome activator subunit 2 pseudogene 2	processed_pseudogene	50.71	13q14.2	chr13:48771128-48771827 (+)	ENSG00000225131.2	2.326717724	-0.042195848	0.067491114	2.436404686	3.36E-11	0.870708912	0.657459366	1.18E-11	142.524404	0.027102759	0.20194975	158.5369079	7.70E-10	0.944856165	0.826874405	3.17E-10
ENSG00000100567.13	PSMA3	ENSG00000100567	NM_002788;NM_152132	5684	proteasome 20S subunit alpha 3	protein_coding	40.28	14q23.1	chr14:58244843-58272012 (+)	ENSG00000100567.13	0.979252507	0.010533608	-0.013590787	0.955128112	3.38E-11	0.884356509	0.845217615	4.99E-11	193.0359166	0.021750854	0.039203685	184.269178	7.73E-10	0.9508747	0.927160231	1.15E-09
ENSG00000188687.17	SLC4A5	ENSG00000188687	NM_021196;NM_133478	57835	solute carrier family 4 member 5	protein_coding	45.71	2p13.1	chr2:74216242-74343414 (-)	ENSG00000188687.17	1.166152852	-0.171270122	-0.203648675	1.133774299	3.39E-11	0.12804633	0.034751938	9.80E-11	142.4113455	2.497026766	5.051000641	127.6203405	7.74E-10	0.341526995	0.140975797	2.09E-09
ENSG00000110958.16	PTGES3	ENSG00000110958	NM_001282601;NM_001282602;NM_001282603;NM_001282604;NM_001282605;NM_006601	10728	prostaglandin E synthase 3	protein_coding	44.13	12q13.3	chr12:56663341-56688408 (-)	ENSG00000110958.16	0.588539026	-0.10782858	-0.148081817	0.548285788	3.39E-11	0.039444792	0.006250124	1.35E-10	142.3964576	4.782337989	9.10075018	123.4478747	7.74E-10	0.161662249	0.042954997	2.75E-09
ENSG00000047617.15	ANO2	ENSG00000047617	NM_001278596;NM_001278597;NM_001364791	57101	anoctamin 2	protein_coding	44.4	12p13.31	chr12:5531869-5946232 (-)	ENSG00000047617.15	5.585822993	-0.017854798	0.354477084	5.958154874	3.39E-11	0.9880638	0.109408428	3.09E-12	142.387172	2.74E-04	2.778808717	181.3258684	7.74E-10	0.995626556	0.299141858	9.60E-11
ENSG00000204427.12	ABHD16A	ENSG00000204427	NM_001177515;NM_021160	7920	abhydrolase domain containing 16A, phospholipase	protein_coding	50.29	6p21.33	chr6:31686955-31703356 (-)	ENSG00000204427.12	1.893204527	0.052873523	-0.057347684	1.78298332	3.42E-11	0.785485527	0.667334227	9.45E-11	142.2469443	0.075875548	0.189688253	128.1037338	7.80E-10	0.904454147	0.832682682	2.03E-09
ENSG00000164144.16	ARFIP1	ENSG00000164144	NM_001025593;NM_001025595;NM_001287431;NM_001287432;NM_001287433;NM_014447	27236	ADP ribosylation factor interacting protein 1	protein_coding	37.33	4q31.3	chr4:152779937-152918463 (+)	ENSG00000164144.16	0.607425322	-0.254788969	-0.265757948	0.596456343	3.53E-11	7.20E-05	2.57E-05	7.37E-11	141.7949197	23.52119908	27.79381927	131.448009	8.04E-10	0.001547714	7.14E-04	1.61E-09
ENSG00000115840.14	SLC25A12	ENSG00000115840	NM_003705	8604	solute carrier family 25 member 12	protein_coding	40.21	2q31.1	chr2:171783405-171999859 (-)	ENSG00000115840.14	0.582829198	-0.180754168	-0.116296883	0.647286483	3.54E-11	0.001543086	0.024245087	5.49E-12	141.7615826	12.97949771	5.837575858	171.2425167	8.05E-10	0.016295657	0.110634928	1.58E-10
ENSG00000133874.2	RNF122	ENSG00000133874	NM_024787	79845	ring finger protein 122	protein_coding	49.07	8p12	chr8:33547754-33567128 (-)	ENSG00000133874.2	1.155872654	-0.066600504	-0.05497689	1.167496268	3.59E-11	0.532208959	0.54815454	3.21E-11	141.5595616	0.402506279	0.371784177	143.1954013	8.15E-10	0.750167066	0.750888505	7.75E-10
ENSG00000241935.9	HOGA1	ENSG00000241935	NM_001134670;NM_138413	112817	4-hydroxy-2-oxoglutarate aldolase 1	protein_coding	48.67	10q24.2	chr10:97584323-97612802 (+)	ENSG00000241935.9	-0.981093018	0.325555632	0.59338447	-0.713264179	3.62E-11	2.28E-04	4.76E-07	3.76E-09	141.4284802	19.19704988	48.62658487	86.28893612	8.22E-10	0.003751116	3.19E-05	5.49E-08
ENSG00000152332.16	UHMK1	ENSG00000152332	NM_001184763;NM_144624;NM_175866	127933	U2AF homology motif kinase 1	protein_coding	38.32	1q23.3	chr1:162497251-162529631 (+)	ENSG00000152332.16	0.915275659	-0.368620451	-0.31976505	0.96413106	3.65E-11	2.63E-05	1.11E-04	1.69E-11	192.2088445	30.91496225	23.96406475	210.5938057	8.27E-10	6.88E-04	0.002152253	4.39E-10
ENSG00000145604.16	SKP2	ENSG00000145604	NM_001243120;NM_005983;NM_032637	6502	S-phase kinase associated protein 2	protein_coding	39.76	5p13.2	chr5:36151989-36184319 (+)	ENSG00000145604.16	-0.720369834	-0.041443076	0.167585989	-0.511340769	3.71E-11	0.488923811	0.012413994	1.79E-08	141.0842317	0.495031088	7.389343988	72.34068353	8.39E-10	0.718465981	0.069966522	2.21E-07
ENSG00000253785.1	NA	ENSG00000253785	NA	NA	pyrophosphatase (inorganic) 1 (PPA1) pseudogene	processed_pseudogene	42.59	5q35.1	chr5:172975511-172976374 (+)	ENSG00000253785.1	1.70430115	-0.288649024	-0.545699247	1.447250927	3.79E-11	0.131697314	2.98E-04	3.80E-09	140.792265	2.667880378	18.2619379	86.19040766	8.56E-10	0.346121627	0.004569033	5.54E-08
ENSG00000182508.14	LHFPL1	ENSG00000182508	NM_178175	340596	LHFPL tetraspan subfamily member 1	protein_coding	40.72	Xq23	chrX:112630648-112680054 (-)	ENSG00000182508.14	5.190034782	-0.771955164	-0.262728425	5.699261522	3.84E-11	0.445822209	0.247205976	7.36E-11	159.2967259	0.604237934	1.418621367	148.3147372	8.66E-10	0.686699684	0.487555546	1.61E-09
ENSG00000164733.21	CTSB	ENSG00000164733	NM_001317237;NM_001908;NM_147780;NM_147781;NM_147782;NM_147783	1508	cathepsin B	protein_coding	52.13	8p23.1	chr8:11842524-11869448 (-)	ENSG00000164733.21	0.617807816	-0.051457498	-0.028466993	0.640798321	3.91E-11	0.333285066	0.588707534	1.92E-11	140.3388888	0.977775137	0.300939537	150.8810987	8.81E-10	0.588519687	0.779629349	4.95E-10
ENSG00000185753.13	CXorf38	ENSG00000185753	NM_001330455;NM_144970	159013	chromosome X open reading frame 38	protein_coding	45.21	Xp11.4	chrX:40626921-40647561 (-)	ENSG00000185753.13	0.796431222	-0.108977635	-0.151474636	0.753934221	3.95E-11	0.133851469	0.0293829	1.39E-10	140.1739446	2.41903701	5.413452033	123.0228579	8.90E-10	0.349218268	0.12549242	2.83E-09
ENSG00000013275.8	PSMC4	ENSG00000013275	NM_006503;NM_153001	5704	proteasome 26S subunit, ATPase 4	protein_coding	49.94	19q13.2	chr19:39971165-39981764 (+)	ENSG00000013275.8	0.500651109	-0.124672509	-0.151496954	0.473826664	4.00E-11	0.007687944	0.001544589	1.24E-10	140.0051006	8.571406991	12.97661002	124.5442005	8.99E-10	0.053102826	0.015332638	2.55E-09
ENSG00000109501.14	WFS1	ENSG00000109501	NM_001145853;NM_006005	7466	wolframin ER transmembrane glycoprotein	protein_coding	57.04	4p16.1	chr4:6269849-6303265 (+)	ENSG00000109501.14	1.03069376	-0.108582121	-0.079858822	1.05941706	4.00E-11	0.148816612	0.265915358	2.69E-11	210.2639228	2.283047306	1.321661034	220.8961986	8.99E-10	0.371545729	0.508372789	6.64E-10
ENSG00000258451.1	EGILA	ENSG00000258451	NA	NA	EGFR interacting lncRNA	lncRNA	43.7	14q11.2	chr14:20693480-20707120 (-)	ENSG00000258451.1	-1.423379117	-0.215564961	0.208055156	-0.999759	4.02E-11	0.05052778	0.14257336	2.11E-08	139.9338839	4.269459497	2.309120227	70.96795248	9.02E-10	0.190865308	0.351232691	2.55E-07
ENSG00000229644.6	NAMPTP1	ENSG00000229644	NA	NA	nicotinamide phosphoribosyltransferase pseudogene 1	processed_pseudogene	34.69	10p11.21	chr10:36521721-36524234 (-)	ENSG00000229644.6	0.649409577	-0.472444162	-0.272006431	0.849847308	4.04E-11	1.96E-08	5.09E-05	2.49E-13	139.8559208	71.56201034	24.90821112	232.3479263	9.06E-10	2.35E-06	0.001201543	9.92E-12
ENSG00000267534.4	S1PR2	ENSG00000267534	NM_004230	9294	sphingosine-1-phosphate receptor 2	protein_coding	56.88	19p13.2	chr19:10221433-10231331 (-)	ENSG00000267534.4	1.266151377	-0.568705755	-0.740858713	1.093998419	4.08E-11	1.12E-04	3.14E-07	3.67E-09	139.7153781	21.81938106	51.26756665	86.52232385	9.14E-10	0.002167643	2.27E-05	5.37E-08
ENSG00000153976.3	HS3ST3A1	ENSG00000153976	NM_006042	9955	heparan sulfate-glucosamine 3-sulfotransferase 3A1	protein_coding	40.84	17p12	chr17:13494032-13601929 (-)	ENSG00000153976.3	2.246807324	-0.517047793	-0.254441104	2.509414013	4.14E-11	0.073928088	0.107807281	2.82E-11	139.5045062	3.766649085	2.805616239	145.0838159	9.26E-10	0.243725021	0.296364493	6.90E-10
ENSG00000170525.21	PFKFB3	ENSG00000170525	NM_001145443;NM_001282630;NM_001314063;NM_001323016;NM_001323017;NM_001363545;NM_004566	5209	6-phosphofructo-2-kinase/fructose-2,6-biphosphatase 3	protein_coding	50.91	10p15.1	chr10:6144934-6254644 (+)	ENSG00000170525.21	-0.49515457	0.039140393	0.176479684	-0.357815279	4.18E-11	0.355739953	3.62E-04	1.57E-08	139.3683973	0.889163294	17.59600951	73.45412543	9.34E-10	0.609055034	0.005256979	1.96E-07
ENSG00000106571.14	GLI3	ENSG00000106571	NM_000168	2737	GLI family zinc finger 3	protein_coding	41.71	7p14.1	chr7:41960949-42237870 (-)	ENSG00000106571.14	0.991396807	0.160786501	0.061530092	0.892140398	4.28E-11	0.078417846	0.44639165	2.32E-10	139.0322485	3.400375238	0.600713798	116.6268714	9.55E-10	0.252836889	0.676372916	4.46E-09
ENSG00000183137.14	CEP57L1	ENSG00000183137	NM_001083535;NM_001271852;NM_001271853;NM_001350652;NM_001350653;NM_001350654;NM_001350655;NM_001350656;NM_001350657;NM_001350658;NM_001350659;NM_001350660;NM_001350661;NM_001350662;NM_001350663;NM_001350664;NM_001350665;NM_001350666;NM_173830	285753	centrosomal protein 57 like 1	protein_coding	36.59	6q21	chr6:109095110-109163932 (+)	ENSG00000183137.14	0.992349805	-0.200243677	-0.050216265	1.142377218	4.36E-11	0.038116333	0.532517636	3.67E-12	138.7779264	4.854584072	0.40189524	178.2521878	9.71E-10	0.158075299	0.740371101	1.11E-10
ENSG00000150625.16	GPM6A	ENSG00000150625	NM_001261447;NM_001261448;NM_005277;NM_201591;NM_201592	2823	glycoprotein M6A	protein_coding	35.77	4q34.2	chr4:175632934-176002664 (-)	ENSG00000150625.16	1.261615447	-0.055200239	0.020340504	1.337156189	4.40E-11	0.645707545	0.83572784	1.38E-11	138.6381665	0.217151718	0.044009426	156.0108639	9.79E-10	0.826173221	0.922410991	3.64E-10
ENSG00000206418.4	RAB12	ENSG00000206418	NM_001025300	201475	RAB12, member RAS oncogene family	protein_coding	42.23	18p11.22	chr18:8609437-8639382 (+)	ENSG00000206418.4	0.696399095	-0.19463167	0.033061525	0.924092289	4.51E-11	0.004246403	0.571003809	1.79E-13	138.2874043	10.11932015	0.330633021	239.900382	1.00E-09	0.034287988	0.768225261	7.29E-12
ENSG00000227028.6	SLC8A1-AS1	ENSG00000227028	NA	100128590	SLC8A1 antisense RNA 1	lncRNA	38.74	2p22.1	chr2:39786453-40255209 (+)	ENSG00000227028.6	1.914749461	0.254706985	0.060799134	1.72084161	4.52E-11	0.211356049	0.649831267	1.50E-10	138.250448	1.721748367	0.211740791	122.0994328	1.00E-09	0.458173259	0.821702055	3.01E-09
ENSG00000049323.16	LTBP1	ENSG00000049323	NM_000627;NM_001166264;NM_001166265;NM_001166266;NM_206943	4052	latent transforming growth factor beta binding protein 1	protein_coding	40.26	2p22.3	chr2:32946953-33399509 (+)	ENSG00000049323.16	-1.103649329	-0.026140708	0.110205146	-0.967303475	4.58E-11	0.761928742	0.290478938	4.34E-10	138.0592379	0.0940396	1.172004238	109.1250649	1.02E-09	0.892715813	0.533597796	7.80E-09
ENSG00000134287.10	ARF3	ENSG00000134287	NM_001659	377	ADP ribosylation factor 3	protein_coding	47.69	12q13.12	chr12:48935723-48957487 (-)	ENSG00000134287.10	0.610197992	0.094434078	0.175815396	0.691579309	4.63E-11	0.082502414	0.002445004	3.78E-12	137.8928419	3.303489685	11.64387358	177.7310274	1.03E-09	0.260847893	0.021604745	1.14E-10
ENSG00000145569.6	OTULINL	ENSG00000145569	NM_019018	54491	OTU deubiquitinase with linear linkage specificity like	protein_coding	42.83	5p15.2	chr5:14581792-14616180 (+)	ENSG00000145569.6	-1.047718009	-0.391264168	-0.499492547	-1.155946388	4.64E-11	1.13E-04	5.69E-05	2.36E-11	137.8637869	21.78650436	24.46272973	147.7506685	1.03E-09	0.002176269	0.001286502	5.92E-10
ENSG00000176809.10	LRRC37A3	ENSG00000176809	NM_001303255;NM_199340	374819	leucine rich repeat containing 37 member A3	protein_coding	42.46	17q24.1	chr17:64854312-64919480 (-)	ENSG00000176809.10	-0.821973459	-0.0619374	0.005046315	-0.754989744	4.77E-11	0.360645397	0.945996729	2.36E-10	137.4914642	0.870855985	0.004691768	116.3957574	1.05E-09	0.613320671	0.97667988	4.53E-09
ENSG00000148634.15	HERC4	ENSG00000148634	NM_001278185;NM_001278186;NM_001278187;NM_015601;NM_022079	26091	HECT and RLD domain containing E3 ubiquitin protein ligase 4	protein_coding	38	10q21.3	chr10:67921899-68075348 (-)	ENSG00000148634.15	0.608370134	-0.201171732	-0.27317498	0.536366887	4.80E-11	9.63E-04	2.31E-05	6.83E-10	137.4076565	14.41033705	28.2558865	103.9500804	1.06E-09	0.011330726	6.69E-04	1.17E-08
ENSG00000082146.13	STRADB	ENSG00000082146	NM_001206864;NM_018571	55437	STE20 related adaptor beta	protein_coding	38.23	2q33.1	chr2:201387858-201480846 (+)	ENSG00000082146.13	-0.680395291	-0.107711141	0.027520101	-0.545164049	4.82E-11	0.068678738	0.648499399	3.02E-09	137.3344676	3.656899356	0.213479282	88.40428151	1.06E-09	0.233572443	0.820957852	4.52E-08
ENSG00000139597.18	N4BP2L1	ENSG00000139597	NM_001079691;NM_001286459;NM_001286460;NM_001286461;NM_001353627;NM_001353628;NM_001353629;NM_001353630;NM_001353631;NM_001353632;NM_001353633;NM_001353634;NM_001353635;NM_001353637;NM_052818	90634	NEDD4 binding protein 2 like 1	protein_coding	43.1	13q13.1	chr13:32400723-32428311 (-)	ENSG00000139597.18	1.273968771	-0.143700896	0.226696663	1.64436633	4.87E-11	0.25546866	0.02705386	2.59E-13	137.1822685	1.361806389	5.594510738	231.4650206	1.07E-09	0.509508283	0.118887814	1.03E-11
ENSG00000101224.17	CDC25B	ENSG00000101224	NM_001287516;NM_001287517;NM_001287518;NM_001287519;NM_001287520;NM_001287522;NM_001287524;NM_004358;NM_021872;NM_021873	994	cell division cycle 25B	protein_coding	53.03	20p13	chr20:3786772-3806121 (+)	ENSG00000101224.17	0.600152479	0.112217876	0.151955565	0.639890168	4.89E-11	0.03948018	0.006541247	1.30E-11	137.128115	4.780451082	8.98339069	157.0178422	1.08E-09	0.161739242	0.044345738	3.45E-10
ENSG00000105429.13	MEGF8	ENSG00000105429	NM_001271938;NM_001410	1954	multiple EGF like domains 8	protein_coding	54.75	19q13.2	chr19:42325609-42378769 (+)	ENSG00000105429.13	-0.570039325	-0.031092464	0.079017233	-0.459929628	4.97E-11	0.522452766	0.122499848	2.62E-09	136.9138082	0.422160827	2.575554524	89.81242571	1.09E-09	0.742430873	0.321204277	3.97E-08
ENSG00000181458.10	TMEM45A	ENSG00000181458	NM_001363876;NM_018004	55076	transmembrane protein 45A	protein_coding	40.01	3q12.2	chr3:100492619-100577444 (+)	ENSG00000181458.10	-0.819823758	-0.288939775	-0.26887205	-0.799756033	4.97E-11	2.69E-04	0.001686667	1.44E-10	136.8979014	18.61644122	12.71665798	122.5506716	1.09E-09	0.004247119	0.016447957	2.92E-09
ENSG00000159256.13	MORC3	ENSG00000159256	NM_001320445;NM_001320446;NM_015358	23515	MORC family CW-type zinc finger 3	protein_coding	42.3	21q22.12	chr21:36320189-36386148 (+)	ENSG00000159256.13	0.670749625	-0.08453909	-0.07624422	0.679044494	4.99E-11	0.16530208	0.18599933	4.31E-11	136.8616471	2.056867016	1.861250585	138.9431735	1.09E-09	0.395044144	0.412908664	1.00E-09
ENSG00000134531.10	EMP1	ENSG00000134531	NM_001423	2012	epithelial membrane protein 1	protein_coding	44.21	12p13.1	chr12:13196723-13219941 (+)	ENSG00000134531.10	0.855830522	0.186396557	0.262366354	0.931800318	4.99E-11	0.013725848	7.38E-04	8.23E-12	156.8387385	7.274225092	15.73517536	190.9501773	1.09E-09	0.079640986	0.008854014	2.29E-10
ENSG00000122515.15	ZMIZ2	ENSG00000122515	NM_001300959;NM_031449;NM_174929	83637	zinc finger MIZ-type containing 2	protein_coding	56.51	7p13	chr7:44748581-44769881 (+)	ENSG00000122515.15	0.862020182	0.09607474	-0.171815808	0.594129635	5.01E-11	0.162760688	0.015799124	2.32E-08	171.0396122	2.106715338	7.005404091	81.79951711	1.10E-09	0.391558123	0.082839283	2.76E-07
ENSG00000158882.15	TOMM40L	ENSG00000158882	NM_001286373;NM_001286374;NM_032174	84134	translocase of outer mitochondrial membrane 40 like	protein_coding	52.75	1q23.3	chr1:161225939-161230746 (+)	ENSG00000158882.15	0.657816033	0.022242583	-0.015013536	0.620559915	5.02E-11	0.703191657	0.785725288	1.43E-10	136.7549105	0.148930547	0.075701501	122.7150977	1.10E-09	0.862185277	0.900411778	2.89E-09
ENSG00000047634.15	SCML1	ENSG00000047634	NM_001037535;NM_001037536;NM_001037540;NM_006746	6322	Scm polycomb group protein like 1	protein_coding	38.89	Xp22.13	chrX:17737449-17754988 (+)	ENSG00000047634.15	1.778322493	0.004277566	-0.098030131	1.676014797	5.18E-11	0.972499861	0.34375704	1.22E-10	255.5958427	0.001227588	0.954094527	227.2156481	1.13E-09	0.99014791	0.587316921	2.53E-09
ENSG00000123685.9	BATF3	ENSG00000123685	NM_018664	55509	basic leucine zipper ATF-like transcription factor 3	protein_coding	48.81	1q32.3	chr1:212686417-212699840 (-)	ENSG00000123685.9	1.045216365	-0.256973096	-0.311447043	0.990742418	5.19E-11	0.015359212	0.001339454	3.05E-10	136.3072118	6.883271115	13.40225193	113.2968848	1.13E-09	0.085772107	0.013757468	5.66E-09
ENSG00000227517.7	LINC01483	ENSG00000227517	NA	NA	long intergenic non-protein coding RNA 1483	lncRNA	38.59	17q24.3	chr17:69577251-69903000 (+)	ENSG00000227517.7	3.935682245	0.125925037	-0.02402489	3.785732318	5.19E-11	0.843927717	0.911224638	7.10E-11	136.3025574	0.047475968	0.013939019	131.95995	1.13E-09	0.933311819	0.963232468	1.57E-09
ENSG00000124602.10	UNC5CL	ENSG00000124602	NM_173561	222643	unc-5 family C-terminal like	protein_coding	51.72	6p21.1	chr6:41026895-41039221 (-)	ENSG00000124602.10	-2.415236995	0.130223978	0.670709542	-1.874751431	5.23E-11	0.341642947	0.004498178	6.68E-10	193.611345	0.954570756	10.55895558	141.2868658	1.14E-09	0.595690733	0.033996318	1.15E-08
ENSG00000144468.17	RHBDD1	ENSG00000144468	NM_001167608;NM_001349069;NM_001349071;NM_001349072;NM_032276	84236	rhomboid domain containing 1	protein_coding	39.57	2q36.3	chr2:226835581-226999215 (+)	ENSG00000144468.17	0.72224975	-0.04353	-0.057581483	0.708198267	5.35E-11	0.502216346	0.348142825	8.09E-11	135.8821274	0.465118555	0.918238099	130.1867128	1.16E-09	0.729257959	0.591284414	1.75E-09
ENSG00000142227.11	EMP3	ENSG00000142227	NM_001313905;NM_001425	2014	epithelial membrane protein 3	protein_coding	52.78	19q13.33	chr19:48321509-48330553 (+)	ENSG00000142227.11	0.513635318	-0.045543703	-0.177352741	0.38182628	5.35E-11	0.314313299	5.20E-04	1.32E-08	135.8802301	1.059395313	16.38245624	74.88046014	1.16E-09	0.570670164	0.006826884	1.68E-07
ENSG00000196187.12	TMEM63A	ENSG00000196187	NM_014698	9725	transmembrane protein 63A	protein_coding	51.62	1q42.12	chr1:225845536-225882380 (-)	ENSG00000196187.12	0.645197729	0.078000381	-0.03635713	0.530840218	5.44E-11	0.178437149	0.509372886	1.96E-09	135.6384431	1.929496837	0.449579614	92.73981424	1.18E-09	0.413618732	0.724977641	3.06E-08
ENSG00000118640.11	VAMP8	ENSG00000118640	NM_003761	8673	vesicle associated membrane protein 8	protein_coding	47.95	2p11.2	chr2:85561562-85582031 (+)	ENSG00000118640.11	0.561285293	-0.344138894	-0.465925936	0.439498252	5.45E-11	4.12E-07	1.80E-09	6.84E-09	135.6066392	49.52507886	93.5741982	80.70620995	1.18E-09	2.65E-05	4.22E-07	9.35E-08
ENSG00000151726.14	ACSL1	ENSG00000151726	NM_001286708;NM_001286710;NM_001286711;NM_001286712;NM_001995	2180	acyl-CoA synthetase long chain family member 1	protein_coding	44.71	4q35.1	chr4:184755595-184826818 (-)	ENSG00000151726.14	0.695615563	-0.410802775	-0.24317975	0.863238589	5.62E-11	5.56E-07	3.86E-04	1.00E-12	142.1008448	48.95834425	17.60210088	215.4797496	1.22E-09	3.32E-05	0.005498928	3.49E-11
ENSG00000275410.5	HNF1B	ENSG00000275410	NM_000458;NM_001165923;NM_001304286	6928	HNF1 homeobox B	protein_coding	48.07	17q12	chr17:37686431-37745105 (-)	ENSG00000275410.5	-0.577964417	0.334572662	0.510500803	-0.402036276	5.68E-11	6.16E-07	6.25E-10	3.23E-08	135.0448635	47.03773117	104.9538447	67.53285895	1.23E-09	3.53E-05	1.69E-07	3.71E-07
ENSG00000116691.11	MIIP	ENSG00000116691	NM_021933	60672	migration and invasion inhibitory protein	protein_coding	55.62	1p36.22	chr1:12019466-12032045 (+)	ENSG00000116691.11	0.80498219	-0.04300344	0.021956277	0.869941907	5.75E-11	0.556448526	0.744105322	1.23E-11	134.8540801	0.356465951	0.109213281	157.9008461	1.24E-09	0.765450655	0.875703558	3.27E-10
ENSG00000170017.12	ALCAM	ENSG00000170017	NM_001243280;NM_001243281;NM_001243283;NM_001627	214	activated leukocyte cell adhesion molecule	protein_coding	35.29	3q13.11	chr3:105366909-105576900 (+)	ENSG00000170017.12	-0.627873109	-0.022474323	-0.084743791	-0.690142577	5.76E-11	0.678969047	0.131931479	9.22E-12	134.8308888	0.175826547	2.444379911	162.5387614	1.24E-09	0.847704023	0.335668965	2.55E-10
ENSG00000251143.1	NA	ENSG00000251143	NA	100128494	novel transcript	lncRNA	53.16	11q13.4	chr11:72014291-72020910 (+)	ENSG00000251143.1	-0.635539946	0.001788774	0.13962729	-0.497701431	5.78E-11	0.973150907	0.020921636	4.47E-09	134.7873209	0.001158302	6.169403792	84.6492322	1.25E-09	0.990232052	0.10052704	6.39E-08
ENSG00000251095.7	NA	ENSG00000251095	NA	NA	novel transcript	lncRNA	37.06	4q22.1	chr4:89410960-89726752 (+)	ENSG00000251095.7	-0.785317265	0.072509788	0.060438612	-0.797388441	5.79E-11	0.266807052	0.40246012	3.44E-11	134.7745654	1.296774924	0.728259001	142.1655727	1.25E-09	0.5213588	0.640125141	8.24E-10
ENSG00000287387.1	NA	ENSG00000287387	NA	NA	novel transcript, antisense to ZFP36L2	lncRNA	45.72	2p21	chr2:43219849-43223227 (+)	ENSG00000287387.1	0.8159501	0.133037837	-0.140988892	0.541923371	5.84E-11	0.079289239	0.049189931	8.60E-08	134.6396743	3.379225586	4.324243522	60.11998889	1.26E-09	0.254692552	0.177766205	8.91E-07
ENSG00000172638.13	EFEMP2	ENSG00000172638	NM_016938	30008	EGF containing fibulin extracellular matrix protein 2	protein_coding	60.57	11q13.1	chr11:65866441-65873592 (-)	ENSG00000172638.13	1.79329643	0.540161242	-0.051406369	1.201728819	5.89E-11	0.004936201	0.696567866	2.76E-08	134.5212316	9.717930043	0.156027478	68.78634205	1.27E-09	0.038286997	0.848424952	3.25E-07
ENSG00000125945.15	ZNF436	ENSG00000125945	NM_001077195;NM_001370652;NM_030634	80818	zinc finger protein 436	protein_coding	46.42	1p36.12	chr1:23359448-23369836 (-)	ENSG00000125945.15	-0.736661267	0.150374644	0.265520012	-0.621515899	6.00E-11	0.019790731	5.05E-04	8.87E-10	134.2789504	6.295937124	16.47568227	101.0723776	1.29E-09	0.101795829	0.006699258	1.49E-08
ENSG00000204634.12	TBC1D8	ENSG00000204634	NM_001102426;NM_001330348	11138	TBC1 domain family member 8	protein_coding	44.32	2q11.2	chr2:101007617-101252866 (-)	ENSG00000204634.12	-0.839438871	-0.218475358	-0.077895675	-0.698859188	6.10E-11	0.004321061	0.309358605	2.15E-09	137.7025477	10.11880292	1.08286806	93.82507207	1.31E-09	0.034789895	0.553218801	3.33E-08
ENSG00000106392.11	C1GALT1	ENSG00000106392	NM_020156	56913	core 1 synthase, glycoprotein-N-acetylgalactosamine 3-beta-galactosyltransferase 1	protein_coding	37.34	7p22.1	chr7:7156934-7248616 (+)	ENSG00000106392.11	0.59017761	0.138737611	0.108231052	0.559671051	6.35E-11	0.013056833	0.041494673	1.46E-10	133.484537	7.268268778	4.676069969	122.4061319	1.36E-09	0.076950796	0.159150041	2.95E-09
ENSG00000110925.7	CSRNP2	ENSG00000110925	NM_030809	81566	cysteine and serine rich nuclear protein 2	protein_coding	46.64	12q13.12	chr12:51061205-51083664 (-)	ENSG00000110925.7	0.700630204	-0.117566941	-0.047451956	0.770745189	6.36E-11	0.074227635	0.428085364	1.11E-11	133.4759108	3.50599455	0.651382943	159.5115237	1.36E-09	0.24421669	0.661331743	3.01E-10
ENSG00000121931.16	LRIF1	ENSG00000121931	NM_001006945;NM_018372	55791	ligand dependent nuclear receptor interacting factor 1	protein_coding	36.39	1p13.3	chr1:110947190-110963965 (-)	ENSG00000121931.16	0.895210447	0.007878066	-0.120592434	0.766739948	6.36E-11	0.923749943	0.11635362	1.23E-09	133.4645487	0.009368783	2.667627353	97.52119833	1.36E-09	0.97078446	0.311234751	2.01E-08
ENSG00000108021.20	TASOR2	ENSG00000108021	NM_001321783;NM_001321784;NM_001321785;NM_017782	54906	transcription activation suppressor family member 2	protein_coding	38.83	10p15.1	chr10:5684838-5763740 (+)	ENSG00000108021.20	0.653442474	-0.03862508	-0.082080913	0.609986642	6.36E-11	0.505561073	0.155252426	2.42E-10	133.4552972	0.457807919	2.162906133	116.1037782	1.36E-09	0.730957407	0.370476212	4.62E-09
ENSG00000136153.20	LMO7	ENSG00000136153	NM_001306080;NM_001330583;NM_001366632;NM_001366633;NM_001366634;NM_001366636;NM_005358;NM_015842	4008	LIM domain 7	protein_coding	38.67	13q22.2	chr13:75620434-75859870 (+)	ENSG00000136153.20	0.646567934	0.101340837	-0.016971094	0.528256003	6.43E-11	0.088122969	0.758917258	2.49E-09	133.3210443	3.178855117	0.096515624	90.31384121	1.37E-09	0.272427421	0.884361256	3.80E-08
ENSG00000117411.16	B4GALT2	ENSG00000117411	NM_001005417;NM_003780;NM_030587	8704	beta-1,4-galactosyltransferase 2	protein_coding	56.94	1p34.1	chr1:43978943-43991170 (+)	ENSG00000117411.16	-0.580889603	0.044052414	0.179612041	-0.445329976	6.47E-11	0.381888477	0.001793261	7.83E-09	133.2211207	0.795541823	12.53692522	79.48438808	1.38E-09	0.631586035	0.017127399	1.05E-07
ENSG00000141543.12	EIF4A3	ENSG00000141543	NM_014740	9775	eukaryotic translation initiation factor 4A3	protein_coding	46.23	17q25.3	chr17:80134369-80147151 (-)	ENSG00000141543.12	0.571347538	-0.081530404	-0.066955516	0.585922426	6.57E-11	0.116981195	0.185095299	4.20E-11	133.0259821	2.657966457	1.86922846	139.3004474	1.40E-09	0.323666801	0.411871365	9.84E-10
ENSG00000076641.4	PAG1	ENSG00000076641	NM_018440	55824	phosphoprotein membrane anchor with glycosphingolipid microdomains 1	protein_coding	40.56	8q21.13	chr8:80967810-81112068 (-)	ENSG00000076641.4	-0.876552475	-0.190894203	-0.20046378	-0.886122052	6.58E-11	0.014892039	0.021193138	7.48E-11	132.9999295	6.955971588	6.140159034	131.2427938	1.40E-09	0.083836025	0.10143137	1.63E-09
ENSG00000067082.15	KLF6	ENSG00000067082	NM_001160124;NM_001160125;NM_001300	1316	Kruppel like factor 6	protein_coding	48.08	10p15.2	chr10:3775996-3785281 (-)	ENSG00000067082.15	0.662475686	-0.405265969	-0.388911028	0.678830627	6.60E-11	7.24E-07	6.57E-07	7.59E-11	132.9536467	46.06482749	46.64583458	131.0384961	1.40E-09	3.98E-05	4.09E-05	1.66E-09
ENSG00000106236.4	NPTX2	ENSG00000106236	NM_002523	4885	neuronal pentraxin 2	protein_coding	54.64	7q22.1	chr7:98617285-98629869 (+)	ENSG00000106236.4	1.769282779	-0.62797999	-0.070020313	2.327242456	6.63E-11	3.02E-04	0.514712941	2.46E-12	228.9630696	21.05773482	0.443939958	353.0862675	1.40E-09	0.004666612	0.729251524	7.85E-11
ENSG00000167550.11	RHEBL1	ENSG00000167550	NM_001303126;NM_144593	121268	RHEB like 1	protein_coding	49.7	12q13.12	chr12:49064676-49070025 (-)	ENSG00000167550.11	2.01960609	-0.14863813	-0.486610561	1.681633659	6.63E-11	0.491041443	0.003110841	4.96E-09	140.2643118	0.490848865	11.07714959	87.23702943	1.40E-09	0.720223688	0.025781214	7.00E-08
ENSG00000126001.16	CEP250	ENSG00000126001	NM_001318219;NM_007186	11190	centrosomal protein 250	protein_coding	47.9	20q11.22	chr20:35455164-35519280 (+)	ENSG00000126001.16	-0.738361569	0.091476702	0.103372307	-0.726465963	6.89E-11	0.147056161	0.133968882	7.25E-11	132.3729847	2.255703478	2.41750124	131.6703987	1.46E-09	0.368899478	0.339079069	1.60E-09
ENSG00000168077.14	SCARA3	ENSG00000168077	NM_016240;NM_182826	51435	scavenger receptor class A member 3	protein_coding	50.25	8p21.1	chr8:27633868-27676776 (+)	ENSG00000168077.14	-0.799419469	0.276696856	0.290051829	-0.786064496	6.94E-11	3.23E-04	4.25E-04	5.86E-11	136.3436759	18.12581212	17.1868039	138.7805542	1.47E-09	0.004910696	0.005906578	1.32E-09
ENSG00000163694.15	RBM47	ENSG00000163694	NM_001098634;NM_001371113;NM_001371114;NM_019027	54502	RNA binding motif protein 47	protein_coding	43.22	4p14	chr4:40423267-40630875 (-)	ENSG00000163694.15	0.558643862	-0.137835418	0.015842722	0.712322001	6.95E-11	0.009957081	0.744738808	5.83E-13	132.253875	7.925974059	0.108652378	213.8164952	1.47E-09	0.063838029	0.876025775	2.13E-11
ENSG00000151790.9	TDO2	ENSG00000151790	NM_005651	6999	tryptophan 2,3-dioxygenase	protein_coding	36.51	4q32.1	chr4:155854738-155920406 (+)	ENSG00000151790.9	0.91650175	0.126929601	-0.064704086	0.724868063	7.02E-11	0.136107559	0.403731125	4.64E-09	132.9816742	2.390704321	0.724412068	84.71744235	1.48E-09	0.352555129	0.64157061	6.60E-08
ENSG00000286940.1	NA	ENSG00000286940	NA	102725068	MICB divergent transcript	lncRNA	46.11	6p21.33	chr6:31479973-31494935 (-)	ENSG00000286940.1	1.714929382	0.131086952	-0.180561707	1.403280723	7.10E-11	0.460119681	0.171974451	2.72E-09	131.9553349	0.564846022	1.990685103	89.43217964	1.50E-09	0.697608891	0.394577274	4.11E-08
ENSG00000174469.23	CNTNAP2	ENSG00000174469	NM_014141	26047	contactin associated protein 2	protein_coding	37.52	7q35	chr7:146116002-148420998 (+)	ENSG00000174469.23	-0.863440543	-0.225024283	-0.488737331	-1.127153591	7.14E-11	0.004717974	4.81E-06	8.34E-13	131.8832968	9.837868085	35.63923611	206.4350945	1.50E-09	0.037133425	1.95E-04	2.98E-11
ENSG00000287485.1	NA	ENSG00000287485	NA	NA	novel transcript	lncRNA	39.85	6p12.3	chr6:47374561-47397398 (-)	ENSG00000287485.1	3.242489925	0.262764729	0.030060071	3.009785267	7.17E-11	0.558064947	0.875067193	1.20E-10	131.8218869	0.395410514	0.025290444	124.943582	1.51E-09	0.766970264	0.944483115	2.50E-09
ENSG00000012779.11	ALOX5	ENSG00000012779	NM_000698;NM_001256153;NM_001256154;NM_001320861;NM_001320862	240	arachidonate 5-lipoxygenase	protein_coding	47.73	10q11.21	chr10:45374176-45446119 (+)	ENSG00000012779.11	1.090761948	-0.283744598	-0.063634786	1.31087176	7.27E-11	0.012179291	0.481245167	3.12E-12	131.6290316	7.435289886	0.512955565	181.1559236	1.53E-09	0.073367087	0.704582268	9.67E-11
ENSG00000155850.8	SLC26A2	ENSG00000155850	NM_000112	1836	solute carrier family 26 member 2	protein_coding	41.16	5q32	chr5:149960758-149993455 (+)	ENSG00000155850.8	-0.933433436	0.513401657	0.128147241	-1.318687853	7.33E-11	4.81E-07	0.151404467	3.26E-14	131.5207999	48.56080508	2.20572069	282.6938951	1.54E-09	2.96E-05	0.365365944	1.59E-12
ENSG00000102699.6	PARP4	ENSG00000102699	NM_006437	143	poly(ADP-ribose) polymerase family member 4	protein_coding	42.87	13q12.12	chr13:24420931-24512778 (-)	ENSG00000102699.6	0.564055634	-0.03365493	0.009534454	0.607245019	7.37E-11	0.502063125	0.846844743	1.75E-11	131.4533703	0.4654555	0.038177343	152.3487684	1.54E-09	0.729142707	0.928007863	4.53E-10
ENSG00000139567.13	ACVRL1	ENSG00000139567	NM_000020;NM_001077401	94	activin A receptor like type 1	protein_coding	54.84	12q13.13	chr12:51906908-51923361 (+)	ENSG00000139567.13	1.993171454	-0.533121821	0.065500932	2.591794207	7.51E-11	0.032675406	0.643592591	1.30E-12	131.1811669	5.183210169	0.219959318	197.592146	1.57E-09	0.142906308	0.817848953	4.41E-11
ENSG00000166510.14	CCDC68	ENSG00000166510	NM_001143829;NM_025214	80323	coiled-coil domain containing 68	protein_coding	39.73	18q21.2	chr18:54901509-54959461 (-)	ENSG00000166510.14	0.968732179	-0.417372683	-0.394228009	0.991876854	7.72E-11	1.75E-04	7.59E-05	1.47E-10	130.8144996	20.14880787	23.31346032	122.3667063	1.61E-09	0.003073422	0.001594537	2.96E-09
ENSG00000056972.20	TRAF3IP2	ENSG00000056972	NM_001164281;NM_001164283;NM_147200;NM_147686	10758	TRAF3 interacting protein 2	protein_coding	44.49	6q21	chr6:111555381-111606906 (-)	ENSG00000056972.20	0.681209429	0.179572769	0.19345982	0.69509648	7.79E-11	0.007038345	0.002653737	3.49E-11	130.6960404	8.795722996	11.41235187	141.9876217	1.63E-09	0.049939957	0.022953584	8.32E-10
ENSG00000128016.7	ZFP36	ENSG00000128016	NM_003407	7538	ZFP36 ring finger protein	protein_coding	59.08	19q13.2	chr19:39406847-39409412 (+)	ENSG00000128016.7	0.671103899	-0.442431452	-0.246389996	0.867145354	8.03E-11	2.71E-07	3.12E-04	8.79E-13	130.2757568	52.21446659	18.10459775	205.3790018	1.68E-09	1.96E-05	0.004718565	3.10E-11
ENSG00000277791.5	PSMB3	ENSG00000277791	NM_002795	5691	proteasome 20S subunit beta 3	protein_coding	49.04	17q12	chr17:38752741-38764225 (+)	ENSG00000277791.5	0.971968776	0.053856446	-0.180653604	0.737458725	8.04E-11	0.448680015	0.016957657	5.49E-09	196.1954759	0.601196567	6.991402909	113.6215672	1.68E-09	0.688623979	0.087039777	7.66E-08
ENSG00000253838.1	NA	ENSG00000253838	NA	NA	novel transcript	lncRNA	36.84	8p11.21	chr8:39914229-39915721 (+)	ENSG00000253838.1	8.681011849	0	-0.249238491	8.431773358	8.16E-11	1	0.286426151	2.37E-10	172.844599	0	1.205079277	152.0858336	1.70E-09	1	0.529575241	4.54E-09
ENSG00000164125.15	GASK1B	ENSG00000164125	NM_001031700;NM_001128424;NM_016613	51313	golgi associated kinase 1B	protein_coding	37.11	4q32.1	chr4:158124474-158173318 (-)	ENSG00000164125.15	-1.378485857	0.131260647	-0.008935549	-1.518682053	8.25E-11	0.215973961	0.949582858	9.19E-12	129.9253871	1.621016584	0.004088479	162.595451	1.71E-09	0.463765253	0.977397086	2.55E-10
ENSG00000101082.14	SLA2	ENSG00000101082	NM_032214;NM_175077	84174	Src like adaptor 2	protein_coding	50.42	20q11.23	chr20:36612318-36646196 (-)	ENSG00000101082.14	0.627967826	-0.193544077	-0.08659471	0.734917194	8.30E-11	0.002312399	0.123881692	4.49E-12	129.8318114	11.80252519	2.555602839	174.719187	1.72E-09	0.02208568	0.323034112	1.33E-10
ENSG00000055163.20	CYFIP2	ENSG00000055163	NM_001037333;NM_001291721;NM_001291722;NM_014376	26999	cytoplasmic FMR1 interacting protein 2	protein_coding	44.29	5q33.3	chr5:157266079-157395595 (+)	ENSG00000055163.20	-0.780488966	-0.200896697	-0.092044701	-0.671636971	8.44E-11	0.005671311	0.214794162	1.74E-09	129.6100511	9.353099	1.629668816	93.96114442	1.75E-09	0.042272313	0.451169626	2.74E-08
ENSG00000154188.10	ANGPT1	ENSG00000154188	NM_001146;NM_001199859;NM_001314051	284	angiopoietin 1	protein_coding	36.05	8q23.1	chr8:107249482-107498055 (-)	ENSG00000154188.10	1.764857213	-0.018129537	-0.20561929	1.577367459	8.55E-11	0.923014588	0.135402021	9.48E-10	129.441724	0.009550964	2.398883663	100.3432233	1.77E-09	0.970325685	0.340629176	1.59E-08
ENSG00000099290.17	WASHC2A	ENSG00000099290	NM_001005751;NM_001291398;NM_001330102	387680	WASH complex subunit 2A	protein_coding	42.59	10q11.23	chr10:50067888-50133509 (+)	ENSG00000099290.17	0.847124502	-0.01222727	0.074603529	0.9339553	8.62E-11	0.863686521	0.27999928	1.42E-11	150.2557311	0.030239018	1.232569138	183.4997952	1.78E-09	0.942241372	0.522480736	3.72E-10
ENSG00000280734.3	LINC01232	ENSG00000280734	NA	NA	long intergenic non-protein coding RNA 1232	lncRNA	45.23	13q32.3	chr13:99486962-99499306 (-)	ENSG00000280734.3	0.955700894	-0.14490252	-0.107085838	0.993517576	8.66E-11	0.122657964	0.190677387	5.46E-11	129.2685233	2.573258154	1.820716166	135.5889322	1.79E-09	0.333029218	0.418656548	1.24E-09
ENSG00000178401.16	DNAJC22	ENSG00000178401	NM_001304944;NM_024902	79962	DnaJ heat shock protein family (Hsp40) member C22	protein_coding	46.84	12q13.12	chr12:49346888-49357546 (+)	ENSG00000178401.16	-0.692530293	-0.073266747	0.077362738	-0.541900808	8.70E-11	0.22982885	0.222324053	7.54E-09	130.0485526	1.524094201	1.575901476	80.21628716	1.80E-09	0.480986607	0.459993825	1.02E-07
ENSG00000157654.19	PALM2AKAP2	ENSG00000157654	NM_001004065;NM_001037293;NM_001136562;NM_001198656;NM_007203;NM_053016;NM_147150	445815	PALM2 and AKAP2 fusion	protein_coding	41.98	9q31.3	chr9:109498325-110172512 (+)	ENSG00000157654.19	0.758975354	-0.197142702	-0.236447251	0.719670805	8.72E-11	0.005197447	0.001038119	2.46E-10	147.4301344	9.794054631	14.60843174	131.2781922	1.80E-09	0.039714995	0.011334755	4.69E-09
ENSG00000179111.9	HES7	ENSG00000179111	NM_001165967;NM_032580	84667	hes family bHLH transcription factor 7	protein_coding	63.33	17p13.1	chr17:8120592-8124106 (-)	ENSG00000179111.9	2.564008469	-1.082339365	-1.089390864	2.556956969	8.79E-11	0.005980103	8.58E-06	1.23E-08	129.0615819	9.215119199	32.79108007	75.52981086	1.81E-09	0.044084878	3.13E-04	1.58E-07
ENSG00000237352.4	LINC01358	ENSG00000237352	NA	NA	long intergenic non-protein coding RNA 1358	lncRNA	42.22	1p32.1	chr1:58933643-59240555 (+)	ENSG00000237352.4	2.539683497	0.013275462	-0.014095355	2.51231268	8.98E-11	0.966802256	0.933327158	9.65E-11	128.7732362	0.001883696	0.007157591	127.8253308	1.85E-09	0.988828092	0.972939767	2.06E-09
ENSG00000214022.11	REPIN1	ENSG00000214022	NM_001099695;NM_001099696;NM_001362745;NM_001362746;NM_001362747;NM_013400	29803	replication initiator 1	protein_coding	62.28	7q36.1	chr7:150368189-150374044 (+)	ENSG00000214022.11	0.53942424	-0.05935153	-0.050620531	0.548155239	9.21E-11	0.226670344	0.295475581	6.84E-11	128.4471402	1.545192225	1.147387385	132.4614013	1.89E-09	0.476834916	0.538918507	1.51E-09
ENSG00000101049.17	SGK2	ENSG00000101049	NM_001199264;NM_016276;NM_170693	10110	serum/glucocorticoid regulated kinase 2	protein_coding	49.23	20q13.12	chr20:43558968-43588237 (+)	ENSG00000101049.17	-0.614881944	0.329553804	0.621696328	-0.32273942	9.23E-11	2.04E-06	7.89E-11	2.90E-06	128.4185996	40.12989616	130.5238937	38.25914362	1.90E-09	9.12E-05	3.14E-08	2.09E-05
ENSG00000231187.3	NA	ENSG00000231187	NA	102724593	uncharacterized LOC102724593	lncRNA	49.85	10q11.22	chr10:46580708-46598150 (-)	ENSG00000231187.3	1.187942465	-0.138813729	0.192005933	1.518762126	9.27E-11	0.246972639	0.052914541	6.50E-13	128.355691	1.41303926	4.175687967	211.5664943	1.90E-09	0.499993886	0.187056334	2.36E-11
ENSG00000080031.10	PTPRH	ENSG00000080031	NM_001161440;NM_002842	5794	protein tyrosine phosphatase receptor type H	protein_coding	52.64	19q13.42	chr19:55181247-55209506 (-)	ENSG00000080031.10	0.715365451	-0.107186146	-0.127547872	0.695003725	9.34E-11	0.116104265	0.049135199	1.95E-10	128.251106	2.671482941	4.32652058	118.7510685	1.92E-09	0.322017864	0.177648956	3.82E-09
ENSG00000004961.15	HCCS	ENSG00000004961	NM_001122608;NM_001171991;NM_005333	3052	holocytochrome c synthase	protein_coding	42.97	Xp22.2	chrX:11111301-11123086 (+)	ENSG00000004961.15	0.659804527	-0.132451549	-0.046385968	0.745870107	9.40E-11	0.038314828	0.421759815	9.79E-12	128.1740676	4.843610706	0.669689787	161.5622484	1.93E-09	0.158734023	0.655726799	2.70E-10
ENSG00000135525.18	MAP7	ENSG00000135525	NM_001198608;NM_001198609;NM_001198611;NM_001198614;NM_001198615;NM_001198616;NM_001198617;NM_001198618;NM_001198619;NM_003980	9053	microtubule associated protein 7	protein_coding	39.29	6q23.3	chr6:136342281-136550819 (-)	ENSG00000135525.18	-1.035945448	0.104960847	0.032960731	-1.107945563	9.52E-11	0.22040593	0.742351429	1.97E-11	127.9943842	1.589037062	0.110774615	150.4714987	1.95E-09	0.469075821	0.874484598	5.07E-10
ENSG00000174243.10	DDX23	ENSG00000174243	NM_004818	9416	DEAD-box helicase 23	protein_coding	49.65	12q13.12	chr12:48829756-48852842 (-)	ENSG00000174243.10	0.480866538	-0.087786872	0.022766282	0.591419692	9.59E-11	0.051620842	0.594856372	1.65E-12	127.9014773	4.225905291	0.291053102	193.0369844	1.96E-09	0.193680047	0.784233139	5.44E-11
ENSG00000161091.13	MFSD12	ENSG00000161091	NM_001287529;NM_174983	126321	major facilitator superfamily domain containing 12	protein_coding	57.07	19p13.3	chr19:3538261-3574290 (-)	ENSG00000161091.13	0.544579976	-0.091724697	0.032175425	0.668480098	9.81E-11	0.072035578	0.506514226	1.76E-12	127.605417	3.564012512	0.455740153	191.7651089	2.00E-09	0.23978415	0.723103985	5.78E-11
ENSG00000128487.16	SPECC1	ENSG00000128487	NM_001033553;NM_001033554;NM_001033555;NM_001243438;NM_001243439;NM_152904	92521	sperm antigen with calponin homology and coiled-coil domains 1	protein_coding	42.5	17p11.2	chr17:20009344-20319026 (+)	ENSG00000128487.16	0.50395113	-0.094631274	-0.116542765	0.48203964	9.82E-11	0.045714928	0.01528946	2.36E-10	127.5922528	4.474806362	6.893968738	116.4192376	2.00E-09	0.178677966	0.081083242	4.53E-09
ENSG00000120899.18	PTK2B	ENSG00000120899	NM_004103;NM_173174;NM_173175;NM_173176	2185	protein tyrosine kinase 2 beta	protein_coding	46.91	8p21.2	chr8:27311482-27459391 (+)	ENSG00000120899.18	1.021488773	-0.142835577	0.157662364	1.321986714	9.88E-11	0.082613086	0.044277257	1.53E-12	182.9118486	3.387746147	4.693163834	303.9370085	2.01E-09	0.261049848	0.165953288	5.10E-11
ENSG00000065060.17	UHRF1BP1	ENSG00000065060	NM_017754	54887	UHRF1 binding protein 1	protein_coding	42.65	6p21.31	chr6:34792015-34883138 (+)	ENSG00000065060.17	0.773161843	0.037969938	-0.180886267	0.554305638	9.93E-11	0.594328434	0.012587119	4.32E-08	127.439922	0.291893514	7.356065107	65.27297793	2.02E-09	0.792166863	0.070635623	4.81E-07
ENSG00000104881.16	PPP1R13L	ENSG00000104881	NM_001142502;NM_006663	10848	protein phosphatase 1 regulatory subunit 13 like	protein_coding	53.45	19q13.32	chr19:45379638-45406349 (-)	ENSG00000104881.16	0.668583679	-0.078061297	-0.314408122	0.432236853	1.01E-10	0.208617959	2.06E-05	2.70E-07	127.2662111	1.675955562	28.76112973	52.24745468	2.05E-09	0.454485596	6.10E-04	2.49E-06
ENSG00000136111.14	TBC1D4	ENSG00000136111	NM_001286658;NM_001286659;NM_014832	9882	TBC1 domain family member 4	protein_coding	38.11	13q22.2	chr13:75283503-75482169 (-)	ENSG00000136111.14	-0.771065129	-0.127688392	-0.068588158	-0.711964896	1.01E-10	0.063208648	0.349410327	5.16E-10	127.1674123	3.819980442	0.913324957	107.1243293	2.06E-09	0.222068634	0.592559041	9.14E-09
ENSG00000266208.1	NA	ENSG00000266208	NA	NA	novel transcript, antisense to GJD3	lncRNA	63.04	17q21.2	chr17:40360655-40364693 (+)	ENSG00000266208.1	0.781730877	0.28439461	0.323249626	0.820585894	1.03E-10	5.52E-04	5.84E-05	1.96E-11	126.8931744	16.18489393	24.35512821	150.5988466	2.10E-09	0.007385805	0.001308633	5.03E-10
ENSG00000116717.13	GADD45A	ENSG00000116717	NM_001199741;NM_001199742;NM_001924	1647	growth arrest and DNA damage inducible alpha	protein_coding	52.65	1p31.3	chr1:67685201-67688334 (+)	ENSG00000116717.13	-0.885463291	0.004440213	0.179725264	-0.710178239	1.04E-10	0.952534687	0.039258491	4.56E-09	126.8308323	0.003623161	4.792303149	84.46711313	2.11E-09	0.984258901	0.153473604	6.50E-08
ENSG00000151611.16	MMAA	ENSG00000151611	NM_001375644;NM_172250	166785	metabolism of cobalamin associated A	protein_coding	38.78	4q31.21	chr4:145599042-145660033 (+)	ENSG00000151611.16	0.958246011	-0.042135434	0.00300087	1.003382315	1.04E-10	0.644774149	0.970447614	4.19E-11	126.7861277	0.218388074	0.00140341	139.3228844	2.11E-09	0.825547523	0.984423998	9.84E-10
ENSG00000003402.20	CFLAR	ENSG00000003402	NM_001127183;NM_001127184;NM_001202515;NM_001202516;NM_001202517;NM_001202518;NM_001202519;NM_001308042;NM_001308043;NM_001351590;NM_001351591;NM_001351592;NM_001351593;NM_001351594;NM_003879	8837	CASP8 and FADD like apoptosis regulator	protein_coding	44.35	2q33.1	chr2:201116154-201176687 (+)	ENSG00000003402.20	0.518280228	-0.168577296	-0.127674925	0.559182599	1.04E-10	0.001389848	0.010569746	2.55E-11	126.7740663	13.2913723	7.779434491	146.6252167	2.11E-09	0.014969489	0.062672225	6.33E-10
ENSG00000198964.14	SGMS1	ENSG00000198964	NM_147156	259230	sphingomyelin synthase 1	protein_coding	39.37	10q11.23	chr10:50305586-50625163 (-)	ENSG00000198964.14	0.761322102	-0.283599879	-0.412340484	0.632581497	1.05E-10	5.98E-04	2.83E-06	6.23E-09	126.7245601	15.92192693	38.37659297	81.5604069	2.12E-09	0.007854218	1.27E-04	8.60E-08
ENSG00000178033.6	CALHM5	ENSG00000178033	NM_153711	254228	calcium homeostasis modulator family member 5	protein_coding	39.03	6q22.1	chr6:116511639-116524788 (+)	ENSG00000178033.6	2.349407973	-0.948131248	-0.305311398	2.992227824	1.06E-10	0.006059927	0.080669295	1.92E-11	126.6079832	9.180726343	3.346271624	150.8864105	2.14E-09	0.044572144	0.244975148	4.95E-10
ENSG00000124766.7	SOX4	ENSG00000124766	NM_003107	6659	SRY-box transcription factor 4	protein_coding	52.52	6p22.3	chr6:21593751-21598619 (+)	ENSG00000124766.7	-0.695273315	0.103498242	0.33172308	-0.467048477	1.07E-10	0.09357984	2.56E-05	8.76E-08	126.5074434	3.066349535	27.79512287	59.98863914	2.15E-09	0.282599409	7.14E-04	9.07E-07
ENSG00000242258.1	LINC00996	ENSG00000242258	NA	285972	long intergenic non-protein coding RNA 996	lncRNA	45.13	7q36.1	chr7:150433654-150448140 (+)	ENSG00000242258.1	3.597767837	0.636547839	0.133494917	3.094714916	1.08E-10	0.252599975	0.505979721	2.09E-10	126.3288183	1.745807331	0.45689886	117.8863983	2.18E-09	0.506812679	0.722711596	4.06E-09
ENSG00000014164.7	ZC3H3	ENSG00000014164	NM_015117	23144	zinc finger CCCH-type containing 3	protein_coding	58.38	8q24.3	chr8:143437659-143541447 (-)	ENSG00000014164.7	0.588583046	0.111284001	0.101196387	0.578495433	1.09E-10	0.046271031	0.061689709	1.32E-10	126.207991	4.449858612	3.868138304	123.7504818	2.19E-09	0.180164647	0.207076505	2.70E-09
ENSG00000159176.14	CSRP1	ENSG00000159176	NM_001193570;NM_001193571;NM_001193572;NM_004078	1465	cysteine and glycine rich protein 1	protein_coding	50.68	1q32.1	chr1:201483530-201509456 (-)	ENSG00000159176.14	1.14438847	-0.150730791	-0.144317651	1.150801609	1.10E-10	0.19556701	0.138860119	1.47E-10	126.0600984	1.779638662	2.3549092	122.3011446	2.22E-09	0.43667518	0.345315962	2.97E-09
ENSG00000179542.16	SLITRK4	ENSG00000179542	NM_001184749;NM_001184750;NM_173078	139065	SLIT and NTRK like family member 4	protein_coding	41.25	Xq27.3	chrX:143622790-143636101 (-)	ENSG00000179542.16	1.131965533	0.156174843	0.095964247	1.071754937	1.12E-10	0.131251413	0.290838698	2.11E-10	142.3556507	2.471484323	1.175675899	132.618206	2.24E-09	0.345674848	0.533839019	4.08E-09
ENSG00000169896.18	ITGAM	ENSG00000169896	NM_000632;NM_001145808	3684	integrin subunit alpha M	protein_coding	43.36	16p11.2	chr16:31259967-31332892 (+)	ENSG00000169896.18	1.089960224	-0.307898108	0.09009618	1.487954512	1.13E-10	0.009220933	0.322922343	3.37E-13	125.7910142	8.115832616	1.021538225	225.5665983	2.26E-09	0.060390135	0.566677378	1.28E-11
ENSG00000166035.11	LIPC	ENSG00000166035	NM_000236	3990	lipase C, hepatic type	protein_coding	45.39	15q21.3	chr15:58410569-58569844 (+)	ENSG00000166035.11	-1.053333536	0.200121041	0.644312211	-0.609142366	1.18E-10	0.028281996	1.00E-06	5.45E-07	125.1888773	5.496954905	44.1377331	47.78960869	2.36E-09	0.128782722	5.63E-05	4.69E-06
ENSG00000283317.1	NA	ENSG00000283317	NA	NA	novel transcript	lncRNA	49.6	1q23.3	chr1:161433444-161440996 (-)	ENSG00000283317.1	4.56504723	0.811626414	-0.270681981	3.482738835	1.21E-10	0.25750557	0.257209561	3.53E-09	124.7983341	1.34985016	1.351580039	86.89255754	2.43E-09	0.511454046	0.498674468	5.20E-08
ENSG00000166348.18	USP54	ENSG00000166348	NM_001320437;NM_001350995;NM_001378208;NM_001378209;NM_001378210;NM_152586	159195	ubiquitin specific peptidase 54	protein_coding	42.16	10q22.2	chr10:73497538-73625953 (-)	ENSG00000166348.18	-0.700862307	-0.004865466	-0.196023672	-0.892020513	1.22E-10	0.935865541	0.007200685	1.28E-12	124.7691767	0.006621721	8.737585699	197.8958806	2.43E-09	0.977611363	0.047590956	4.36E-11
ENSG00000159167.12	STC1	ENSG00000159167	NM_003155	6781	stanniocalcin 1	protein_coding	43.8	8p21.2	chr8:23841929-23854806 (-)	ENSG00000159167.12	-0.69966444	-0.123394119	0.301779383	-0.274490938	1.22E-10	0.054662676	9.19E-05	1.98E-04	124.6837533	4.110000639	22.56755413	19.69608785	2.45E-09	0.201256157	0.00184914	8.85E-04
ENSG00000130479.11	MAP1S	ENSG00000130479	NM_001308363;NM_018174	55201	microtubule associated protein 1S	protein_coding	57.53	19p13.11	chr19:17719242-17734513 (+)	ENSG00000130479.11	0.784977598	-0.138117059	-0.166982331	0.756112327	1.27E-10	0.058666075	0.019747741	2.89E-10	135.0465776	3.996469696	6.365236586	123.3892999	2.53E-09	0.211401849	0.096771879	5.39E-09
ENSG00000214944.9	ARHGEF28	ENSG00000214944	NM_001080479;NM_001177693;NM_001244364	64283	Rho guanine nucleotide exchange factor 28	protein_coding	39.36	5q13.2	chr5:73626158-73941993 (+)	ENSG00000214944.9	-0.563917726	0.184832147	0.304812663	-0.44393721	1.28E-10	9.94E-04	5.00E-06	7.10E-09	124.1535899	14.31328679	35.44039588	80.37133108	2.54E-09	0.011607061	2.02E-04	9.65E-08
ENSG00000055070.17	SZRD1	ENSG00000055070	NM_001114600;NM_001271869	26099	SUZ RNA binding domain containing 1	protein_coding	48.1	1p36.13	chr1:16352575-16398145 (+)	ENSG00000055070.17	0.498889568	0.162732537	0.127035148	0.463192179	1.28E-10	0.001435681	0.008948257	4.76E-10	124.142409	13.19429033	8.190449165	108.0561544	2.54E-09	0.015347947	0.055684397	8.47E-09
ENSG00000263707.1	NA	ENSG00000263707	NA	NA	novel transcript, antisense to ARHGAP44	lncRNA	54.76	17p12	chr17:12990149-12990610 (-)	ENSG00000263707.1	-1.14624054	-0.042975446	0.063317016	-1.039948078	1.28E-10	0.648632915	0.579246696	6.82E-10	124.1033599	0.213304613	0.316577276	103.9636808	2.55E-09	0.828284422	0.772963675	1.17E-08
ENSG00000131626.18	PPFIA1	ENSG00000131626	NM_001378006;NM_003626;NM_177423	8500	PTPRF interacting protein alpha 1	protein_coding	45.09	11q13.3	chr11:70270700-70385312 (+)	ENSG00000131626.18	0.579925343	-0.098085635	-0.015887472	0.662123507	1.29E-10	0.076701553	0.759270047	1.02E-11	124.0440934	3.442833488	0.096223733	160.9094847	2.56E-09	0.249283247	0.884421963	2.79E-10
ENSG00000128510.12	CPA4	ENSG00000128510	NM_001163446;NM_016352	51200	carboxypeptidase A4	protein_coding	46.73	7q32.2	chr7:130293134-130324180 (+)	ENSG00000128510.12	-1.00856615	0.296572286	0.347921931	-0.957216505	1.29E-10	0.001302598	0.001448376	1.21E-10	124.0331394	13.4862779	13.16799913	124.8743853	2.56E-09	0.014242321	0.014584066	2.51E-09
ENSG00000150459.12	SAP18	ENSG00000150459	NM_001366643;NM_005870	10284	Sin3A associated protein 18	protein_coding	42.74	13q12.11	chr13:21140514-21149084 (+)	ENSG00000150459.12	0.569598651	-0.112547671	-0.155167872	0.52697845	1.38E-10	0.040271612	0.005814637	6.37E-10	123.1716418	4.738742424	9.288052022	104.7344903	2.73E-09	0.164050197	0.040855533	1.11E-08
ENSG00000112902.12	SEMA5A	ENSG00000112902	NM_003966	9037	semaphorin 5A	protein_coding	40.18	5p15.31	chr5:9035033-9546075 (-)	ENSG00000112902.12	-1.380510186	0.277543927	0.216652963	-1.44140115	1.38E-10	0.01465482	0.136080961	2.21E-11	123.0992737	6.993862264	2.390145304	148.7414884	2.74E-09	0.082980097	0.341531083	5.60E-10
ENSG00000152952.12	PLOD2	ENSG00000152952	NM_000935;NM_182943	5352	procollagen-lysine,2-oxoglutarate 5-dioxygenase 2	protein_coding	36.22	3q24	chr3:146069440-146163653 (-)	ENSG00000152952.12	-0.870018906	-0.433190666	-0.209382375	-0.646210615	1.40E-10	3.83E-06	0.005634142	1.51E-08	170.3734265	42.92555327	9.890268227	94.12021207	2.78E-09	1.49E-04	0.0398894	1.90E-07
ENSG00000164626.9	KCNK5	ENSG00000164626	NM_003740	8645	potassium two pore domain channel subfamily K member 5	protein_coding	51.97	6p21.2	chr6:39188971-39229475 (-)	ENSG00000164626.9	1.034567791	0.745312802	0.555004074	0.844259062	1.43E-10	6.18E-08	1.09E-06	1.06E-09	122.7237316	62.5545386	43.63307772	99.11498311	2.82E-09	5.79E-06	6.01E-05	1.75E-08
ENSG00000125814.17	NAPB	ENSG00000125814	NM_001283018;NM_001283020;NM_001283026;NM_022080	63908	NSF attachment protein beta	protein_coding	40.72	20p11.21	chr20:23374519-23421519 (-)	ENSG00000125814.17	0.854313244	0.03135563	0.032422849	0.855380463	1.45E-10	0.699531053	0.663523356	1.23E-10	122.51955	0.152828975	0.194365492	124.6273162	2.86E-09	0.860404207	0.830320428	2.54E-09
ENSG00000243649.9	CFB	ENSG00000243649	NM_001710	629	complement factor B	protein_coding	52.62	6p21.33	chr6:31945650-31952084 (+)	ENSG00000243649.9	1.938884466	-0.101853459	0.075345971	2.116083896	1.46E-10	0.644867996	0.602868172	2.69E-11	122.4030843	0.218263573	0.278491203	145.7773945	2.89E-09	0.825586965	0.789719206	6.65E-10
ENSG00000183337.17	BCOR	ENSG00000183337	NM_001123383;NM_001123384;NM_001123385;NM_017745	54880	BCL6 corepressor	protein_coding	53.23	Xp11.4	chrX:40049815-40177329 (-)	ENSG00000183337.17	0.626293511	-0.079888491	-0.176439021	0.529742981	1.48E-10	0.182489767	0.004328991	3.87E-09	122.2602622	1.892491988	10.06761606	86.01416013	2.91E-09	0.418999602	0.03307574	5.62E-08
ENSG00000196911.11	KPNA5	ENSG00000196911	NM_001366304;NM_001366305;NM_001366306;NM_001366307;NM_001366308;NM_001366310;NM_002269	3841	karyopherin subunit alpha 5	protein_coding	35.55	6q22.1	chr6:116681187-116741867 (+)	ENSG00000196911.11	1.570682852	0.489267157	-0.005530889	1.075884805	1.48E-10	0.004903335	0.964099766	4.46E-08	122.2500788	9.735615281	0.002071548	65.01482913	2.91E-09	0.03812314	0.982225858	4.96E-07
ENSG00000129116.19	PALLD	ENSG00000129116	NM_001166108;NM_001166109;NM_001166110;NM_001367567;NM_001367568;NM_001367569;NM_001367570;NM_016081	23022	palladin, cytoskeletal associated protein	protein_coding	39.87	4q32.3	chr4:168497052-168928457 (+)	ENSG00000129116.19	-0.468884868	-0.096186992	-0.19838402	-0.571081896	1.48E-10	0.032363983	1.16E-04	3.28E-12	122.2087944	5.203849054	21.68394464	180.2617081	2.92E-09	0.142054482	0.002233206	1.01E-10
ENSG00000258232.2	NA	ENSG00000258232	NA	NA	novel transcript, antisense to TUBA1C	lncRNA	48.46	12q13.12	chr12:49265156-49273306 (-)	ENSG00000258232.2	0.507274753	-0.268876711	-0.382685083	0.393466381	1.50E-10	6.46E-06	2.49E-08	1.63E-08	122.0579275	34.16898998	69.62867767	73.08982254	2.95E-09	2.24E-04	2.97E-06	2.04E-07
ENSG00000230438.7	SERPINB9P1	ENSG00000230438	NA	NA	serpin family B member 9 pseudogene 1	lncRNA	46.86	6p25.2	chr6:2851230-2881407 (-)	ENSG00000230438.7	0.600040816	0.200022102	0.072043278	0.472061992	1.52E-10	0.001369968	0.18811951	9.74E-09	121.8816581	13.33457908	1.842725968	77.55008011	2.99E-09	0.014796262	0.415669265	1.28E-07
ENSG00000138744.16	NAAA	ENSG00000138744	NM_001042402;NM_001363719;NM_014435	27163	N-acylethanolamine acid amidase	protein_coding	44.37	4q21.1	chr4:75913660-75941013 (-)	ENSG00000138744.16	0.710306694	0.170325326	0.023123379	0.563104747	1.54E-10	0.016284684	0.713273917	8.43E-09	121.7751424	6.746236431	0.138492002	78.82619529	3.01E-09	0.089076918	0.857918945	1.13E-07
ENSG00000109084.14	TMEM97	ENSG00000109084	NM_014573	27346	transmembrane protein 97	protein_coding	44.22	17q11.2	chr17:28319200-28328685 (+)	ENSG00000109084.14	-0.587726532	0.078753782	0.062965418	-0.603514897	1.56E-10	0.14392052	0.256780919	8.44E-11	121.5647305	2.292858789	1.35408961	129.6164698	3.06E-09	0.364309349	0.498269039	1.82E-09
ENSG00000197635.10	DPP4	ENSG00000197635	NM_001935	1803	dipeptidyl peptidase 4	protein_coding	39.56	2q24.2	chr2:161992245-162074215 (-)	ENSG00000197635.10	0.59071393	0.375085733	0.356073009	0.571701206	1.56E-10	4.41E-07	8.27E-07	2.40E-10	121.5637033	49.103389	45.26986205	116.1683654	3.06E-09	2.79E-05	4.86E-05	4.61E-09
ENSG00000107036.12	RIC1	ENSG00000107036	NM_001135920;NM_001206557;NM_020829	57589	RIC1 homolog, RAB6A GEF complex partner 1	protein_coding	37.47	9p24.1	chr9:5629025-5776557 (+)	ENSG00000107036.12	-0.629888621	0.175191903	0.289674971	-0.515405553	1.59E-10	0.004566254	4.75E-05	4.90E-09	121.3433766	9.924909571	25.19643405	83.78437486	3.11E-09	0.036284217	0.001138618	6.92E-08
ENSG00000065802.12	ASB1	ENSG00000065802	NM_001040445;NM_001330196	51665	ankyrin repeat and SOCS box containing 1	protein_coding	47.31	2q37.3	chr2:238426742-238452250 (+)	ENSG00000065802.12	-0.619057053	-0.249671842	-0.062405409	-0.43179062	1.61E-10	1.49E-04	0.293781318	1.16E-07	121.1887334	20.73495926	1.155671597	57.96209298	3.14E-09	0.0027198	0.537165465	1.16E-06
ENSG00000145780.8	FEM1C	ENSG00000145780	NM_020177	56929	fem-1 homolog C	protein_coding	35.43	5q22.3	chr5:115520908-115544775 (-)	ENSG00000145780.8	0.668520078	-0.004237017	-0.129898644	0.542858451	1.62E-10	0.946420913	0.038960131	7.87E-09	121.1141325	0.004618234	4.80837374	79.44531663	3.16E-09	0.982006526	0.152644118	1.06E-07
ENSG00000131779.11	PEX11B	ENSG00000131779	NM_001184795;NM_003846	8799	peroxisomal biogenesis factor 11 beta	protein_coding	45.25	1q21.1	chr1:145911350-145918717 (-)	ENSG00000131779.11	0.74921464	-0.140012168	0.007925173	0.897151981	1.64E-10	0.060982369	0.904891153	5.42E-12	120.9309601	3.891028019	0.014602746	171.4508357	3.20E-09	0.216586096	0.95950472	1.56E-10
ENSG00000072786.13	STK10	ENSG00000072786	NM_005990	6793	serine/threonine kinase 10	protein_coding	48.99	5q35.1	chr5:172042079-172188224 (-)	ENSG00000072786.13	0.775977507	-0.201969165	-0.197338106	0.780608566	1.66E-10	0.010009779	0.008067819	1.94E-10	125.5513705	7.958757315	8.501226147	123.468053	3.24E-09	0.064133683	0.051505038	3.81E-09
ENSG00000138814.17	PPP3CA	ENSG00000138814	NM_000944;NM_001130691;NM_001130692	5530	protein phosphatase 3 catalytic subunit alpha	protein_coding	35.79	4q24	chr4:101023409-101348278 (-)	ENSG00000138814.17	-0.651084811	-0.200826908	-0.154336317	-0.60459422	1.67E-10	0.002011856	0.020096054	8.52E-10	120.7408999	12.20243811	6.260997055	101.5158097	3.24E-09	0.019857654	0.097912357	1.44E-08
ENSG00000077522.13	ACTN2	ENSG00000077522	NM_001103;NM_001278343;NM_001278344	88	actinin alpha 2	protein_coding	42.49	1q43	chr1:236664141-236764631 (+)	ENSG00000077522.13	3.447047995	-0.62705587	0.210725164	4.284829029	1.67E-10	0.267793858	0.306263455	7.33E-12	120.7163879	1.291285961	1.096098418	166.3380094	3.24E-09	0.522060932	0.549975774	2.07E-10
ENSG00000163697.17	APBB2	ENSG00000163697	NM_001166050;NM_001166051;NM_001166052;NM_001166053;NM_001166054;NM_001330656;NM_001330658;NM_004307;NM_173075	323	amyloid beta precursor protein binding family B member 2	protein_coding	42.41	4p13	chr4:40810027-41216714 (-)	ENSG00000163697.17	0.64748567	-0.039391666	-0.058403291	0.628474044	1.67E-10	0.518216598	0.322619729	3.00E-10	120.683657	0.430904685	1.02284532	113.4713029	3.25E-09	0.739268721	0.56646837	5.58E-09
ENSG00000205436.7	EXOC3L4	ENSG00000205436	NM_001077594	91828	exocyst complex component 3 like 4	protein_coding	63.07	14q32.32	chr14:103100144-103110559 (+)	ENSG00000205436.7	1.747768016	0.21025931	0.15921493	1.696723636	1.68E-10	0.27065764	0.237226818	1.22E-10	120.6111307	1.27550545	1.474674927	124.7346187	3.27E-09	0.525415331	0.476337968	2.53E-09
ENSG00000204623.9	ZNRD1ASP	ENSG00000204623	NA	80862	zinc ribbon domain containing 1 antisense, pseudogene	transcribed_unitary_pseudogene	41.59	6p22.1	chr6:30001011-30061640 (-)	ENSG00000204623.9	1.1028971	0.202738955	0.30396106	1.204119206	1.69E-10	0.060155694	0.002723356	1.75E-11	127.9087378	3.938193154	11.47327414	162.9352744	3.28E-09	0.214862243	0.023385573	4.53E-10
ENSG00000099385.11	BCL7C	ENSG00000099385	NM_001286526;NM_004765	9274	BAF chromatin remodeling complex subunit BCL7C	protein_coding	48.81	16p11.2	chr16:30833626-30894960 (-)	ENSG00000099385.11	-0.666440799	0.01656947	-0.038981655	-0.721991924	1.70E-10	0.777729981	0.544055347	3.52E-11	120.4888704	0.081622162	0.379520011	141.8438655	3.29E-09	0.900427296	0.747927354	8.40E-10
ENSG00000104611.12	SH2D4A	ENSG00000104611	NM_001174159;NM_001174160;NM_001363110;NM_001363111;NM_022071	63898	SH2 domain containing 4A	protein_coding	42.64	8p21.3	chr8:19313693-19396218 (+)	ENSG00000104611.12	0.61300668	0.283711702	0.020678803	0.349973781	1.72E-10	4.47E-05	0.70782398	1.86E-06	120.3021081	25.44653476	0.1440804	40.63884424	3.34E-09	0.001052472	0.854211361	1.40E-05
ENSG00000177311.11	ZBTB38	ENSG00000177311	NM_001080412;NM_001350099;NM_001350100;NM_001376112;NM_001376113;NM_001376114;NM_001376115;NM_001376116;NM_001376117;NM_001376118;NM_001376119;NM_001376120;NM_001376121;NM_001376122;NM_001376123;NM_001376124;NM_001376125;NM_001376126;NM_001376127;NM_001376128;NM_001376142;NM_001376143;NM_001376150;NM_001376152;NM_001376157;NM_001376158;NM_001376159;NM_001376160;NM_001376161;NM_001376162;NM_001376…	253461	zinc finger and BTB domain containing 38	protein_coding	42.29	3q23	chr3:141324213-141449792 (+)	ENSG00000177311.11	-0.687466562	-0.564686328	-0.362717975	-0.48549821	1.74E-10	5.34E-09	1.03E-05	1.19E-07	122.908302	84.48187385	32.22498352	58.64268809	3.35E-09	7.94E-07	3.61E-04	1.19E-06
ENSG00000100226.16	GTPBP1	ENSG00000100226	NM_004286	9567	GTP binding protein 1	protein_coding	51.11	22q13.1	chr22:38705742-38738299 (+)	ENSG00000100226.16	0.612915702	0.020012257	0.137524717	0.730428162	1.77E-10	0.725550536	0.020428076	5.45E-12	119.983657	0.126363272	6.223666199	171.3558412	3.41E-09	0.874899533	0.098862553	1.57E-10
ENSG00000142892.15	PIGK	ENSG00000142892	NM_005482	10026	phosphatidylinositol glycan anchor biosynthesis class K	protein_coding	35.84	1p31.1	chr1:77088989-77219430 (-)	ENSG00000142892.15	0.691311769	0.089220299	0.011804561	0.613896031	1.78E-10	0.177152142	0.849744046	1.45E-09	119.9202435	1.941445564	0.036727159	95.83558819	3.43E-09	0.411987626	0.929577771	2.33E-08
ENSG00000251136.9	NA	ENSG00000251136	NA	101929709	novel transcript	lncRNA	38.21	8q21.3	chr8:89585872-89757812 (-)	ENSG00000251136.9	0.936169716	-0.087651474	-0.093520217	0.930300973	1.80E-10	0.340229607	0.264167286	2.31E-10	119.7737701	0.949493174	1.311589658	116.6784347	3.47E-09	0.594555127	0.506325245	4.45E-09
ENSG00000101577.9	LPIN2	ENSG00000101577	NM_001375808;NM_001375809;NM_014646	9663	lipin 2	protein_coding	41.63	18p11.31	chr18:2916994-3013315 (-)	ENSG00000101577.9	0.547815653	-0.231730963	-0.242454043	0.537092572	1.83E-10	1.61E-04	6.63E-05	3.56E-10	119.5611754	20.45632909	23.84910403	111.4544636	3.52E-09	0.002885065	0.001431188	6.54E-09
ENSG00000213516.10	RBMXL1	ENSG00000213516	NM_001162536;NM_019610	494115	RBMX like 1	protein_coding	41.18	1p22.2	chr1:88979456-88992960 (-)	ENSG00000213516.10	0.787364974	0.099423433	0.163351981	0.851293523	1.85E-10	0.193517686	0.026132825	2.93E-11	119.41749	1.796698806	5.670979756	144.5563727	3.56E-09	0.433889366	0.116169736	7.13E-10
ENSG00000006606.8	CCL26	ENSG00000006606	NM_001371936;NM_001371938;NM_006072	10344	C-C motif chemokine ligand 26	protein_coding	48.09	7q11.23	chr7:75769533-75789896 (-)	ENSG00000006606.8	1.476135825	-0.355615965	-0.718159603	1.113592188	1.87E-10	0.029785448	8.51E-06	1.11E-07	125.5130721	5.414096011	33.58338914	60.2694619	3.60E-09	0.133996692	3.11E-04	1.12E-06
ENSG00000070214.16	SLC44A1	ENSG00000070214	NM_001286730;NM_001330731;NM_080546	23446	solute carrier family 44 member 1	protein_coding	38.86	9q31.1	chr9:105244622-105439171 (+)	ENSG00000070214.16	0.596787958	-0.244125016	-0.095107164	0.745805811	1.89E-10	2.04E-04	0.092944641	2.70E-12	119.1472529	19.59909123	3.079049355	183.8166375	3.63E-09	0.003438119	0.268487685	8.51E-11
ENSG00000005022.6	SLC25A5	ENSG00000005022	NM_001152	292	solute carrier family 25 member 5	protein_coding	52.54	Xq24	chrX:119468422-119471396 (+)	ENSG00000005022.6	0.587661305	0.108192686	-0.026868483	0.452600136	1.90E-10	0.056410334	0.620732992	2.12E-08	119.074035	4.04667356	0.251745365	70.92874005	3.64E-09	0.20546782	0.802583288	2.56E-07
ENSG00000213190.4	MLLT11	ENSG00000213190	NM_006818	10962	MLLT11 transcription factor 7 cofactor	protein_coding	43.07	1q21.3	chr1:151060397-151069544 (+)	ENSG00000213190.4	-0.621808863	-0.700656744	-0.755059839	-0.676211959	1.90E-10	1.82E-11	1.00E-11	8.21E-11	119.0681833	151.6865808	161.1763523	129.977159	3.64E-09	7.56E-09	5.58E-09	1.78E-09
ENSG00000101457.13	DNTTIP1	ENSG00000101457	NM_052951	116092	deoxynucleotidyltransferase terminal interacting protein 1	protein_coding	45.98	20q13.12	chr20:45791954-45811427 (+)	ENSG00000101457.13	-0.638508167	0.038130086	0.277798238	-0.398840015	1.91E-10	0.506516987	1.11E-04	5.17E-07	119.0032889	0.455734174	21.83325292	48.11681845	3.66E-09	0.731397171	0.002161886	4.47E-06
ENSG00000137496.18	IL18BP	ENSG00000137496	NM_001039659;NM_001039660;NM_001145055;NM_001145057;NM_005699;NM_173042;NM_173044	10068	interleukin 18 binding protein	protein_coding	57.1	11q13.4	chr11:71998613-72005715 (+)	ENSG00000137496.18	4.054879244	0.180279311	-0.017537129	3.857062803	1.94E-10	0.265809373	0.885547442	2.68E-10	799.6798009	1.399227543	0.021869691	746.0606979	3.70E-09	0.520447742	0.950581586	5.03E-09
ENSG00000158411.11	MITD1	ENSG00000158411	NM_001320417;NM_001320418;NM_001320419;NM_138798	129531	microtubule interacting and trafficking domain containing 1	protein_coding	39.09	2q11.2	chr2:99161427-99181058 (-)	ENSG00000158411.11	0.777314517	0.021457296	-0.055693327	0.700163893	1.94E-10	0.773070934	0.426984637	1.32E-09	118.812328	0.085183947	0.654538215	96.83124435	3.71E-09	0.897689673	0.66031976	2.13E-08
ENSG00000120008.16	WDR11	ENSG00000120008	NM_018117	55717	WD repeat domain 11	protein_coding	36.77	10q26.12	chr10:120851305-120909524 (+)	ENSG00000120008.16	0.529299126	0.043724564	-0.05773753	0.427837032	1.97E-10	0.383749139	0.239361596	9.31E-09	118.6321118	0.789236772	1.460899785	77.94202286	3.76E-09	0.632935511	0.478989518	1.23E-07
ENSG00000223534.1	HLA-DQB1-AS1	ENSG00000223534	NA	106480429	HLA-DQB1 antisense RNA 1	lncRNA	49.29	6p21.32	chr6:32659880-32660729 (+)	ENSG00000223534.1	4.701001998	-1.192345351	-0.202821472	5.690525877	2.00E-10	0.259681119	0.404899017	1.71E-10	118.4329926	1.337214966	0.720623503	120.4143111	3.82E-09	0.513486529	0.642221789	3.39E-09
ENSG00000165102.15	HGSNAT	ENSG00000165102	NM_001363227;NM_001363228;NM_001363229;NM_152419	138050	heparan-alpha-glucosaminide N-acetyltransferase	protein_coding	44.1	8p11.21	chr8:43140464-43202855 (+)	ENSG00000165102.15	-0.660469377	0.053092273	0.132968086	-0.580593563	2.02E-10	0.376401235	0.042507257	1.87E-09	118.3394868	0.814401759	4.625738443	93.20424133	3.84E-09	0.627317749	0.161665313	2.93E-08
ENSG00000187957.8	DNER	ENSG00000187957	NM_139072	92737	delta/notch like EGF repeat containing	protein_coding	41.04	2q36.3	chr2:229357629-229714555 (-)	ENSG00000187957.8	2.106432676	-0.850270484	-0.983485084	1.973218075	2.04E-10	0.004875331	8.64E-06	2.86E-08	118.2229001	9.750788211	32.75909454	68.4904567	3.87E-09	0.038011583	3.14E-04	3.35E-07
ENSG00000146457.16	WTAP	ENSG00000146457	NM_001270531;NM_001270532;NM_001270533;NM_004906;NM_152857;NM_152858	9589	WT1 associated protein	protein_coding	38.63	6q25.3	chr6:159725585-159756319 (+)	ENSG00000146457.16	0.564415234	-0.08353544	-0.16916301	0.478787664	2.06E-10	0.127397951	0.003222527	4.81E-09	118.1030935	2.505996989	10.87090907	83.96682006	3.91E-09	0.340420885	0.026436937	6.81E-08
ENSG00000170961.7	HAS2	ENSG00000170961	NM_005328	3037	hyaluronan synthase 2	protein_coding	39.12	8q24.13	chr8:121612116-121641440 (-)	ENSG00000170961.7	2.02182296	0.08339715	-0.34034065	1.59808516	2.07E-10	0.713997299	0.038353134	1.85E-08	120.8006021	0.13782704	4.853127888	73.32956144	3.94E-09	0.868872861	0.151278425	2.28E-07
ENSG00000163874.11	ZC3H12A	ENSG00000163874	NM_001323550;NM_001323551;NM_025079	80149	zinc finger CCCH-type containing 12A	protein_coding	59.32	1p34.3	chr1:37474580-37484377 (+)	ENSG00000163874.11	0.907561466	-0.222481423	-0.095013512	1.035029378	2.08E-10	0.018613077	0.244810766	2.29E-11	119.7344265	6.448673603	1.42736841	150.6916397	3.94E-09	0.097914963	0.485485288	5.77E-10
ENSG00000164099.3	PRSS12	ENSG00000164099	NM_003619	8492	serine protease 12	protein_coding	36.51	4q26	chr4:118280038-118353003 (-)	ENSG00000164099.3	-0.663298786	-0.003210189	0.123516741	-0.536571856	2.08E-10	0.956618204	0.062586526	8.27E-09	117.9563237	0.003025936	3.839543518	79.0025567	3.94E-09	0.98576477	0.209058095	1.11E-07
ENSG00000118922.17	KLF12	ENSG00000118922	NM_007249	11278	Kruppel like factor 12	protein_coding	37.64	13q22.1	chr13:73686089-73995056 (-)	ENSG00000118922.17	-1.00003578	-0.116729246	-0.161145314	-1.044451848	2.08E-10	0.18509091	0.123159992	1.23E-10	117.9497453	1.869267308	2.565990108	124.6624521	3.94E-09	0.423176637	0.322057346	2.54E-09
ENSG00000273301.1	NA	ENSG00000273301	NA	NA	novel transcript	lncRNA	31.9	2q36.3	chr2:225698514-225703654 (+)	ENSG00000273301.1	1.950848005	0.086109779	-0.345410304	1.519327922	2.09E-10	0.701437399	0.031433274	2.65E-08	117.8757805	0.152403257	5.266882896	69.11358243	3.96E-09	0.861226686	0.131737128	3.13E-07
ENSG00000107672.15	NSMCE4A	ENSG00000107672	NM_001167865;NM_017615	54780	NSE4 homolog A, SMC5-SMC6 complex component	protein_coding	43.85	10q26.13	chr10:121957091-121975217 (-)	ENSG00000107672.15	0.882371991	0.072985831	0.049327209	0.858713368	2.16E-10	0.396979846	0.530099444	2.94E-10	117.4848085	0.745673434	0.406699743	113.735275	4.08E-09	0.64558512	0.739172516	5.47E-09
ENSG00000105971.15	CAV2	ENSG00000105971	NM_001206747;NM_001206748;NM_001233;NM_198212	858	caveolin 2	protein_coding	37.86	7q31.2	chr7:116287380-116508541 (+)	ENSG00000105971.15	-0.493506944	0.456293658	0.499246673	-0.450553929	2.18E-10	7.71E-10	1.78E-10	9.89E-10	117.3923248	102.6155344	119.9312538	99.89337542	4.11E-09	1.60E-07	5.97E-08	1.65E-08
ENSG00000145882.11	PCYOX1L	ENSG00000145882	NM_001301054;NM_001301057;NM_024028	78991	prenylcysteine oxidase 1 like	protein_coding	50.1	5q32	chr5:149358037-149369653 (+)	ENSG00000145882.11	-1.029825601	0.129294786	0.145061561	-1.014058826	2.18E-10	0.14699325	0.16893821	1.79E-10	117.3566129	2.256439589	2.020407125	119.8284061	4.12E-09	0.368789142	0.390276509	3.54E-09
ENSG00000100403.12	ZC3H7B	ENSG00000100403	NM_017590	23264	zinc finger CCCH-type containing 7B	protein_coding	54.29	22q13.2	chr22:41301525-41360147 (+)	ENSG00000100403.12	0.482909946	0.072315336	0.039915524	0.450510135	2.20E-10	0.119123885	0.377319839	7.81E-10	117.2433804	2.625435647	0.811216482	102.4641072	4.15E-09	0.327062875	0.617530428	1.33E-08
ENSG00000196743.9	GM2A	ENSG00000196743	NM_000405;NM_001167607	2760	GM2 ganglioside activator	protein_coding	47.41	5q33.1	chr5:151212150-151270440 (+)	ENSG00000196743.9	0.546086442	0.042125208	-0.068288933	0.435672301	2.22E-10	0.417935567	0.182569845	1.32E-08	117.1567701	0.680965365	1.891770954	74.907698	4.18E-09	0.662899429	0.408168774	1.68E-07
ENSG00000214212.9	C19orf38	ENSG00000214212	NM_001136482	255809	chromosome 19 open reading frame 38	protein_coding	49.77	19p13.2	chr19:10836575-10869790 (+)	ENSG00000214212.9	1.349381432	-0.237440347	0.004870907	1.591692687	2.27E-10	0.116412186	0.96576203	1.40E-11	116.8871813	2.66672319	0.001956334	155.7715218	4.26E-09	0.322550489	0.982504449	3.69E-10
ENSG00000105699.16	LSR	ENSG00000105699	NM_001260489;NM_001260490;NM_015925;NM_205834;NM_205835	51599	lipolysis stimulated lipoprotein receptor	protein_coding	54.26	19q13.12	chr19:35248330-35267964 (+)	ENSG00000105699.16	0.506420956	-0.191746011	-0.140447674	0.557719294	2.28E-10	5.54E-04	0.006074776	4.29E-11	116.8425588	16.17290244	9.174383264	139.0075002	4.28E-09	0.007401638	0.042162486	1.00E-09
ENSG00000198604.11	BAZ1A	ENSG00000198604	NM_013448;NM_182648	11177	bromodomain adjacent to zinc finger domain 1A	protein_coding	39.75	14q13.2	chr14:34752731-34875647 (-)	ENSG00000198604.11	0.771053442	-0.188284809	0.056147166	1.015485417	2.30E-10	0.012841278	0.404108544	1.59E-12	130.209453	7.421753067	0.725583691	223.1899316	4.31E-09	0.075979188	0.641724419	5.26E-11
ENSG00000076351.13	SLC46A1	ENSG00000076351	NM_001242366;NM_080669	113235	solute carrier family 46 member 1	protein_coding	52.44	17q11.2	chr17:28394642-28407197 (-)	ENSG00000076351.13	-0.53042612	-0.148467884	-0.122922943	-0.504881179	2.31E-10	0.005443058	0.022371073	6.50E-10	116.642994	9.460521608	6.017940285	104.506244	4.34E-09	0.041042007	0.105132173	1.13E-08
ENSG00000103942.13	HOMER2	ENSG00000103942	NM_004839;NM_199330	9455	homer scaffold protein 2	protein_coding	45.38	15q25.2	chr15:82836946-82986153 (-)	ENSG00000103942.13	-0.842760946	-0.12645244	-0.165840234	-0.88214874	2.32E-10	0.099169861	0.060478044	1.30E-10	116.6193451	2.95872928	3.90753362	123.9300706	4.34E-09	0.292318542	0.204397956	2.66E-09
ENSG00000171552.13	BCL2L1	ENSG00000171552	NM_001191;NM_001317919;NM_001317920;NM_001317921;NM_001322239;NM_001322240;NM_001322242;NM_138578	598	BCL2 like 1	protein_coding	48.2	20q11.21	chr20:31664452-31723989 (-)	ENSG00000171552.13	0.494707446	0.259492225	0.04571794	0.28093316	2.33E-10	9.92E-06	0.325582796	3.03E-06	116.5519839	32.10027834	1.010119064	38.02618902	4.36E-09	3.15E-04	0.569192929	2.17E-05
ENSG00000163040.14	CCDC74A	ENSG00000163040	NM_001258304;NM_001258305;NM_001258306;NM_001349041;NM_001349042;NM_001349043;NM_001349044;NM_001349045;NM_001349046;NM_001349047;NM_138770	90557	coiled-coil domain containing 74A	protein_coding	61.5	2q21.1	chr2:131527675-131533666 (+)	ENSG00000163040.14	-0.684655842	-0.147038778	-0.205480798	-0.743097863	2.35E-10	0.02542563	0.005085497	6.33E-11	116.4544109	5.731767869	9.639191733	133.5346991	4.39E-09	0.120033921	0.037069142	1.41E-09
ENSG00000006747.15	SCIN	ENSG00000006747	NM_001112706;NM_033128	85477	scinderin	protein_coding	38.46	7p21.3	chr7:12570577-12660182 (+)	ENSG00000006747.15	0.747734762	0.435545467	0.747977914	1.060167209	2.38E-10	2.66E-06	4.91E-11	5.37E-14	116.3095596	38.71856903	137.0761279	269.488299	4.44E-09	1.12E-04	2.09E-08	2.46E-12
ENSG00000181634.8	TNFSF15	ENSG00000181634	NM_001204344;NM_005118	9966	TNF superfamily member 15	protein_coding	42.53	9q32	chr9:114784652-114806039 (-)	ENSG00000181634.8	3.203595446	1.148549307	0.589156529	2.644202667	2.40E-10	0.007081983	0.004459708	1.08E-10	116.1664815	8.779951017	9.987959565	126.3051026	4.49E-09	0.050140031	0.033797336	2.28E-09
ENSG00000123545.6	NDUFAF4	ENSG00000123545	NM_014165	29078	NADH:ubiquinone oxidoreductase complex assembly factor 4	protein_coding	38.15	6q16.1	chr6:96889315-96897891 (-)	ENSG00000123545.6	0.897858969	0.115710262	-0.069137253	0.713011454	2.42E-10	0.195235655	0.392423979	1.38E-08	116.0693736	1.782382096	0.760427147	74.55517299	4.52E-09	0.436135232	0.631482392	1.75E-07
ENSG00000105875.14	WDR91	ENSG00000105875	NM_001362736;NM_001362737;NM_001362738;NM_014149	29062	WD repeat domain 91	protein_coding	47.38	7q33	chr7:135183839-135211534 (-)	ENSG00000105875.14	-0.500294264	0.073173892	0.245892411	-0.327575745	2.48E-10	0.125365864	2.56E-05	3.66E-07	115.7701399	2.534464324	27.81085527	50.27712274	4.63E-09	0.337702108	7.14E-04	3.28E-06
ENSG00000179021.10	C3orf38	ENSG00000179021	NM_173824	285237	chromosome 3 open reading frame 38	protein_coding	37.88	3p11.1	chr3:88149959-88168729 (+)	ENSG00000179021.10	0.980372923	0.011719158	-0.175659461	0.792994305	2.49E-10	0.901770099	0.052610865	1.20E-08	119.6125677	0.015591724	4.200037446	77.66574462	4.63E-09	0.959275421	0.186342501	1.55E-07
ENSG00000175198.17	PCCA	ENSG00000175198	NM_000282;NM_001127692;NM_001178004;NM_001352605;NM_001352606;NM_001352607;NM_001352608;NM_001352609;NM_001352610;NM_001352611;NM_001352612	5095	propionyl-CoA carboxylase subunit alpha	protein_coding	39.84	13q32.3	chr13:100089015-100530437 (+)	ENSG00000175198.17	0.683544214	0.088288218	0.001503754	0.59675975	2.49E-10	0.187990673	0.980684632	2.61E-09	115.7289284	1.84384431	5.99E-04	89.83733822	4.63E-09	0.426875537	0.989572706	3.97E-08
ENSG00000157827.20	FMNL2	ENSG00000157827	NM_052905	114793	formin like 2	protein_coding	40.57	2q23.3	chr2:152335174-152649826 (+)	ENSG00000157827.20	0.528790183	-0.247952316	-0.075426246	0.701316253	2.49E-10	4.79E-05	0.136554466	1.06E-12	115.7257268	25.1622244	2.384081657	201.5366512	4.63E-09	0.001115657	0.342070868	3.70E-11
ENSG00000182534.13	MXRA7	ENSG00000182534	NM_001008528;NM_001008529;NM_001363769;NM_198530	439921	matrix remodeling associated 7	protein_coding	52.39	17q25.1	chr17:76672551-76711016 (-)	ENSG00000182534.13	-0.536390018	-0.03279641	0.094886259	-0.408707349	2.51E-10	0.512238909	0.071676938	3.21E-08	115.6203427	0.443464471	3.573697336	67.57618679	4.67E-09	0.735263217	0.227748445	3.70E-07
ENSG00000136930.13	PSMB7	ENSG00000136930	NM_002799	5695	proteasome 20S subunit beta 7	protein_coding	42.8	9q33.3	chr9:124353465-124415444 (-)	ENSG00000136930.13	0.513761222	0.082850528	0.097214624	0.528125318	2.53E-10	0.097036802	0.052193765	1.42E-10	115.5602381	2.998943489	4.203492171	122.7512533	4.68E-09	0.288607091	0.185256428	2.88E-09
ENSG00000175073.8	VCPIP1	ENSG00000175073	NM_025054	80124	valosin containing protein interacting protein 1	protein_coding	39.76	8q13.1	chr8:66628487-66667231 (-)	ENSG00000175073.8	0.629308112	-0.056372018	-0.041396393	0.644283737	2.55E-10	0.354203461	0.47865043	1.68E-10	115.4273475	0.894971914	0.519122617	120.6249117	4.73E-09	0.60777633	0.702599341	3.35E-09
ENSG00000161544.10	CYGB	ENSG00000161544	NM_134268	114757	cytoglobin	protein_coding	56.15	17q25.1	chr17:76527356-76551175 (-)	ENSG00000161544.10	-1.038950171	0.170535155	0.493364985	-0.71612034	2.56E-10	0.060538421	7.07E-05	6.42E-08	115.3816222	3.90554935	23.59157533	62.27135184	4.74E-09	0.215675736	0.001503613	6.86E-07
ENSG00000153250.20	RBMS1	ENSG00000153250	NM_002897;NM_016836	5937	RNA binding motif single stranded interacting protein 1	protein_coding	39.2	2q24.2	chr2:160272151-160493807 (-)	ENSG00000153250.20	0.479843854	0.141725399	0.037176805	0.375295259	2.59E-10	0.004437428	0.40914613	2.00E-08	115.2662735	10.00135338	0.707491967	71.3944224	4.79E-09	0.035503246	0.645124479	2.43E-07
ENSG00000132744.8	ACY3	ENSG00000132744	NM_080658	91703	aminoacylase 3	protein_coding	57.66	11q13.2	chr11:67642555-67650730 (-)	ENSG00000132744.8	0.90055591	0.010899385	0.186553775	1.076210301	2.60E-10	0.902942896	0.026117394	6.02E-12	115.1933014	0.015210343	5.672286456	169.6657023	4.81E-09	0.959937001	0.116169736	1.72E-10
ENSG00000133961.20	NUMB	ENSG00000133961	NM_001005743;NM_001005744;NM_001005745;NM_001320114;NM_003744	8650	NUMB endocytic adaptor protein	protein_coding	40.48	14q24.3	chr14:73275107-73458617 (-)	ENSG00000133961.20	0.518443999	0.054615924	0.114537947	0.578366022	2.67E-10	0.27406752	0.024719303	2.90E-11	114.9044609	1.256999202	5.794396386	144.69014	4.92E-09	0.529488711	0.112007555	7.08E-10
ENSG00000143751.10	SDE2	ENSG00000143751	NM_152608	163859	SDE2 telomere maintenance homolog	protein_coding	40.61	1q42.12	chr1:225982702-225999343 (-)	ENSG00000143751.10	0.733453607	0.027427565	-0.070804414	0.635221627	2.72E-10	0.700105596	0.297847892	3.74E-09	114.662172	0.152213248	1.135894376	86.35537888	5.01E-09	0.860839167	0.541118846	5.46E-08
ENSG00000135900.4	MRPL44	ENSG00000135900	NM_022915	65080	mitochondrial ribosomal protein L44	protein_coding	37.35	2q36.1	chr2:223957463-223967714 (+)	ENSG00000135900.4	0.577540311	0.025830452	-0.072433193	0.479276666	2.72E-10	0.640294678	0.186283412	8.10E-09	114.6539715	0.224381579	1.858753453	79.17966352	5.01E-09	0.82254246	0.413011607	1.09E-07
ENSG00000128165.9	ADM2	ENSG00000128165	NM_001253845;NM_001369882	79924	adrenomedullin 2	protein_coding	63.62	22q13.33	chr22:50481543-50486440 (+)	ENSG00000128165.9	0.662610215	-0.33596007	-0.553655539	0.444914745	2.73E-10	3.05E-05	7.22E-09	5.70E-07	114.6168603	27.05232928	80.2149571	47.51226812	5.02E-09	7.77E-04	1.12E-06	4.88E-06
ENSG00000125247.15	TMTC4	ENSG00000125247	NM_001079669;NM_001286453;NM_001350571;NM_001350572;NM_001350574;NM_001350576;NM_001350577;NM_032813	84899	transmembrane O-mannosyltransferase targeting cadherins 4	protein_coding	44.69	13q32.3	chr13:100603927-100675093 (-)	ENSG00000125247.15	-0.849358497	-0.214698053	-0.038811205	-0.67347165	2.82E-10	0.009542073	0.64741565	2.16E-08	114.2415032	8.03101961	0.214900312	70.76195739	5.18E-09	0.061934146	0.82028412	2.61E-07
ENSG00000134352.20	IL6ST	ENSG00000134352	NM_001190981;NM_001364275;NM_001364276;NM_001364277;NM_001364278;NM_001364279;NM_002184;NM_175767	3572	interleukin 6 signal transducer	protein_coding	37.44	5q11.2	chr5:55935095-55995022 (-)	ENSG00000134352.20	0.63795214	-0.071824774	-0.096346191	0.613430722	2.83E-10	0.234279893	0.110841335	5.93E-10	119.0107714	1.496810621	2.763036812	109.8098856	5.20E-09	0.486410847	0.301644816	1.04E-08
ENSG00000180867.11	PDIA3P1	ENSG00000180867	NA	NA	protein disulfide isomerase family A member 3 pseudogene 1	transcribed_processed_pseudogene	41.31	1q21.1	chr1:147172744-147179622 (+)	ENSG00000180867.11	0.689941854	-0.170809235	-0.074198988	0.7865521	2.87E-10	0.018115125	0.249691784	2.81E-11	114.0328705	6.499021491	1.396397779	145.1537803	5.26E-09	0.095911711	0.490175791	6.88E-10
ENSG00000198324.13	PHETA1	ENSG00000198324	NM_001177996;NM_001177997;NM_144671	144717	PH domain containing endocytic trafficking adaptor 1	protein_coding	57.94	12q24.12	chr12:111360651-111369121 (-)	ENSG00000198324.13	-0.741194127	0.030871821	0.281656197	-0.490409751	2.88E-10	0.643446351	6.66E-04	2.66E-07	113.977206	0.22015427	15.57408494	52.34739161	5.28E-09	0.824487632	0.008222345	2.45E-06
ENSG00000268739.1	NA	ENSG00000268739	NA	NA	novel transcript, antisense to KLK10	lncRNA	54.02	19q13.41	chr19:51014374-51014734 (+)	ENSG00000268739.1	8.202718215	1.822185632	-0.01555426	6.364978323	2.93E-10	0.253851939	0.951295281	5.48E-10	127.9905305	1.378465872	0.00382344	119.2471825	5.36E-09	0.507912424	0.977637916	9.64E-09
ENSG00000074964.17	ARHGEF10L	ENSG00000074964	NM_001011722;NM_001319837;NM_001319838;NM_001328124;NM_018125	55160	Rho guanine nucleotide exchange factor 10 like	protein_coding	54.39	1p36.13	chr1:17539698-17697874 (+)	ENSG00000074964.17	0.593844309	0.248501234	0.267273524	0.6126166	2.93E-10	1.96E-04	5.94E-05	1.14E-10	113.7602334	19.731361	24.28485775	125.6440198	5.36E-09	0.003343692	0.001321562	2.39E-09
ENSG00000147100.11	SLC16A2	ENSG00000147100	NM_006517	6567	solute carrier family 16 member 2	protein_coding	43.59	Xq13.2	chrX:74421493-74533917 (+)	ENSG00000147100.11	-0.857509897	-0.078599492	0.140374449	-0.638535957	2.94E-10	0.309109908	0.110251833	4.75E-08	113.7135019	1.082971538	2.764871872	64.5419173	5.38E-09	0.566149411	0.300650344	5.24E-07
ENSG00000140859.16	KIFC3	ENSG00000140859	NM_001130099;NM_001130100;NM_001318710;NM_001318711;NM_001318712;NM_001318713;NM_001318714;NM_001318715;NM_005550	3801	kinesin family member C3	protein_coding	50.69	16q21	chr16:57758217-57863053 (-)	ENSG00000140859.16	-0.473947603	0.16917713	0.191389227	-0.451735506	2.95E-10	8.49E-04	2.83E-04	6.59E-10	113.6848979	14.8046508	18.43518299	104.3526842	5.39E-09	0.010274253	0.004409222	1.14E-08
ENSG00000136811.16	ODF2	ENSG00000136811	NM_001242352;NM_001242353;NM_001242354;NM_001351577;NM_001351578;NM_001351579;NM_001351580;NM_001351581;NM_001351582;NM_001351583;NM_001351584;NM_001351585;NM_001351586;NM_001351587;NM_001351588;NM_002540;NM_153432;NM_153433;NM_153435;NM_153436;NM_153437;NM_153439;NM_153440	4957	outer dense fiber of sperm tails 2	protein_coding	49.1	9q34.11	chr9:128455186-128501292 (+)	ENSG00000136811.16	-0.541021385	0.014769908	0.072869324	-0.48292197	2.98E-10	0.768142117	0.171894322	2.21E-09	113.5543238	0.089042286	1.991461278	91.52875542	5.44E-09	0.895709142	0.394439873	3.41E-08
ENSG00000144218.19	AFF3	ENSG00000144218	NM_001025108;NM_002285	3899	AF4/FMR2 family member 3	protein_coding	41.69	2q11.2	chr2:99545419-100192428 (-)	ENSG00000144218.19	-1.362034533	-0.277852047	-0.439121374	-1.523303861	3.00E-10	0.021661272	0.009835704	1.32E-10	113.4730602	6.090701459	7.956188352	123.6716382	5.47E-09	0.107747822	0.059422902	2.71E-09
ENSG00000130433.7	CACNG6	ENSG00000130433	NM_031897;NM_145814;NM_145815	59285	calcium voltage-gated channel auxiliary subunit gamma 6	protein_coding	49.52	19q13.42	chr19:53992288-54012669 (+)	ENSG00000130433.7	2.26938261	0.719077086	0.144065593	1.694371118	3.01E-10	0.009578188	0.381232028	7.35E-09	113.442049	8.021679611	0.797777069	80.05412812	5.48E-09	0.061967354	0.621562644	9.95E-08
ENSG00000188636.4	RTL6	ENSG00000188636	NM_032287	84247	retrotransposon Gag like 6	protein_coding	56.01	22q13.31	chr22:44492583-44498233 (-)	ENSG00000188636.4	0.469241074	0.429368224	0.131047751	0.170920601	3.03E-10	1.51E-09	0.006327286	6.81E-04	113.3444854	95.4096455	9.069066261	15.50186367	5.52E-09	2.72E-07	0.043347692	0.00262531
ENSG00000108381.11	ASPA	ENSG00000108381	NM_000049;NM_001128085	443	aspartoacylase	protein_coding	41.06	17p13.2	chr17:3472374-3503405 (+)	ENSG00000108381.11	-1.086135296	0.287490711	0.291011652	-1.082614356	3.05E-10	0.004619164	0.013509507	1.37E-10	113.2991769	9.894198337	7.186907976	123.2506893	5.54E-09	0.036615052	0.074397749	2.79E-09
ENSG00000156804.7	FBXO32	ENSG00000156804	NM_001242463;NM_058229;NM_148177	114907	F-box protein 32	protein_coding	44.08	8q24.13	chr8:123497889-123541206 (-)	ENSG00000156804.7	0.753086826	-0.476870712	-0.677923733	0.552033805	3.10E-10	1.17E-06	2.04E-09	1.26E-07	121.2003106	44.95253557	98.19130542	60.13776563	5.63E-09	5.75E-05	4.55E-07	1.25E-06
ENSG00000120694.20	HSPH1	ENSG00000120694	NM_001286503;NM_001286504;NM_001286505;NM_001349704;NM_006644	10808	heat shock protein family H (Hsp110) member 1	protein_coding	36.81	13q12.3	chr13:31134973-31162388 (-)	ENSG00000120694.20	0.47487159	-0.315833228	-0.298144533	0.492560285	3.14E-10	4.10E-07	9.14E-07	1.71E-10	112.9317304	49.56203605	44.68072977	120.4111906	5.70E-09	2.64E-05	5.26E-05	3.39E-09
ENSG00000163661.4	PTX3	ENSG00000163661	NM_002852	5806	pentraxin 3	protein_coding	42.7	3q25.32	chr3:157436850-157443633 (+)	ENSG00000163661.4	3.382876767	0.44847731	-0.084632271	2.849767186	3.16E-10	0.337530739	0.690078145	2.36E-09	116.8948298	0.961624807	0.163292369	93.74472441	5.73E-09	0.591992881	0.844609364	3.61E-08
ENSG00000143147.14	GPR161	ENSG00000143147	NM_001267609;NM_001267610;NM_001267611;NM_001267612;NM_001267613;NM_001267614;NM_001349632;NM_001349633;NM_001349634;NM_001349635;NM_001375883;NM_001375884;NM_001375885;NM_153832	23432	G protein-coupled receptor 161	protein_coding	46.83	1q24.2	chr1:168079543-168137667 (-)	ENSG00000143147.14	-0.778741202	-0.28816605	-0.204645234	-0.695220387	3.17E-10	4.73E-04	0.015031633	3.88E-09	112.8202971	16.68984426	6.933986062	85.99434371	5.74E-09	0.006617203	0.080196148	5.63E-08
ENSG00000173145.11	NOC3L	ENSG00000173145	NM_022451	64318	NOC3 like DNA replication regulator	protein_coding	37.01	10q23.33	chr10:94333226-94362959 (-)	ENSG00000173145.11	0.690654496	0.045883019	-0.049642352	0.595129125	3.19E-10	0.498111081	0.439822451	4.60E-09	112.7418528	0.474208903	0.618511853	84.36938171	5.77E-09	0.726501647	0.671170163	6.56E-08
ENSG00000154122.14	ANKH	ENSG00000154122	NM_054027	56172	ANKH inorganic pyrophosphate transport regulator	protein_coding	43.86	5p15.2	chr5:14704800-14871778 (-)	ENSG00000154122.14	-0.712192695	-0.252767355	-0.155732595	-0.615157934	3.20E-10	7.24E-04	0.038363103	6.57E-09	112.7142135	15.30689679	4.840951603	81.08091036	5.78E-09	0.009109626	0.151278425	9.01E-08
ENSG00000197721.17	CR1L	ENSG00000197721	NM_175710	1379	complement C3b/C4b receptor 1 like	protein_coding	40.5	1q32.2	chr1:207645113-207738416 (+)	ENSG00000197721.17	4.422844459	-2.217041832	-0.080487466	6.559398825	3.21E-10	0.058530035	0.73626796	5.34E-11	112.6835052	3.972793335	0.116286274	135.9066981	5.79E-09	0.211067777	0.871163231	1.21E-09
ENSG00000204428.12	LY6G5C	ENSG00000204428	NM_025262	80741	lymphocyte antigen 6 family member G5C	protein_coding	52.93	6p21.33	chr6:31676684-31684040 (-)	ENSG00000204428.12	3.766109095	1.021998718	-0.146961224	2.597149152	3.21E-10	0.05935119	0.51479933	2.24E-08	112.6778913	3.944986921	0.438052743	70.46628986	5.79E-09	0.213200331	0.72926786	2.69E-07
ENSG00000273828.2	NA	ENSG00000273828	NA	NA	novel transcript, antisense to ELMO2	lncRNA	45.62	20q13.12	chr20:46364551-46397994 (+)	ENSG00000273828.2	0.945796245	0.139040396	0.094903436	0.901659284	3.32E-10	0.152489629	0.264508693	5.29E-10	112.2742434	2.193515252	1.30966277	106.8402407	5.98E-09	0.376757283	0.506504902	9.36E-09
[truncated: 18,403 more rows]
