# Supplementary material for: PD-L1 Mediates IFNγ-Regulation of Glucose but Not of Tryptophan Metabolism in Clear Cell Renal Cell Carcinoma
Source: Front Oncol. 2022 May 17;12:858379. doi: 10.3389/fonc.2022.858379 (PMC9152103; doi:10.3389/fonc.2022.858379)
Supplement: Supplementary file 2 [file DataSheet_2.csv]

feature_id	symbol	ensembl	entrez	description	biotype	percent_gc	chr_band	coord_hg38	ensembl_version	logFC_CTRL_IFN.vs.CTRL	logFC_PDL1.vs.CTRL	logFC_PDL1_IFN.vs.CTRL_IFN	logFC_PDL1_IFN.vs.PDL1	PValue_CTRL_IFN.vs.CTRL	PValue_PDL1.vs.CTRL	PValue_PDL1_IFN.vs.CTRL_IFN	PValue_PDL1_IFN.vs.PDL1	F_CTRL_IFN.vs.CTRL	F_PDL1.vs.CTRL	F_PDL1_IFN.vs.CTRL_IFN	F_PDL1_IFN.vs.PDL1	FDR_CTRL_IFN.vs.CTRL	FDR_PDL1.vs.CTRL	FDR_PDL1_IFN.vs.CTRL_IFN	FDR_PDL1_IFN.vs.PDL1
ENSG00000154451.14	GBP5	ENSG00000154451	115362	guanylate binding protein 5	protein_coding	38.29	1p22.2	chr1:89258950-89272804 (-)	ENSG00000154451.14	12.72892839	-2.356566391	-0.283660465	14.80183431	3.35E-40	8.70E-05	4.46E-07	4.53E-40	18964.52646	21.19912283	43.35206297	18546.25599	5.70E-36	5.02E-04	4.31E-06	7.72E-36
ENSG00000169245.6	CXCL10	ENSG00000169245	3627	C-X-C motif chemokine ligand 10	protein_coding	36.85	4q21.1	chr4:76021118-76023497 (-)	ENSG00000169245.6	10.21361861	-2.370272527	-0.84663462	11.73725652	2.18E-39	1.85E-09	1.78E-17	9.39E-39	16518.74904	77.74536215	377.7694102	14832.55307	1.86E-35	3.79E-08	4.98E-15	3.20E-35
ENSG00000117228.10	GBP1	ENSG00000117228	2633	guanylate binding protein 1	protein_coding	38.16	1p22.2	chr1:89052319-89065230 (-)	ENSG00000117228.10	6.593855372	-1.279693123	-0.29759887	7.575949625	6.31E-39	1.01E-19	6.74E-08	9.13E-40	15273.84541	564.8673771	53.66301069	17612.16205	3.58E-35	5.94E-17	8.13E-07	7.78E-36
ENSG00000237988.5	OR2I1P	ENSG00000237988	NA	olfactory receptor family 2 subfamily I member 1 pseudogene	protein_coding	44.8	6p22.1	chr6:29550407-29557721 (+)	ENSG00000237988.5	6.357558858	-0.930630431	-0.508923017	6.779266271	9.23E-39	2.55E-14	2.46E-13	7.72E-39	14851.63322	210.528463	174.1776283	15048.43412	3.93E-35	2.01E-12	1.34E-11	3.20E-35
ENSG00000019582.15	CD74	ENSG00000019582	972	CD74 molecule	protein_coding	53.07	5q33.1	chr5:150400041-150412929 (-)	ENSG00000019582.15	7.418082422	-0.145218587	-0.230517476	7.332783533	1.31E-38	0.035838055	1.54E-05	1.80E-38	14476.04524	4.876697311	27.51986339	14136.79272	4.05E-35	0.082067653	9.77E-05	4.39E-35
ENSG00000162654.9	GBP4	ENSG00000162654	115361	guanylate binding protein 4	protein_coding	38.84	1p22.2	chr1:89181144-89198942 (-)	ENSG00000162654.9	9.294698758	-1.307881087	-0.253871553	10.34870829	1.43E-38	2.48E-06	2.20E-06	1.57E-38	14381.91919	35.16753488	35.70359278	14278.62598	4.05E-35	2.20E-05	1.76E-05	4.39E-35
ENSG00000140105.18	WARS1	ENSG00000140105	7453	tryptophanyl-tRNA synthetase 1	protein_coding	46.89	14q32.2	chr14:100333790-100376805 (-)	ENSG00000140105.18	5.047969627	-1.228430171	-0.492242172	5.784157626	5.22E-38	3.73E-22	1.73E-13	5.04E-39	13070.19854	866.3666491	179.4001832	15529.53632	1.27E-34	5.30E-19	9.93E-12	2.86E-35
ENSG00000225492.6	GBP1P1	ENSG00000225492	NA	guanylate binding protein 1 pseudogene 1	transcribed_unprocessed_pseudogene	39.24	1p22.2	chr1:89407679-89426243 (+)	ENSG00000225492.6	10.96452525	-2.031406819	-0.460980487	12.53495158	1.28E-37	0.02297727	2.66E-12	6.81E-37	12231.30411	7.573986735	141.9793586	10815.25095	2.74E-34	0.056946593	1.04E-10	1.00E-33
ENSG00000125347.14	IRF1	ENSG00000125347	3659	interferon regulatory factor 1	protein_coding	53.79	5q31.1	chr5:132481609-132490777 (-)	ENSG00000125347.14	4.628637058	-0.838080453	-0.198664845	5.268052666	3.60E-37	4.35E-17	7.84E-06	3.96E-38	11337.25879	352.1211033	30.23034793	13340.34523	6.81E-34	7.88E-15	5.42E-05	8.43E-35
ENSG00000182326.15	C1S	ENSG00000182326	716	complement C1s	protein_coding	45.02	12p13.31	chr12:6988259-7071032 (+)	ENSG00000182326.15	4.944665322	-1.653643923	-1.241253039	5.357056206	5.19E-37	7.54E-22	3.40E-23	1.08E-36	11035.29383	821.3042743	1038.513139	10450.65604	8.83E-34	9.89E-19	1.69E-19	1.42E-33
ENSG00000162645.13	GBP2	ENSG00000162645	2634	guanylate binding protein 2	protein_coding	38	1p22.2	chr1:89106132-89150456 (-)	ENSG00000162645.13	4.898593436	-0.347539853	-0.173807375	5.072325914	1.02E-36	7.71E-07	8.58E-05	7.07E-37	10496.32906	40.62517384	21.24574494	10785.86922	1.58E-33	7.90E-06	4.42E-04	1.00E-33
ENSG00000168394.11	TAP1	ENSG00000168394	6890	transporter 1, ATP binding cassette subfamily B member	protein_coding	50.46	6p21.32	chr6:32845209-32853978 (-)	ENSG00000168394.11	4.147694545	-0.747667422	-0.188392182	4.706969786	1.44E-36	4.33E-17	1.24E-05	1.26E-37	10234.50993	352.2391989	28.38521016	12249.01837	2.04E-33	7.88E-15	8.07E-05	2.38E-34
ENSG00000111335.12	OAS2	ENSG00000111335	4939	2'-5'-oligoadenylate synthetase 2	protein_coding	43.81	12q24.13	chr12:112978395-113011723 (+)	ENSG00000111335.12	6.444944612	-2.481838201	-0.588854294	8.33792852	1.81E-36	2.49E-14	2.28E-14	3.01E-36	10061.99942	210.8845768	212.4878096	9692.75822	2.38E-33	1.99E-12	1.85E-12	2.87E-33
ENSG00000131203.13	IDO1	ENSG00000131203	3620	indoleamine 2,3-dioxygenase 1	protein_coding	39.07	8p11.21	chr8:39902275-39928790 (+)	ENSG00000131203.13	12.06863281	-1.30665271	-0.149998771	13.22528675	2.47E-36	0.106150663	0.004228068	3.03E-36	10476.24501	2.795481961	9.771485182	10318.81974	3.01E-33	0.195193927	0.012788555	2.87E-33
ENSG00000119917.14	IFIT3	ENSG00000119917	3437	interferon induced protein with tetratricopeptide repeats 3	protein_coding	43.24	10q23.31	chr10:89327997-89340971 (+)	ENSG00000119917.14	4.759757448	-0.879753928	-0.517619969	5.121891407	2.79E-36	1.05E-15	2.62E-13	1.47E-36	9746.16344	273.1393555	173.2078051	10219.0412	3.17E-33	1.24E-13	1.42E-11	1.67E-33
ENSG00000133106.14	EPSTI1	ENSG00000133106	94240	epithelial stromal interaction 1	protein_coding	39.57	13q14.11	chr13:42886388-42992271 (-)	ENSG00000133106.14	5.66091761	-1.529648538	-0.122236769	7.068329379	5.64E-36	1.90E-12	0.003244894	1.29E-36	9253.989089	146.1585233	10.42018072	10317.51666	6.00E-33	8.62E-11	0.010209968	1.57E-33
ENSG00000258666.1	NA	ENSG00000258666	NA	novel transcript, antisense to WARS	lncRNA	50.67	14q32.2	chr14:100333790-100354061 (+)	ENSG00000258666.1	5.048997707	-1.083399055	-0.379344386	5.753052377	6.22E-36	3.35E-14	3.37E-10	2.61E-36	9187.776844	205.8187435	91.62120205	9795.071509	6.23E-33	2.56E-12	7.28E-09	2.78E-33
ENSG00000002549.12	LAP3	ENSG00000002549	51056	leucine aminopeptidase 3	protein_coding	44.17	4p15.32	chr4:17577192-17607972 (+)	ENSG00000002549.12	4.205129146	-0.197034677	-0.186106535	4.216057288	6.75E-36	1.00E-04	3.25E-05	7.16E-36	9131.596002	20.71843815	24.69929058	9091.98533	6.39E-33	5.65E-04	1.87E-04	6.42E-33
ENSG00000187608.10	ISG15	ENSG00000187608	9636	ISG15 ubiquitin like modifier	protein_coding	56.44	1p36.33	chr1:1001138-1014540 (+)	ENSG00000187608.10	4.599957642	-0.997318507	-0.776639944	4.820636206	9.09E-36	3.35E-15	8.01E-18	2.44E-35	8933.368395	248.6253816	402.2520336	8306.801625	8.15E-33	3.48E-13	2.53E-15	1.89E-32
ENSG00000132530.17	XAF1	ENSG00000132530	54739	XIAP associated factor 1	protein_coding	44.21	17p13.1	chr17:6755447-6775647 (+)	ENSG00000132530.17	4.604909202	-1.303852449	-0.029916434	5.878845218	1.87E-35	8.35E-17	0.444058063	6.52E-37	8470.964024	334.3923505	0.603221593	10850.13594	1.59E-32	1.38E-14	0.565741463	1.00E-33
ENSG00000159403.18	C1R	ENSG00000159403	715	complement C1r	protein_coding	51.55	12p13.31	chr12:7080214-7092540 (-)	ENSG00000159403.18	5.336080935	-1.156215461	-0.426853097	6.0654433	2.50E-35	9.86E-13	1.13E-10	1.70E-35	8291.217563	154.7016432	101.4997129	8528.731115	2.03E-32	4.91E-11	2.77E-09	1.45E-32
ENSG00000138755.6	CXCL9	ENSG00000138755	4283	C-X-C motif chemokine ligand 9	protein_coding	38.44	4q21.1	chr4:76001275-76007509 (-)	ENSG00000138755.6	13.59215991	-2.602615129	-0.599146815	15.59562822	4.16E-35	0.090106042	2.44E-13	2.77E-34	11669.79308	3.353397278	194.1127175	10033.68477	3.22E-32	0.172041742	1.34E-11	1.82E-31
ENSG00000204267.15	TAP2	ENSG00000204267	6891	transporter 2, ATP binding cassette subfamily B member	protein_coding	43.86	6p21.32	chr6:32821833-32838770 (-)	ENSG00000204267.15	3.922540275	-0.569653742	-0.119356483	4.372837534	9.63E-35	1.59E-10	0.002716118	2.00E-35	7505.433659	98.28527416	10.87986673	8428.122416	7.13E-32	4.39E-09	0.008768065	1.62E-32
ENSG00000128284.19	APOL3	ENSG00000128284	80833	apolipoprotein L3	protein_coding	47.21	22q12.3	chr22:36140330-36166177 (-)	ENSG00000128284.19	7.509553868	-1.0465378	-0.462369125	8.093722543	1.01E-34	3.92E-04	1.16E-10	4.58E-34	7480.659139	16.34177808	101.1868568	6688.797107	7.15E-32	0.001838073	2.85E-09	2.69E-31
ENSG00000100336.17	APOL4	ENSG00000100336	80832	apolipoprotein L4	protein_coding	49.11	22q12.3	chr22:36189124-36204840 (-)	ENSG00000100336.17	10.92355866	0.307860341	-0.252540783	10.36315754	1.21E-34	0.753916072	1.96E-06	4.42E-34	7380.877616	0.149310063	36.2152254	6706.069146	8.23E-32	0.832876802	1.59E-05	2.69E-31
ENSG00000173193.15	PARP14	ENSG00000173193	54625	poly(ADP-ribose) polymerase family member 14	protein_coding	40.87	3q21.1	chr3:122680839-122730840 (+)	ENSG00000173193.15	3.655379316	-0.438231298	-0.112493266	3.981117348	2.03E-34	4.98E-11	0.006712583	3.46E-35	7103.976706	109.3932855	8.612423903	8093.893705	1.33E-31	1.60E-09	0.019023267	2.47E-32
ENSG00000140511.11	HAPLN3	ENSG00000140511	145864	hyaluronan and proteoglycan link protein 3	protein_coding	52.82	15q26.1	chr15:88877288-88895626 (-)	ENSG00000140511.11	6.095146796	-0.545527158	-0.446401848	6.194272107	6.91E-34	0.001892757	2.42E-10	3.62E-33	6488.407019	11.834442	94.52706635	5741.575253	4.23E-31	0.007160361	5.41E-09	1.47E-30
ENSG00000185885.16	IFITM1	ENSG00000185885	8519	interferon induced transmembrane protein 1	protein_coding	57.05	11p15.5	chr11:313506-315272 (+)	ENSG00000185885.16	7.529748996	-0.380125831	-0.23216231	7.677712517	6.95E-34	0.253069824	1.54E-05	1.84E-33	6485.932338	1.667366042	27.52424574	6036.297383	4.23E-31	0.380531773	9.77E-05	8.24E-31
ENSG00000279296.1	PRAL	ENSG00000279296	NA	p53 regulation associated lncRNA	TEC	43.46	17p13.1	chr17:6772831-6776116 (-)	ENSG00000279296.1	4.657196913	-1.252240271	0.024660413	5.934097597	8.63E-34	8.52E-14	0.573043518	3.48E-35	6382.957562	190.4064148	0.325438522	8090.48905	5.07E-31	5.86E-12	0.67879816	2.47E-32
ENSG00000169248.13	CXCL11	ENSG00000169248	6373	C-X-C motif chemokine ligand 11	protein_coding	36.35	4q21.1	chr4:76033682-76041415 (-)	ENSG00000169248.13	9.19764567	-2.431218888	-0.844401104	10.78446345	1.47E-33	0.003697408	2.40E-16	1.43E-31	6136.194164	10.24606862	307.4777707	4373.639751	7.96E-31	0.012579458	3.89E-14	4.16E-29
ENSG00000119922.10	IFIT2	ENSG00000119922	3433	interferon induced protein with tetratricopeptide repeats 2	protein_coding	42.26	10q23.31	chr10:89283694-89309271 (+)	ENSG00000119922.10	4.593744592	-0.647154964	-0.885562364	4.355337193	1.49E-33	2.54E-09	3.17E-17	2.66E-32	6129.772942	75.37388211	361.0314064	4954.574174	7.96E-31	4.94E-08	7.60E-15	8.70E-30
ENSG00000204261.9	PSMB8-AS1	ENSG00000204261	NA	PSMB8 antisense RNA 1 (head to head)	lncRNA	52.21	6p21.32	chr6:32844078-32846500 (+)	ENSG00000204261.9	3.858647061	-0.559269781	-0.164512042	4.253404799	1.50E-33	1.72E-10	4.24E-04	3.27E-34	6128.665736	97.55721148	16.1016365	6857.346086	7.96E-31	4.69E-09	0.001761779	2.06E-31
ENSG00000089127.13	OAS1	ENSG00000089127	4938	2'-5'-oligoadenylate synthetase 1	protein_coding	43.34	12q24.13	chr12:112906783-112933222 (+)	ENSG00000089127.13	4.174259753	-1.759707431	-0.656320418	5.277646767	2.15E-33	2.26E-17	3.19E-15	1.20E-33	5965.949922	370.7251722	249.610128	6230.315083	1.11E-30	4.82E-15	3.50E-13	5.83E-31
ENSG00000101347.9	SAMHD1	ENSG00000101347	25939	SAM and HD domain containing deoxynucleoside triphosphate triphosphohydrolase 1	protein_coding	43.79	20q11.23	chr20:36889773-36951901 (-)	ENSG00000101347.9	3.030360859	-0.664446615	-0.281646518	3.413160956	2.22E-33	2.28E-15	1.24E-08	2.46E-34	5952.453132	256.5292722	64.23969201	7002.450585	1.11E-30	2.47E-13	1.79E-07	1.68E-31
ENSG00000163131.11	CTSS	ENSG00000163131	1520	cathepsin S	protein_coding	39.39	1q21.3	chr1:150730188-150765792 (-)	ENSG00000163131.11	4.324437626	-0.594039534	-0.286514027	4.631963133	2.44E-33	1.93E-09	8.65E-07	1.28E-33	5911.754657	77.46212875	40.06718355	6201.115618	1.18E-30	3.90E-08	7.79E-06	6.04E-31
ENSG00000163840.10	DTX3L	ENSG00000163840	151636	deltex E3 ubiquitin ligase 3L	protein_coding	44.22	3q21.1	chr3:122564338-122575203 (+)	ENSG00000163840.10	3.176224683	-0.397278292	-0.398440243	3.175062731	2.50E-33	5.69E-10	2.46E-11	3.79E-33	5901.075008	87.17183905	116.6171608	5721.303343	1.18E-30	1.32E-08	7.46E-10	1.50E-30
ENSG00000156587.16	UBE2L6	ENSG00000156587	9246	ubiquitin conjugating enzyme E2 L6	protein_coding	48.66	11q12.1	chr11:57551656-57568284 (-)	ENSG00000156587.16	3.465744023	-0.499903082	-0.153489583	3.812157522	3.07E-33	8.26E-11	5.67E-04	5.49E-34	5812.166599	104.4376055	15.23143859	6599.962505	1.41E-30	2.47E-09	0.002267778	3.12E-31
ENSG00000204642.14	HLA-F	ENSG00000204642	3134	major histocompatibility complex, class I, F	protein_coding	45.02	6p22.1	chr6:29722775-29738528 (+)	ENSG00000204642.14	3.71521145	-0.57505912	-0.170335864	4.119934706	3.37E-33	1.28E-10	2.65E-04	6.93E-34	5772.011978	100.3268268	17.54538372	6487.37839	1.47E-30	3.62E-09	0.001179179	3.69E-31
ENSG00000120217.14	CD274	ENSG00000120217	29126	CD274 molecule	protein_coding	38.15	9p24.1	chr9:5450503-5470566 (+)	ENSG00000120217.14	5.259673742	-2.451911482	-2.802765362	4.908819862	3.38E-33	8.75E-15	1.68E-28	2.37E-26	5770.868802	229.8699725	2589.386896	1791.356405	1.47E-30	8.10E-13	2.87E-24	2.42E-24
ENSG00000111331.13	OAS3	ENSG00000111331	4940	2'-5'-oligoadenylate synthetase 3	protein_coding	46.87	12q24.13	chr12:112938444-112973251 (+)	ENSG00000111331.13	3.461066858	-1.168742203	-0.771354525	3.858454536	3.46E-33	4.97E-20	3.33E-17	7.90E-34	5760.748011	596.5703034	359.5902389	6424.585512	1.47E-30	3.39E-17	7.88E-15	3.96E-31
ENSG00000165949.12	IFI27	ENSG00000165949	3429	interferon alpha inducible protein 27	protein_coding	48.7	14q32.12	chr14:94104836-94116698 (+)	ENSG00000165949.12	4.576562971	-0.928694672	-0.78681263	4.718445013	3.53E-33	2.61E-09	7.70E-17	9.40E-32	5751.945118	75.17456232	336.529661	4512.189442	1.47E-30	5.06E-08	1.49E-14	2.81E-29
ENSG00000137496.18	IL18BP	ENSG00000137496	10068	interleukin 18 binding protein	protein_coding	57.1	11q13.4	chr11:71998613-72005715 (+)	ENSG00000137496.18	4.414460804	0.221682584	-0.282247083	3.910531136	3.67E-33	0.002284731	1.64E-06	4.84E-32	5735.772344	11.3334272	37.04739013	4739.728646	1.49E-30	0.008397065	1.36E-05	1.50E-29
ENSG00000068079.7	IFI35	ENSG00000068079	3430	interferon induced protein 35	protein_coding	50.97	17q21.31	chr17:43006725-43014456 (+)	ENSG00000068079.7	4.013839867	-0.661140626	-0.344611971	4.330368521	5.81E-33	5.31E-10	1.14E-08	4.10E-33	5544.000141	87.74207011	64.75059726	5688.957855	2.30E-30	1.25E-08	1.67E-07	1.59E-30
ENSG00000197536.11	IRF1-AS1	ENSG00000197536	NA	IRF1 antisense RNA 1	lncRNA	47.84	5q31.1	chr5:132410636-132488702 (+)	ENSG00000197536.11	4.27023799	-0.659983307	-0.183414274	4.746807023	6.16E-33	3.99E-09	3.12E-04	1.91E-33	5520.178864	72.07081591	17.03560336	6018.262571	2.38E-30	7.39E-08	0.001355114	8.36E-31
ENSG00000240065.8	PSMB9	ENSG00000240065	5698	proteasome 20S subunit beta 9	protein_coding	50.17	6p21.32	chr6:32844136-32859851 (+)	ENSG00000240065.8	4.363332459	-1.167849155	-0.218616873	5.312564741	7.63E-33	2.04E-14	7.17E-05	6.31E-34	5433.578301	214.455413	21.86582035	6532.025826	2.89E-30	1.68E-12	3.78E-04	3.47E-31
ENSG00000234745.11	HLA-B	ENSG00000234745	3106	major histocompatibility complex, class I, B	protein_coding	42.89	6p21.33	chr6:31269491-31357188 (-)	ENSG00000234745.11	2.777408022	-0.210331284	-0.168320462	2.819418844	8.28E-33	2.85E-06	5.46E-05	5.92E-33	5400.515235	34.54961411	22.8180933	5536.535697	3.07E-30	2.49E-05	2.97E-04	2.24E-30
ENSG00000204592.9	HLA-E	ENSG00000204592	3133	major histocompatibility complex, class I, E	protein_coding	55.61	6p22.1	chr6:30489509-30494194 (+)	ENSG00000204592.9	2.691108983	-0.449108706	-0.29041685	2.84980084	9.26E-33	7.38E-13	4.08E-09	2.66E-33	5356.200073	158.5962252	71.8951402	5872.980249	3.36E-30	3.83E-11	6.63E-08	1.13E-30
ENSG00000221963.6	APOL6	ENSG00000221963	80830	apolipoprotein L6	protein_coding	41.58	22q12.3	chr22:35648446-35668404 (+)	ENSG00000221963.6	3.358556994	-0.352506744	0.084122537	3.795186275	1.09E-32	3.59E-08	0.049217887	7.62E-34	5290.404365	57.44026717	4.238483443	6441.674073	3.88E-30	5.13E-07	0.100326277	3.94E-31
ENSG00000115267.8	IFIH1	ENSG00000115267	64135	interferon induced with helicase C domain 1	protein_coding	35.75	2q24.2	chr2:162267074-162318684 (-)	ENSG00000115267.8	3.845515376	-0.810325141	-0.531824831	4.124015685	1.55E-32	2.55E-12	1.81E-12	1.74E-32	5154.714184	142.503654	146.7643045	5113.053637	5.41E-30	1.09E-10	7.41E-11	6.03E-30
ENSG00000126709.15	IFI6	ENSG00000126709	2537	interferon alpha inducible protein 6	protein_coding	50.01	1p35.3	chr1:27666064-27672198 (-)	ENSG00000126709.15	3.66226818	-0.712406518	-0.594337374	3.780337324	1.69E-32	8.19E-12	6.80E-14	3.96E-32	5124.14668	128.6227943	194.0249537	4810.775013	5.74E-30	3.16E-10	4.44E-12	1.25E-29
ENSG00000157601.14	MX1	ENSG00000157601	4599	MX dynamin like GTPase 1	protein_coding	47.01	21q22.3	chr21:41420304-41459214 (+)	ENSG00000157601.14	5.306460038	-1.420150024	-0.85146956	5.875140502	2.44E-32	3.11E-11	1.50E-15	1.59E-31	5336.510467	116.1234008	272.4659322	4635.805299	8.16E-30	1.04E-09	1.87E-13	4.45E-29
ENSG00000134326.11	CMPK2	ENSG00000134326	129607	cytidine/uridine monophosphate kinase 2	protein_coding	44.86	2p25.2	chr2:6840570-6866635 (-)	ENSG00000134326.11	6.818427902	-1.659997665	-0.71542342	7.763002147	3.28E-32	3.49E-05	4.77E-14	1.09E-30	4877.472493	24.43483461	199.8392403	3762.357194	1.08E-29	2.26E-04	3.39E-12	2.49E-28
ENSG00000138496.16	PARP9	ENSG00000138496	83666	poly(ADP-ribose) polymerase family member 9	protein_coding	42.46	3q21.1	chr3:122527924-122564577 (-)	ENSG00000138496.16	2.802873032	-0.384932985	-0.162293222	3.025512795	3.81E-32	2.32E-09	1.03E-04	9.87E-33	4824.544095	76.03849985	20.62020329	5330.900874	1.22E-29	4.56E-08	5.20E-04	3.58E-30
ENSG00000177409.12	SAMD9L	ENSG00000177409	219285	sterile alpha motif domain containing 9 like	protein_coding	39.59	7q21.2	chr7:93130056-93148385 (-)	ENSG00000177409.12	4.030611571	-1.046880708	-0.264133416	4.813358863	3.94E-32	1.95E-14	7.20E-06	3.19E-33	4812.635162	215.2468382	30.57948997	5795.664754	1.24E-29	1.63E-12	5.03E-05	1.33E-30
ENSG00000231389.7	HLA-DPA1	ENSG00000231389	3113	major histocompatibility complex, class II, DP alpha 1	protein_coding	42.77	6p21.32	chr6:33064569-33080775 (-)	ENSG00000231389.7	10.0500659	-4.412489782	-0.374170242	14.08838544	4.09E-32	0.0011651	1.63E-08	1.77E-31	6740.735456	13.40694278	66.19803075	5998.550487	1.27E-29	0.004743661	2.30E-07	4.77E-29
ENSG00000025708.14	TYMP	ENSG00000025708	1890	thymidine phosphorylase	protein_coding	64.42	22q13.33	chr22:50525752-50530032 (-)	ENSG00000025708.14	3.881706852	-1.344890819	-0.507470032	4.719127639	4.21E-32	4.96E-16	1.07E-11	8.62E-33	4788.202339	290.0850448	125.5708364	5384.3888	1.28E-29	6.57E-14	3.63E-10	3.19E-30
ENSG00000237568.1	NA	ENSG00000237568	NA	novel transcript	lncRNA	38.05	1p22.2	chr1:89260582-89269754 (+)	ENSG00000237568.1	14.96533834	1.77177269	-0.272281637	12.92128401	5.68E-32	0.275410998	9.86E-06	1.62E-31	6565.885291	1.243054438	30.32515974	6039.839378	1.70E-29	0.405464208	6.59E-05	4.45E-29
ENSG00000117226.12	GBP3	ENSG00000117226	2635	guanylate binding protein 3	protein_coding	40.11	1p22.2	chr1:89006679-89022894 (-)	ENSG00000117226.12	3.069939746	-0.701233479	-0.124927552	3.646245674	6.22E-32	7.98E-15	0.004654328	1.71E-33	4652.304798	231.6140543	9.508961656	6068.990493	1.83E-29	7.47E-13	0.013881294	7.86E-31
ENSG00000254287.1	NA	ENSG00000254287	NA	novel transcript	lncRNA	38.33	8p11.21	chr8:39918076-39920890 (-)	ENSG00000254287.1	10.89818547	-1.334265115	-0.29933518	11.9331154	6.94E-32	0.302499113	5.41E-06	3.02E-31	4614.749863	1.104666297	31.77114147	4138.855235	2.00E-29	0.435221624	3.92E-05	7.96E-29
ENSG00000133321.11	PLAAT4	ENSG00000133321	5920	phospholipase A and acyltransferase 4	protein_coding	48.53	11q12.3	chr11:63536808-63546462 (+)	ENSG00000133321.11	4.205242517	-0.162159851	0.108181351	4.475583719	9.35E-32	0.055906713	0.031769119	2.39E-32	4514.088612	3.988723936	5.125135521	4993.633396	2.65E-29	0.117736539	0.070238408	7.98E-30
ENSG00000013374.16	NUB1	ENSG00000013374	51667	negative regulator of ubiquitin like proteins 1	protein_coding	44.96	7q36.1	chr7:151341699-151378449 (+)	ENSG00000013374.16	2.658196999	-0.488396112	-0.360094169	2.786498942	1.07E-31	1.87E-12	1.90E-10	4.98E-32	4469.823275	146.362418	96.65832977	4729.539825	2.98E-29	8.53E-11	4.38E-09	1.51E-29
ENSG00000136826.15	KLF4	ENSG00000136826	9314	Kruppel like factor 4	protein_coding	56.93	9q31.2	chr9:107484852-107490482 (-)	ENSG00000136826.15	3.838057961	-0.930549182	-0.102550366	4.666056777	1.57E-31	1.62E-10	0.023368279	1.64E-32	4344.989036	98.13358091	5.772807582	5133.548083	4.30E-29	4.43E-09	0.054374899	5.83E-30
ENSG00000116514.16	RNF19B	ENSG00000116514	127544	ring finger protein 19B	protein_coding	44.34	1p35.1	chr1:32936445-32964685 (-)	ENSG00000116514.16	2.880996857	-0.322947459	-0.526982965	2.676961351	2.67E-31	1.05E-06	1.25E-13	4.80E-30	4177.231679	39.15283802	184.3809545	3371.72624	7.21E-29	1.03E-05	7.55E-12	9.40E-28
ENSG00000204287.14	HLA-DRA	ENSG00000204287	3122	major histocompatibility complex, class II, DR alpha	protein_coding	42.91	6p21.32	chr6:32439878-32445046 (+)	ENSG00000204287.14	15.32733912	0	-0.442708151	14.88463097	3.39E-31	1	1.34E-09	1.58E-30	8413.947068	0	93.38459887	7366.970641	9.03E-29	1	2.44E-08	3.40E-28
ENSG00000183486.13	MX2	ENSG00000183486	4600	MX dynamin like GTPase 2	protein_coding	49.7	21q22.3	chr21:41361999-41409393 (+)	ENSG00000183486.13	6.006950218	-2.64303948	-1.079660344	7.570329354	4.05E-31	3.14E-09	2.97E-17	4.80E-29	4049.63584	73.81099935	362.8309829	2842.387245	1.06E-28	6.01E-08	7.24E-15	8.09E-27
ENSG00000121060.18	TRIM25	ENSG00000121060	7706	tripartite motif containing 25	protein_coding	42.89	17q22	chr17:56836387-56914080 (-)	ENSG00000121060.18	2.462728836	-0.569586127	-0.746926957	2.285388006	4.28E-31	2.99E-14	4.34E-18	5.04E-30	4033.515223	207.7680821	422.0280988	3359.843996	1.10E-28	2.31E-12	1.64E-15	9.75E-28
ENSG00000197646.8	PDCD1LG2	ENSG00000197646	80380	programmed cell death 1 ligand 2	protein_coding	40.55	9p24.1	chr9:5510531-5571282 (+)	ENSG00000197646.8	6.230568873	-1.997572724	-1.143504588	7.084637009	5.23E-31	9.08E-07	7.52E-18	2.41E-28	3974.117044	39.83316125	404.2556613	2521.389737	1.33E-28	9.09E-06	2.46E-15	3.63E-26
ENSG00000107201.10	DDX58	ENSG00000107201	23586	DExD/H-box helicase 58	protein_coding	39.59	9p21.1	chr9:32455302-32526208 (-)	ENSG00000107201.10	3.61154142	-0.828724603	-0.66533627	3.774929753	5.68E-31	4.07E-11	3.91E-14	2.60E-30	3949.491968	111.4031766	203.1627387	3528.596435	1.42E-28	1.33E-09	2.92E-12	5.27E-28
ENSG00000166750.10	SLFN5	ENSG00000166750	162394	schlafen family member 5	protein_coding	41.59	17q12	chr17:35243071-35273655 (+)	ENSG00000166750.10	2.791826851	-0.972141524	-0.64933508	3.114633295	6.15E-31	6.75E-18	2.42E-15	1.44E-31	3926.610219	407.6956694	255.2635369	4371.81297	1.52E-28	1.77E-15	2.81E-13	4.16E-29
ENSG00000223865.11	HLA-DPB1	ENSG00000223865	3115	major histocompatibility complex, class II, DP beta 1	protein_coding	47.34	6p21.32	chr6:33075990-33089696 (+)	ENSG00000223865.11	10.59344391	-1.334392303	-0.507676265	11.42015995	7.86E-31	0.309116422	1.81E-09	1.40E-29	3855.834291	1.074268679	77.94843847	3114.181928	1.91E-28	0.442095395	3.19E-08	2.57E-27
ENSG00000185880.13	TRIM69	ENSG00000185880	140691	tripartite motif containing 69	protein_coding	39.92	15q21.1	chr15:44728988-44767829 (+)	ENSG00000185880.13	2.973178507	-0.145324815	-0.144216787	2.974286535	8.79E-31	0.01787681	0.001272839	1.31E-30	3824.073919	6.354533461	12.9163237	3712.057613	2.11E-28	0.046351821	0.004561923	2.94E-28
ENSG00000137628.17	DDX60	ENSG00000137628	55601	DExD/H-box helicase 60	protein_coding	36.27	4q32.3	chr4:168216294-168318804 (-)	ENSG00000137628.17	3.707667128	-0.381326149	-0.280949356	3.808043921	1.09E-30	4.70E-06	4.46E-06	1.08E-30	4005.951825	32.6060787	32.83086014	4010.320955	2.59E-28	3.87E-05	3.31E-05	2.48E-28
ENSG00000162772.17	ATF3	ENSG00000162772	467	activating transcription factor 3	protein_coding	43.16	1q32.3	chr1:212565334-212620777 (+)	ENSG00000162772.17	3.556410717	-1.235902582	-0.579106234	4.213207065	1.20E-30	5.65E-15	1.94E-12	4.37E-31	3737.412658	238.2442247	145.9145074	4027.328755	2.79E-28	5.47E-13	7.89E-11	1.09E-28
ENSG00000204257.15	HLA-DMA	ENSG00000204257	3108	major histocompatibility complex, class II, DM alpha	protein_coding	43.69	6p21.32	chr6:32948613-32969094 (-)	ENSG00000204257.15	4.485293241	-0.058833984	-0.05999556	4.484131665	1.22E-30	0.652385833	0.218720953	1.48E-30	3733.231211	0.22455615	1.585184899	3678.293615	2.80E-28	0.756126661	0.329989498	3.24E-28
ENSG00000188313.13	PLSCR1	ENSG00000188313	5359	phospholipid scramblase 1	protein_coding	36.3	3q24	chr3:146515180-146544856 (-)	ENSG00000188313.13	3.104787797	-0.715792391	-0.437679224	3.382900964	1.25E-30	2.07E-12	1.58E-10	6.09E-31	3724.666756	145.0845239	98.35357685	3929.303329	2.85E-28	9.08E-11	3.74E-09	1.44E-28
ENSG00000137959.16	IFI44L	ENSG00000137959	10964	interferon induced protein 44 like	protein_coding	34.5	1p31.1	chr1:78619922-78646145 (+)	ENSG00000137959.16	3.605181792	-0.437214311	-0.081787214	3.960608889	1.63E-30	4.92E-07	0.10498116	3.19E-31	3844.221204	43.16652079	2.815256841	4344.17748	3.65E-28	5.33E-06	0.184347393	8.22E-29
ENSG00000204525.16	HLA-C	ENSG00000204525	3107	major histocompatibility complex, class I, C	protein_coding	59.28	6p21.33	chr6:31268749-31272130 (-)	ENSG00000204525.16	2.289964838	-0.248048815	-0.081434374	2.456579279	1.65E-30	2.88E-07	0.031691758	3.04E-31	3649.951824	45.61479267	5.130195041	4136.87621	3.65E-28	3.30E-06	0.070085563	7.96E-29
ENSG00000196126.11	HLA-DRB1	ENSG00000196126	3123	major histocompatibility complex, class II, DR beta 1	protein_coding	44.36	6p21.32	chr6:32578769-32589848 (-)	ENSG00000196126.11	14.50312008	0	-0.51219818	13.9909219	1.92E-30	1	6.49E-11	1.74E-29	7240.403404	0	127.8924825	5982.474213	4.20E-28	1	1.74E-09	3.10E-27
ENSG00000168062.10	BATF2	ENSG00000168062	116071	basic leucine zipper ATF-like transcription factor 2	protein_coding	53.1	11q13.1	chr11:64987945-64997018 (-)	ENSG00000168062.10	8.037387675	-0.668752056	-0.207283122	8.498856608	2.03E-30	0.151473968	0.001105044	4.01E-30	4154.87617	2.182756799	13.42420462	3944.351124	4.39E-28	0.256471428	0.004034381	7.94E-28
ENSG00000140853.15	NLRC5	ENSG00000140853	84166	NLR family CARD domain containing 5	protein_coding	49.44	16q13	chr16:56989485-57083531 (+)	ENSG00000140853.15	3.282952384	0.360279167	-0.12270422	2.799968997	2.09E-30	1.35E-06	0.014207643	6.66E-29	3586.734684	37.96231178	6.865714939	2774.048372	4.44E-28	1.28E-05	0.035813437	1.10E-26
ENSG00000100911.16	PSME2	ENSG00000100911	5721	proteasome activator subunit 2	protein_coding	52.29	14q12	chr14:24143362-24147570 (-)	ENSG00000100911.16	2.525996702	-0.442343632	-0.322894989	2.645445346	2.22E-30	4.98E-10	3.70E-09	1.65E-30	3570.495605	88.28069652	72.60745557	3649.650812	4.66E-28	1.19E-08	6.11E-08	3.51E-28
ENSG00000271581.1	NA	ENSG00000271581	NA	HLA complex group 4 (HCG4) pseudogene	unprocessed_pseudogene	64.98	6p21.33	chr6:31356647-31357637 (+)	ENSG00000271581.1	2.768606911	-0.290321378	-0.065196873	2.993731416	2.55E-30	2.20E-06	0.131514275	4.87E-31	3533.885413	35.70662585	2.418016316	3994.830635	5.29E-28	1.98E-05	0.220571594	1.19E-28
ENSG00000134470.21	IL15RA	ENSG00000134470	3601	interleukin 15 receptor subunit alpha	protein_coding	48.47	10p15.1	chr10:5943639-5978187 (-)	ENSG00000134470.21	3.724347911	-1.177779981	-0.311889356	4.590238536	2.61E-30	2.39E-12	5.75E-07	4.56E-31	3527.63117	143.3127469	42.0704926	4014.348027	5.36E-28	1.03E-10	5.41E-06	1.13E-28
ENSG00000206503.13	HLA-A	ENSG00000206503	3105	major histocompatibility complex, class I, A	protein_coding	55.18	6p22.1	chr6:29941260-29945884 (+)	ENSG00000206503.13	2.193083231	-0.335421973	-0.17074409	2.357761114	3.13E-30	5.40E-10	5.04E-05	5.34E-31	3480.68092	87.60408336	23.10556918	3967.538494	6.34E-28	1.26E-08	2.77E-04	1.28E-28
ENSG00000204264.11	PSMB8	ENSG00000204264	5696	proteasome 20S subunit beta 8	protein_coding	50.49	6p21.32	chr6:32840717-32844679 (-)	ENSG00000204264.11	2.343072143	-0.224861965	-0.136621617	2.431312491	3.95E-30	9.90E-06	9.56E-04	2.00E-30	3420.846994	29.28095585	13.71728193	3598.459189	7.92E-28	7.44E-05	0.00355137	4.20E-28
ENSG00000205220.12	PSMB10	ENSG00000205220	5699	proteasome 20S subunit beta 10	protein_coding	62.06	16q22.1	chr16:67934506-67936864 (-)	ENSG00000205220.12	3.348564448	-0.44677482	-0.143729223	3.651610045	5.32E-30	7.05E-06	0.003478538	2.25E-30	3346.084826	30.66867463	10.24235956	3567.113881	1.05E-27	5.49E-05	0.010850924	4.61E-28
ENSG00000267607.1	NA	ENSG00000267607	NA	novel transcript, antisense to ICAM4 and ICAM1	lncRNA	56.63	19p13.2	chr19:10285801-10289019 (-)	ENSG00000267607.1	2.410982599	-1.549913476	-0.782052155	3.178843919	5.50E-30	4.07E-24	1.01E-17	2.31E-32	3337.960488	1218.375506	395.0143128	5005.651112	1.08E-27	3.82E-20	3.07E-15	7.88E-30
ENSG00000134321.12	RSAD2	ENSG00000134321	91543	radical S-adenosyl methionine domain containing 2	protein_coding	40	2p25.2	chr2:6865806-6898239 (+)	ENSG00000134321.12	5.382958528	-1.753996993	-1.289524744	5.847430777	6.54E-30	6.42E-08	2.03E-18	6.38E-27	3295.559387	53.95192131	447.8385088	1975.53186	1.25E-27	8.60E-07	9.09E-16	6.92E-25
ENSG00000185022.12	MAFF	ENSG00000185022	23764	MAF bZIP transcription factor F	protein_coding	56.06	22q13.1	chr22:38200767-38216507 (+)	ENSG00000185022.12	3.267464347	-0.80495199	-0.656570918	3.415845419	6.55E-30	9.30E-11	5.17E-14	4.31E-29	3294.895514	103.3037704	198.4928685	2865.116125	1.25E-27	2.75E-09	3.60E-12	7.49E-27
ENSG00000135148.12	TRAFD1	ENSG00000135148	10906	TRAF-type zinc finger domain containing 1	protein_coding	44.85	12q24.13	chr12:112125538-112153604 (+)	ENSG00000135148.12	2.602338998	-0.030067708	-0.095564637	2.536842069	7.92E-30	0.538421822	0.027239489	1.59E-29	3248.943634	0.388235183	5.446943542	3084.926645	1.50E-27	0.661427543	0.061746467	2.88E-27
ENSG00000170581.14	STAT2	ENSG00000170581	6773	signal transducer and activator of transcription 2	protein_coding	47.76	12q13.3	chr12:56341597-56360167 (-)	ENSG00000170581.14	2.489294761	-0.41641735	-0.203409249	2.702302862	8.12E-30	5.15E-10	2.79E-05	1.45E-30	3242.910616	88.00391438	25.25985002	3683.935472	1.52E-27	1.22E-08	1.64E-04	3.22E-28
ENSG00000197142.10	ACSL5	ENSG00000197142	51703	acyl-CoA synthetase long chain family member 5	protein_coding	42.89	10q25.2	chr10:112374018-112428380 (+)	ENSG00000197142.10	5.167524137	-0.982058709	0.013156794	6.16273964	1.06E-29	8.17E-05	0.805592741	2.19E-30	3179.98842	21.41264277	0.061767018	3574.358046	1.96E-27	4.76E-04	0.864893953	4.54E-28
ENSG00000116717.13	GADD45A	ENSG00000116717	1647	growth arrest and DNA damage inducible alpha	protein_coding	52.65	1p31.3	chr1:67685201-67688334 (+)	ENSG00000116717.13	2.813901559	-0.633518574	-0.920869123	2.52655101	1.09E-29	1.20E-11	4.89E-18	9.02E-28	3172.073883	124.3181195	418.0924531	2285.380395	2.00E-27	4.46E-10	1.70E-15	1.21E-25
ENSG00000153822.13	KCNJ16	ENSG00000153822	3773	potassium inwardly rectifying channel subfamily J member 16	protein_coding	38.41	17q24.3	chr17:70053429-70135608 (+)	ENSG00000153822.13	-3.974967508	0.374028176	1.676993483	-2.672002201	1.14E-29	1.08E-08	4.88E-17	2.30E-27	3161.567843	65.14954646	348.9083345	2131.221534	2.07E-27	1.78E-07	1.05E-14	2.67E-25
ENSG00000104312.8	RIPK2	ENSG00000104312	8767	receptor interacting serine/threonine kinase 2	protein_coding	35.92	8q21.3	chr8:89757806-89791064 (+)	ENSG00000104312.8	2.36132005	-0.040359908	-0.240871437	2.16080852	1.34E-29	0.367456471	1.14E-06	1.48E-28	3124.222886	0.840002513	38.73917487	2613.838436	2.41E-27	0.501491827	9.92E-06	2.30E-26
ENSG00000135114.12	OASL	ENSG00000135114	8638	2'-5'-oligoadenylate synthetase like	protein_coding	48.47	12q24.31	chr12:121019111-121039242 (-)	ENSG00000135114.12	4.702766318	-1.215430206	-0.852224136	5.065972388	1.82E-29	2.66E-07	1.27E-14	1.14E-27	3054.147506	46.02478012	223.0117211	2246.51454	3.23E-27	3.09E-06	1.15E-12	1.43E-25
ENSG00000124201.15	ZNFX1	ENSG00000124201	57169	zinc finger NFX1-type containing 1	protein_coding	45.85	20q13.13	chr20:49237946-49278426 (-)	ENSG00000124201.15	2.048250136	-0.514222097	-0.5471119	2.015360332	1.89E-29	1.05E-13	5.35E-15	4.43E-29	3045.998268	187.0953901	239.2991582	2859.095275	3.32E-27	6.88E-12	5.53E-13	7.63E-27
ENSG00000226025.9	NA	ENSG00000226025	NA	Charcot-Leyden crystal protein pseudogene	transcribed_unprocessed_pseudogene	46.66	19q13.2	chr19:39679374-39686373 (+)	ENSG00000226025.9	9.393481	0.86612496	0.029390369	8.55674641	1.96E-29	0.279576526	0.616134424	1.61E-29	3037.381669	1.321194351	0.257208674	3081.7691	3.41E-27	0.410072853	0.715219756	2.89E-27
ENSG00000165376.11	CLDN2	ENSG00000165376	9075	claudin 2	protein_coding	46.79	Xq22.3	chrX:106900164-106930861 (+)	ENSG00000165376.11	-6.510552506	0.943911545	2.267607962	-5.186856089	2.02E-29	6.54E-17	1.63E-10	1.00E-30	3031.264396	340.9196769	98.08247357	3786.79022	3.44E-27	1.13E-14	3.84E-09	2.34E-28
ENSG00000128335.14	APOL2	ENSG00000128335	23780	apolipoprotein L2	protein_coding	49.58	22q12.3	chr22:36226209-36239954 (-)	ENSG00000128335.14	2.096736862	-0.616614594	0.002975669	2.716327125	2.02E-29	1.12E-15	0.93538133	3.83E-32	3030.826209	271.7081865	0.006696183	4822.477008	3.44E-27	1.30E-13	0.959488225	1.23E-29
ENSG00000157654.19	PALM2AKAP2	ENSG00000157654	445815	PALM2 and AKAP2 fusion	protein_coding	41.98	9q31.3	chr9:109498325-110172512 (+)	ENSG00000157654.19	2.411340576	-0.72559483	-0.739888942	2.397046464	2.55E-29	1.13E-15	1.89E-16	4.49E-29	2979.354412	271.5070573	313.4025835	2856.365316	4.29E-27	1.30E-13	3.18E-14	7.65E-27
ENSG00000225864.1	NA	ENSG00000225864	NA	HLA complex group 4 pseudogene 11	unprocessed_pseudogene	63.77	6p22.1	chr6:29722981-29723971 (-)	ENSG00000225864.1	3.70178178	-0.873171743	-0.117254829	4.457698694	2.60E-29	5.43E-09	0.029345347	2.78E-30	2974.705456	69.87086202	5.290504812	3511.42908	4.32E-27	9.70E-08	0.065637865	5.57E-28
ENSG00000135899.17	SP110	ENSG00000135899	3431	SP110 nuclear body protein	protein_coding	42.37	2q37.1	chr2:230167293-230225729 (-)	ENSG00000135899.17	3.245289869	-0.540139673	-0.465982073	3.319447469	2.61E-29	1.07E-07	4.64E-10	7.61E-29	2973.64317	51.01777219	88.87424817	2746.694807	4.32E-27	1.36E-06	9.63E-09	1.25E-26
ENSG00000134215.16	VAV3	ENSG00000134215	10451	vav guanine nucleotide exchange factor 3	protein_coding	37.54	1p13.3	chr1:107571161-107965180 (-)	ENSG00000134215.16	-4.529681787	0.564909192	1.794821938	-3.299769041	2.94E-29	2.93E-11	1.29E-15	4.95E-28	2947.979415	114.7800081	268.6627827	2389.998959	4.82E-27	9.92E-10	1.65E-13	7.09E-26
ENSG00000113263.12	ITK	ENSG00000113263	3702	IL2 inducible T cell kinase	protein_coding	41.46	5q33.3	chr5:157142933-157255191 (+)	ENSG00000113263.12	7.828474962	-1.144748184	-0.140577235	8.832645911	3.32E-29	0.106077917	0.023179161	5.40E-29	2921.037958	3.263146655	5.790225067	2817.599525	5.39E-27	0.195102279	0.054005301	9.01E-27
ENSG00000179583.19	CIITA	ENSG00000179583	4261	class II major histocompatibility complex transactivator	protein_coding	50.13	16p13.13	chr16:10866222-10943021 (+)	ENSG00000179583.19	2.774388167	0.055291408	-0.162537377	2.556559382	3.46E-29	0.351544096	9.99E-04	2.81E-28	2912.028899	0.898468803	13.5947721	2492.773265	5.56E-27	0.486320747	0.003686759	4.12E-26
ENSG00000163121.10	NEURL3	ENSG00000163121	93082	neuralized E3 ubiquitin protein ligase 3	protein_coding	55.63	2q11.2	chr2:96497646-96508109 (-)	ENSG00000163121.10	3.685887444	-1.483702631	-0.975269141	4.194320934	3.50E-29	2.03E-12	6.26E-17	1.37E-27	2909.737101	145.3328752	342.1069935	2215.372076	5.57E-27	8.94E-11	1.30E-14	1.69E-25
ENSG00000206337.12	HCP5	ENSG00000206337	NA	HLA complex P5	lncRNA	49.39	6p21.33	chr6:31463170-31478936 (+)	ENSG00000206337.12	4.784932065	-0.412889861	-0.507103393	4.690718533	4.27E-29	0.026392629	1.12E-09	1.03E-27	2867.25572	5.513662129	81.68120764	2263.222984	6.73E-27	0.063727631	2.07E-08	1.31E-25
ENSG00000123240.17	OPTN	ENSG00000123240	10133	optineurin	protein_coding	42.4	10p13	chr10:13099449-13138308 (+)	ENSG00000123240.17	2.090092021	-0.97698603	-0.482579385	2.584498665	4.56E-29	4.17E-20	3.98E-13	3.90E-31	2852.911124	604.6171975	167.174654	4061.011338	7.13E-27	3.09E-17	2.03E-11	9.92E-29
ENSG00000137673.9	MMP7	ENSG00000137673	4316	matrix metallopeptidase 7	protein_coding	37.54	11q22.2	chr11:102520508-102530750 (-)	ENSG00000137673.9	-2.760790348	-0.552992892	0.440715573	-1.767081883	4.94E-29	3.60E-13	1.30E-07	6.33E-24	2836.004529	168.5977169	49.92991084	1178.639264	7.66E-27	1.99E-11	1.44E-06	4.31E-22
ENSG00000067066.17	SP100	ENSG00000067066	6672	SP100 nuclear antigen	protein_coding	39.21	2q37.1	chr2:230415942-230545606 (+)	ENSG00000067066.17	2.271578208	-0.606777678	-0.381890752	2.496465134	5.07E-29	1.99E-13	2.80E-10	1.07E-29	2830.908853	177.2913832	93.21472301	3176.133493	7.73E-27	1.19E-11	6.17E-09	1.99E-27
ENSG00000179344.16	HLA-DQB1	ENSG00000179344	3119	major histocompatibility complex, class II, DQ beta 1	protein_coding	45.39	6p21.32	chr6:32659467-32668383 (-)	ENSG00000179344.16	13.80955885	0	-0.586003837	13.22355501	5.08E-29	1	2.42E-11	9.34E-28	5453.620018	0	141.1932503	4237.148208	7.73E-27	1	7.39E-10	1.23E-25
ENSG00000006210.7	CX3CL1	ENSG00000006210	6376	C-X3-C motif chemokine ligand 1	protein_coding	53.75	16q21	chr16:57372477-57385044 (+)	ENSG00000006210.7	2.869366171	0.21948053	-0.850501336	1.799384305	5.16E-29	0.001751875	8.55E-17	1.89E-23	2826.907776	12.04259757	333.7522272	1085.434405	7.78E-27	0.006698808	1.58E-14	1.14E-21
ENSG00000087074.8	PPP1R15A	ENSG00000087074	23645	protein phosphatase 1 regulatory subunit 15A	protein_coding	56.79	19q13.33	chr19:48872421-48876058 (+)	ENSG00000087074.8	2.283266196	-1.215907211	-0.846529058	2.652644349	5.97E-29	1.61E-20	3.02E-18	8.68E-30	2796.497829	650.3710613	434.1650025	3226.977187	8.93E-27	1.31E-17	1.22E-15	1.62E-27
ENSG00000078725.13	BRINP1	ENSG00000078725	1620	BMP/retinoic acid inducible neural specific 1	protein_coding	40.76	9q33.1	chr9:119153458-119369435 (-)	ENSG00000078725.13	-3.478624838	0.449092774	1.236024723	-2.69169289	6.41E-29	2.48E-10	1.03E-14	1.34E-27	2781.912196	94.28477801	226.8121251	2219.230704	9.49E-27	6.48E-09	9.78E-13	1.66E-25
ENSG00000227766.1	NA	ENSG00000227766	NA	HLA complex group 4 pseudogene 5	unprocessed_pseudogene	65.06	6p22.1	chr6:29942075-29943067 (-)	ENSG00000227766.1	2.276317851	-0.294238408	-0.173188442	2.397367817	7.70E-29	2.04E-07	2.45E-04	2.37E-29	2744.175709	47.454649	17.79159282	2994.725918	1.13E-26	2.42E-06	0.001102239	4.17E-27
ENSG00000056558.11	TRAF1	ENSG00000056558	7185	TNF receptor associated factor 1	protein_coding	49.95	9q33.2	chr9:120902393-120929173 (-)	ENSG00000056558.11	3.056096065	-1.368726002	-1.254209096	3.170612971	9.01E-29	5.77E-15	3.46E-20	2.18E-26	2712.502834	237.8270191	613.4100268	1802.584952	1.31E-26	5.56E-13	2.82E-17	2.24E-24
ENSG00000183671.12	GPR1	ENSG00000183671	2825	G protein-coupled receptor 1	protein_coding	42.8	2q33.3	chr2:206175316-206218047 (-)	ENSG00000183671.12	6.150146625	0.576588284	-0.779219702	4.794338638	9.13E-29	0.039025564	1.07E-12	9.62E-26	2709.827893	4.70304776	153.6497527	1613.282342	1.32E-26	0.087901691	4.70E-11	8.90E-24
ENSG00000114127.10	XRN1	ENSG00000114127	54464	5'-3' exoribonuclease 1	protein_coding	36.98	3q23	chr3:142306607-142448062 (-)	ENSG00000114127.10	2.471295985	0.15433229	-0.057515186	2.259448509	9.58E-29	0.005039271	0.187072744	7.76E-28	2700.133366	9.311977309	1.831724769	2311.187992	1.37E-26	0.016354351	0.291472017	1.06E-25
ENSG00000189060.5	H1-0	ENSG00000189060	3005	H1.0 linker histone	protein_coding	53.2	22q13.1	chr22:37805093-37807436 (+)	ENSG00000189060.5	4.199506418	-0.912788572	-0.617269283	4.495025707	1.19E-28	1.92E-06	1.93E-11	1.73E-27	2657.534591	36.31439393	119.1862978	2177.035515	1.68E-26	1.76E-05	6.09E-10	2.09E-25
ENSG00000132274.16	TRIM22	ENSG00000132274	10346	tripartite motif containing 22	protein_coding	38.58	11p15.4	chr11:5689697-5737089 (+)	ENSG00000132274.16	2.354052013	-0.022373087	0.009907896	2.386332997	1.34E-28	0.642854669	0.814717082	9.56E-29	2633.106606	0.219901118	0.055994344	2700.480928	1.89E-26	0.749691281	0.871723227	1.55E-26
ENSG00000187260.15	WDR86	ENSG00000187260	349136	WD repeat domain 86	protein_coding	57.01	7q36.1	chr7:151375909-151410727 (-)	ENSG00000187260.15	2.746866381	-0.424898957	-0.236596104	2.935169233	1.36E-28	1.66E-06	1.12E-05	1.11E-28	2630.241678	36.99379458	28.79517686	2671.249306	1.90E-26	1.54E-05	7.35E-05	1.75E-26
ENSG00000149131.16	SERPING1	ENSG00000149131	710	serpin family G member 1	protein_coding	47.51	11q12.1	chr11:57597387-57614848 (+)	ENSG00000149131.16	8.764212013	-0.250063825	-0.623089457	8.391186381	1.73E-28	0.748755733	7.85E-10	9.64E-27	2584.170431	0.104683956	84.52402721	1915.656829	2.39E-26	0.829866877	1.51E-08	1.03E-24
ENSG00000125730.17	C3	ENSG00000125730	718	complement C3	protein_coding	51.26	19p13.3	chr19:6677704-6730562 (-)	ENSG00000125730.17	1.992913411	-0.524551507	-0.226489948	2.29097497	1.94E-28	1.15E-13	2.14E-06	6.47E-30	2562.439549	185.6760037	35.8269924	3297.8988	2.66E-26	7.45E-12	1.72E-05	1.24E-27
ENSG00000169908.12	TM4SF1	ENSG00000169908	4071	transmembrane 4 L six family member 1	protein_coding	37.6	3q25.1	chr3:149369022-149377692 (-)	ENSG00000169908.12	-2.261724498	-0.303787212	-0.160075796	-2.118013082	2.00E-28	2.86E-08	0.004016954	2.66E-27	2556.263439	58.84918959	9.877617128	2108.739641	2.73E-26	4.23E-07	0.012232538	3.04E-25
ENSG00000152778.9	IFIT5	ENSG00000152778	24138	interferon induced protein with tetratricopeptide repeats 5	protein_coding	41.51	10q23.31	chr10:89414568-89420997 (+)	ENSG00000152778.9	2.55597511	-0.227006058	-0.112555535	2.670425633	2.09E-28	5.43E-04	0.016733775	1.13E-28	2547.90553	15.35911803	6.500404746	2667.687221	2.83E-26	0.002441503	0.04112231	1.76E-26
ENSG00000090339.9	ICAM1	ENSG00000090339	3383	intercellular adhesion molecule 1	protein_coding	51.86	19p13.2	chr19:10271093-10286615 (+)	ENSG00000090339.9	2.250570454	-1.555042741	-0.721571535	3.084041659	2.45E-28	4.49E-24	6.97E-16	1.60E-31	2518.2534	1209.492794	282.2577731	4337.864353	3.26E-26	3.82E-20	9.73E-14	4.45E-29
ENSG00000148841.17	ITPRIP	ENSG00000148841	85450	inositol 1,4,5-trisphosphate receptor interacting protein	protein_coding	52.5	10q25.1	chr10:104309698-104338465 (-)	ENSG00000148841.17	2.273620075	-0.350118376	-0.429638302	2.194100149	2.45E-28	2.53E-07	4.35E-11	1.83E-27	2517.987484	46.29997892	110.7368008	2167.930744	3.26E-26	2.96E-06	1.22E-09	2.20E-25
ENSG00000179222.17	MAGED1	ENSG00000179222	9500	MAGE family member D1	protein_coding	39	Xp11.22	chrX:51803007-51902357 (+)	ENSG00000179222.17	-2.721227624	0.144285308	0.647724654	-2.217788278	2.86E-28	0.005583184	7.13E-12	2.66E-26	2489.822512	9.059935037	130.2148601	1775.88239	3.77E-26	0.017827469	2.51E-10	2.70E-24
ENSG00000113504.21	SLC12A7	ENSG00000113504	10723	solute carrier family 12 member 7	protein_coding	62.05	5p15.33	chr5:1050384-1112063 (-)	ENSG00000113504.21	2.132581135	-0.330496687	-0.289489606	2.173588217	3.21E-28	5.70E-08	8.64E-08	3.05E-28	2467.903524	54.65758491	52.22651827	2477.24171	4.21E-26	7.74E-07	1.01E-06	4.44E-26
ENSG00000185745.10	IFIT1	ENSG00000185745	3434	interferon induced protein with tetratricopeptide repeats 1	protein_coding	38.55	10q23.31	chr10:89392546-89406487 (+)	ENSG00000185745.10	2.853571132	-0.674019653	-0.53205816	2.995532625	3.72E-28	6.53E-10	2.74E-11	8.98E-28	2441.004976	86.02727982	115.4737878	2286.231957	4.84E-26	1.49E-08	8.17E-10	1.21E-25
ENSG00000197989.14	SNHG12	ENSG00000197989	NA	small nucleolar RNA host gene 12	lncRNA	50.99	1p35.3	chr1:28578538-28583132 (-)	ENSG00000197989.14	2.679268831	-0.290794332	-0.361135576	2.608927587	3.75E-28	6.38E-05	3.66E-08	1.59E-27	2439.554139	22.27223155	57.31506618	2190.526197	4.84E-26	3.81E-04	4.74E-07	1.94E-25
ENSG00000110917.8	MLEC	ENSG00000110917	9761	malectin	protein_coding	47.26	12q24.31	chr12:120687149-120701859 (+)	ENSG00000110917.8	-1.921954354	0.171391134	0.484545133	-1.608800356	4.22E-28	8.39E-05	8.71E-13	3.43E-26	2418.184714	21.32417499	156.355406	1742.425552	5.41E-26	4.86E-04	3.97E-11	3.42E-24
ENSG00000135048.14	CEMIP2	ENSG00000135048	23670	cell migration inducing hyaluronidase 2	protein_coding	40.46	9q21.13	chr9:71683366-71816690 (-)	ENSG00000135048.14	-2.079297064	0.465745564	0.915746295	-1.629296333	4.28E-28	9.18E-13	3.45E-18	6.09E-26	2415.750895	155.6546407	429.6074542	1669.256417	5.44E-26	4.61E-11	1.37E-15	5.86E-24
ENSG00000159200.18	RCAN1	ENSG00000159200	1827	regulator of calcineurin 1	protein_coding	44.23	21q22.12	chr21:34513142-34615113 (-)	ENSG00000159200.18	2.362148528	-0.027134075	-0.496202513	1.893080091	4.40E-28	0.617617882	5.83E-12	2.47E-25	2410.668396	0.255041089	132.543833	1503.219197	5.56E-26	0.728387511	2.09E-10	2.12E-23
ENSG00000048052.21	HDAC9	ENSG00000048052	9734	histone deacetylase 9	protein_coding	36.13	7p21.1	chr7:18086949-19002416 (+)	ENSG00000048052.21	2.728509514	-1.73180421	-0.538140717	3.922173006	4.73E-28	1.17E-18	1.11E-11	6.69E-30	2397.920057	467.2820807	125.201126	3289.799725	5.92E-26	4.17E-16	3.71E-10	1.27E-27
ENSG00000115415.19	STAT1	ENSG00000115415	6772	signal transducer and activator of transcription 1	protein_coding	38.26	2q32.2	chr2:190908460-191020960 (-)	ENSG00000115415.19	2.063815376	-0.145206628	-0.195487935	2.013534069	4.93E-28	0.001510911	4.61E-05	9.53E-28	2390.438741	12.44451189	23.42480233	2276.141122	6.13E-26	0.005896534	2.55E-04	1.25E-25
ENSG00000124226.11	RNF114	ENSG00000124226	55905	ring finger protein 114	protein_coding	46.63	20q13.13	chr20:49936336-49953885 (+)	ENSG00000124226.11	2.01973237	-0.533897238	-0.941578283	1.612051325	6.53E-28	2.05E-12	1.21E-19	7.49E-25	2341.042283	145.213612	556.9715746	1383.458787	8.06E-26	9.01E-11	7.65E-17	5.59E-23
ENSG00000139289.13	PHLDA1	ENSG00000139289	22822	pleckstrin homology like domain family A member 1	protein_coding	45.13	12q21.2	chr12:76025447-76033932 (-)	ENSG00000139289.13	2.164368863	0.08663502	-0.161977394	1.915756449	9.34E-28	0.07130101	6.74E-04	2.06E-26	2279.52476	3.522857674	14.72459714	1810.183401	1.14E-25	0.142778031	0.002625443	2.15E-24
ENSG00000059378.13	PARP12	ENSG00000059378	64761	poly(ADP-ribose) polymerase family member 12	protein_coding	45.56	7q34	chr7:140023749-140062951 (-)	ENSG00000059378.13	2.427545625	-0.682422039	-0.320906972	2.789060692	9.43E-28	2.97E-12	1.55E-07	9.87E-29	2277.89806	140.6178125	48.95356742	2694.007662	1.15E-25	1.23E-10	1.68E-06	1.57E-26
ENSG00000123992.19	DNPEP	ENSG00000123992	23549	aspartyl aminopeptidase	protein_coding	48.78	2q35	chr2:219373527-219400022 (-)	ENSG00000123992.19	1.943263807	-0.229244998	-0.226688235	1.945820569	1.03E-27	1.48E-05	2.19E-06	1.59E-27	2262.459287	27.68686779	35.71814356	2191.245525	1.25E-25	1.06E-04	1.75E-05	1.94E-25
ENSG00000081041.9	CXCL2	ENSG00000081041	2920	C-X-C motif chemokine ligand 2	protein_coding	47.61	4q13.3	chr4:74097040-74099196 (-)	ENSG00000081041.9	3.183240598	-1.511223116	-1.388105119	3.306358595	1.09E-27	3.27E-13	4.16E-20	2.93E-24	2253.722243	170.0170212	604.7953513	1248.745887	1.31E-25	1.84E-11	3.08E-17	2.10E-22
ENSG00000136244.12	IL6	ENSG00000136244	3569	interleukin 6	protein_coding	45.63	7p15.3	chr7:22725884-22732002 (+)	ENSG00000136244.12	2.768427218	-2.403904008	-1.47845478	3.693876446	1.16E-27	1.44E-19	1.31E-21	4.55E-26	2243.376716	549.7441166	787.8043134	1706.151326	1.38E-25	7.65E-17	1.99E-18	4.40E-24
ENSG00000172183.15	ISG20	ENSG00000172183	3669	interferon stimulated exonuclease gene 20	protein_coding	52.19	15q26.1	chr15:88636153-88656483 (+)	ENSG00000172183.15	5.802380378	-1.353445581	-0.885586304	6.270239654	1.18E-27	1.77E-04	4.57E-13	1.13E-25	2547.04812	19.05296139	173.3480086	1791.554606	1.40E-25	9.31E-04	2.27E-11	1.03E-23
ENSG00000262112.1	NA	ENSG00000262112	NA	novel transcript, antisense to TRIM25	lncRNA	47.64	17q22	chr17:56888880-56891841 (+)	ENSG00000262112.1	2.551450489	-0.485189925	-0.797179125	2.239461288	1.22E-27	1.96E-07	5.00E-16	7.37E-25	2234.449343	47.65552645	289.8954116	1385.175591	1.43E-25	2.34E-06	7.47E-14	5.53E-23
ENSG00000242265.5	PEG10	ENSG00000242265	23089	paternally expressed 10	protein_coding	43.22	7q21.3	chr7:94656325-94669695 (+)	ENSG00000242265.5	-2.753421095	-0.34113904	-0.300521148	-2.712803204	1.39E-27	1.15E-07	4.94E-04	1.16E-26	2212.88301	50.62238838	15.64199513	1888.823053	1.62E-25	1.45E-06	0.002010607	1.24E-24
ENSG00000163565.18	IFI16	ENSG00000163565	3428	interferon gamma inducible protein 16	protein_coding	38.34	1q23.1	chr1:158999968-159055155 (+)	ENSG00000163565.18	2.132344335	-0.365943243	-0.294567184	2.203720394	1.53E-27	1.54E-08	2.14E-07	9.14E-28	2197.296074	62.79427548	47.18990273	2283.241405	1.77E-25	2.45E-07	2.26E-06	1.22E-25
ENSG00000196735.13	HLA-DQA1	ENSG00000196735	3117	major histocompatibility complex, class II, DQ alpha 1	protein_coding	40.06	6p21.32	chr6:32628179-32647062 (+)	ENSG00000196735.13	13.48279276	0	-1.319009215	12.16378354	1.73E-27	1	5.45E-17	2.94E-24	4016.097739	0	479.5542016	2104.069294	1.99E-25	1	1.15E-14	2.10E-22
ENSG00000156273.16	BACH1	ENSG00000156273	571	BTB domain and CNC homolog 1	protein_coding	39.61	21q21.3	chr21:29194071-29630751 (+)	ENSG00000156273.16	2.250142705	-0.252455718	-0.215922282	2.286676141	2.02E-27	3.47E-05	4.70E-05	1.95E-27	2152.529559	24.45944125	23.3526114	2157.963692	2.31E-25	2.24E-04	2.60E-04	2.32E-25
ENSG00000163171.8	CDC42EP3	ENSG00000163171	10602	CDC42 effector protein 3	protein_coding	41.38	2p22.2	chr2:37641882-37738468 (-)	ENSG00000163171.8	1.852675967	-0.271468031	-0.463730013	1.660413984	2.16E-27	7.47E-07	1.29E-12	7.48E-26	2141.877247	40.78245691	151.1410023	1643.833371	2.45E-25	7.69E-06	5.50E-11	7.04E-24
ENSG00000092421.16	SEMA6A	ENSG00000092421	57556	semaphorin 6A	protein_coding	40.58	5q23.1	chr5:116443616-116574934 (-)	ENSG00000092421.16	-2.304672672	0.043974785	0.675390195	-1.673257262	2.30E-27	0.327109329	5.12E-13	4.08E-24	2131.505909	0.995886782	163.6262476	1218.196015	2.60E-25	0.460864066	2.50E-11	2.87E-22
ENSG00000156510.13	HKDC1	ENSG00000156510	80201	hexokinase domain containing 1	protein_coding	47.95	10q22.1	chr10:69220332-69267552 (+)	ENSG00000156510.13	1.666348897	-0.774604533	-0.723426703	1.717526727	2.55E-27	2.83E-18	4.43E-18	2.29E-27	2115.518465	436.3943621	421.3562122	2132.342965	2.85E-25	8.60E-16	1.64E-15	2.67E-25
ENSG00000105835.12	NAMPT	ENSG00000105835	10135	nicotinamide phosphoribosyltransferase	protein_coding	37.12	7q22.3	chr7:106248298-106286326 (-)	ENSG00000105835.12	1.918699553	-0.417795608	-0.403838684	1.932656478	3.31E-27	1.53E-10	1.34E-10	3.51E-27	2074.346844	98.66688512	99.86999408	2065.403554	3.69E-25	4.24E-09	3.23E-09	3.99E-25
ENSG00000132109.10	TRIM21	ENSG00000132109	6737	tripartite motif containing 21	protein_coding	46.35	11p15.4	chr11:4384897-4393702 (-)	ENSG00000132109.10	2.428040321	-0.652872446	-0.157479334	2.923433433	3.61E-27	3.54E-10	0.00178434	1.94E-28	2060.936826	91.17923118	11.99306334	2561.784555	4.00E-25	8.84E-09	0.00610121	2.98E-26
ENSG00000115963.13	RND3	ENSG00000115963	390	Rho family GTPase 3	protein_coding	38.66	2q23.3	chr2:150468195-150539011 (-)	ENSG00000115963.13	2.920628773	-0.755698493	-1.528006139	2.148321127	4.03E-27	2.83E-12	8.18E-21	2.20E-23	2578.221447	153.2133804	807.5053586	1299.830916	4.43E-25	1.19E-10	8.71E-18	1.30E-21
ENSG00000136514.3	RTP4	ENSG00000136514	64108	receptor transporter protein 4	protein_coding	42.42	3q27.3	chr3:187368385-187372076 (+)	ENSG00000136514.3	5.023155038	-0.671994189	0.137053168	5.832202395	4.44E-27	0.013317689	0.03471524	5.07E-28	2029.435639	7.011692994	4.942000108	2385.569989	4.85E-25	0.036462042	0.07565231	7.19E-26
ENSG00000196139.14	AKR1C3	ENSG00000196139	8644	aldo-keto reductase family 1 member C3	protein_coding	40.4	10p15.1	chr10:5035354-5107686 (+)	ENSG00000196139.14	-3.125610713	0.569954745	1.444068318	-2.251497139	5.66E-27	9.50E-12	2.07E-16	4.08E-25	1993.137861	126.9487722	311.0267599	1447.973626	6.14E-25	3.62E-10	3.43E-14	3.29E-23
ENSG00000123609.11	NMI	ENSG00000123609	9111	N-myc and STAT interactor	protein_coding	39.88	2q23.3	chr2:151270470-151289894 (-)	ENSG00000123609.11	3.060404546	-0.460149311	-0.021385024	3.499168832	5.83E-27	4.87E-06	0.691514563	5.57E-28	2252.705768	32.77344773	0.160971063	2699.216304	6.28E-25	3.99E-05	0.777307459	7.85E-26
ENSG00000172216.6	CEBPB	ENSG00000172216	1051	CCAAT enhancer binding protein beta	protein_coding	66.23	20q13.13	chr20:50190830-50192668 (+)	ENSG00000172216.6	2.165800811	-0.831219849	-0.371476367	2.625544294	6.39E-27	9.06E-15	6.43E-09	2.14E-28	1975.207682	229.2101824	68.67847185	2543.16203	6.85E-25	8.26E-13	9.93E-08	3.26E-26
ENSG00000041357.16	PSMA4	ENSG00000041357	5685	proteasome 20S subunit alpha 4	protein_coding	42.32	15q25.1	chr15:78540405-78552417 (+)	ENSG00000041357.16	1.962934415	-0.157090378	-0.256319481	1.863705312	6.55E-27	0.001827936	1.35E-06	3.18E-26	1971.724183	11.92805653	37.9415388	1752.31884	6.97E-25	0.006946044	1.14E-05	3.20E-24
ENSG00000116584.20	ARHGEF2	ENSG00000116584	9181	Rho/Rac guanine nucleotide exchange factor 2	protein_coding	50.95	1q22	chr1:155946851-156007070 (-)	ENSG00000116584.20	2.03162118	-1.204808194	-0.72967939	2.506749983	6.91E-27	1.57E-19	6.65E-16	2.69E-28	1963.79744	546.099668	283.3390698	2500.613425	7.31E-25	7.85E-17	9.44E-14	4.02E-26
ENSG00000052802.13	MSMO1	ENSG00000052802	6307	methylsterol monooxygenase 1	protein_coding	37	4q32.3	chr4:165327667-165343164 (+)	ENSG00000052802.13	-2.327878768	0.122243068	0.416250176	-2.033871661	7.18E-27	0.012367137	9.08E-08	1.42E-25	1958.093693	7.179896996	51.94028395	1567.239445	7.52E-25	0.034311755	1.05E-06	1.26E-23
ENSG00000102524.11	TNFSF13B	ENSG00000102524	10673	TNF superfamily member 13b	protein_coding	34.84	13q33.3	chr13:108251240-108308484 (+)	ENSG00000102524.11	6.603793491	-0.810086474	-0.329699893	7.084180072	7.20E-27	0.098428142	7.92E-05	4.17E-26	1957.858894	2.928321282	21.51933511	1717.134052	7.52E-25	0.184255318	4.12E-04	4.11E-24
ENSG00000160710.17	ADAR	ENSG00000160710	103	adenosine deaminase RNA specific	protein_coding	45.36	1q21.3	chr1:154582057-154628013 (-)	ENSG00000160710.17	1.560851232	-0.127380472	-0.246660599	1.441571105	7.42E-27	0.001150129	9.50E-08	6.25E-26	1953.403038	13.19837753	51.68689659	1666.131351	7.71E-25	0.004692933	1.09E-06	5.98E-24
ENSG00000092010.15	PSME1	ENSG00000092010	5720	proteasome activator subunit 1	protein_coding	57.43	14q12	chr14:24136163-24138967 (+)	ENSG00000092010.15	1.843324694	-0.176595066	-0.125636924	1.894282835	8.21E-27	3.38E-04	0.003669613	5.06E-27	1938.639423	16.7932798	10.1063099	2010.067662	8.48E-25	0.001630496	0.011324611	5.59E-25
ENSG00000176170.13	SPHK1	ENSG00000176170	8877	sphingosine kinase 1	protein_coding	60.21	17q25.1	chr17:76376584-76387860 (+)	ENSG00000176170.13	2.598320481	-0.714571343	-1.175243257	2.137648568	9.16E-27	5.21E-10	7.46E-19	7.19E-23	1922.859253	87.89740381	484.0138001	981.3332355	9.40E-25	1.23E-08	3.85E-16	3.79E-21
ENSG00000213190.4	MLLT11	ENSG00000213190	10962	MLLT11 transcription factor 7 cofactor	protein_coding	43.07	1q21.3	chr1:151060397-151069544 (+)	ENSG00000213190.4	-2.41188923	-0.818003009	-0.336023205	-1.929909426	9.81E-27	2.59E-16	8.13E-05	6.87E-23	1913.073773	305.5864086	21.42974351	984.6878834	1.00E-24	3.67E-14	4.21E-04	3.65E-21
ENSG00000184979.10	USP18	ENSG00000184979	11274	ubiquitin specific peptidase 18	protein_coding	47.99	22q11.21	chr22:18150170-18177397 (+)	ENSG00000184979.10	3.236887318	-0.510942223	-0.624035576	3.123793965	1.01E-26	7.16E-05	2.74E-11	4.82E-25	1908.530584	21.86976901	115.4656564	1429.93062	1.02E-24	4.23E-04	8.17E-10	3.84E-23
ENSG00000284734.1	NA	ENSG00000284734	NA	novel transcript, antisense to GBP4	lncRNA	39.4	1p22.2	chr1:89198714-89207040 (+)	ENSG00000284734.1	9.405002558	-0.0627375	-0.39974368	9.067996378	1.01E-26	0.955299582	1.11E-05	1.51E-25	1908.437929	0.003200444	28.82062514	1559.749325	1.02E-24	0.972657246	7.31E-05	1.33E-23
ENSG00000128203.7	ASPHD2	ENSG00000128203	57168	aspartate beta-hydroxylase domain containing 2	protein_coding	49.47	22q12.1	chr22:26429260-26445015 (+)	ENSG00000128203.7	3.414248712	-0.528268332	-0.066240438	3.876276606	1.03E-26	2.29E-04	0.24656676	2.40E-27	1905.893273	18.00412476	1.402446944	2124.745078	1.03E-24	0.001171225	0.362279176	2.76E-25
ENSG00000175197.12	DDIT3	ENSG00000175197	1649	DNA damage inducible transcript 3	protein_coding	51.55	12q13.3	chr12:57516588-57521737 (-)	ENSG00000175197.12	2.031645946	-0.993043984	-0.465235474	2.559454456	1.09E-26	9.84E-17	2.36E-11	2.74E-28	1898.545287	330.0582918	117.0393444	2496.896077	1.08E-24	1.57E-14	7.21E-10	4.07E-26
ENSG00000166710.20	B2M	ENSG00000166710	567	beta-2-microglobulin	protein_coding	42.61	15q21.1	chr15:44711487-44718877 (+)	ENSG00000166710.20	2.261750564	-0.343312512	-0.057820443	2.547242633	1.10E-26	8.57E-08	0.2252644	6.79E-28	2144.476817	53.54352386	1.542325187	2658.377636	1.09E-24	1.12E-06	0.337525355	9.49E-26
ENSG00000177989.13	ODF3B	ENSG00000177989	440836	outer dense fiber of sperm tails 3B	protein_coding	71.23	22q13.33	chr22:50529710-50532580 (-)	ENSG00000177989.13	3.4986805	-0.916021483	-0.085473829	4.329228155	1.41E-26	4.13E-07	0.149345819	1.32E-27	1862.343806	43.74759787	2.201890465	2221.782468	1.39E-24	4.56E-06	0.244578546	1.65E-25
ENSG00000038427.16	VCAN	ENSG00000038427	1462	versican	protein_coding	37.18	5q14.2	chr5:83471618-83582303 (+)	ENSG00000038427.16	-2.103939351	0.394836488	0.686100396	-1.812675444	1.54E-26	3.86E-09	3.50E-14	5.53E-25	1849.966438	72.2942232	205.0522569	1415.319357	1.51E-24	7.20E-08	2.67E-12	4.32E-23
ENSG00000083799.17	CYLD	ENSG00000083799	1540	CYLD lysine 63 deubiquitinase	protein_coding	36.42	16q12.1	chr16:50742050-50801935 (+)	ENSG00000083799.17	2.189511597	-0.354960802	-0.413322117	2.131150282	1.59E-26	6.93E-07	1.88E-09	7.05E-26	1845.206248	41.14898543	77.6507299	1651.184763	1.55E-24	7.17E-06	3.30E-08	6.67E-24
ENSG00000177606.7	JUN	ENSG00000177606	3725	Jun proto-oncogene, AP-1 transcription factor subunit	protein_coding	56.13	1p32.1	chr1:58780791-58784047 (-)	ENSG00000177606.7	1.701239109	-0.534706338	-0.116906602	2.119038844	1.65E-26	3.54E-13	0.004529174	9.64E-29	1840.478585	168.841856	9.576843186	2698.792193	1.60E-24	1.96E-11	0.013576365	1.55E-26
ENSG00000106785.15	TRIM14	ENSG00000106785	9830	tripartite motif containing 14	protein_coding	46.68	9q22.33	chr9:98069275-98119222 (-)	ENSG00000106785.15	1.923077153	-0.655443664	-0.310960531	2.267560285	1.76E-26	3.46E-13	4.59E-08	9.68E-28	1831.609793	169.1685002	55.95225049	2273.479849	1.69E-24	1.92E-11	5.79E-07	1.26E-25
ENSG00000256364.1	NA	ENSG00000256364	NA	novel transcript, antisense to MLEC	lncRNA	47.68	12q24.31	chr12:120697124-120699541 (-)	ENSG00000256364.1	-1.926916845	0.1924903	0.45088793	-1.668519216	1.77E-26	4.72E-05	6.60E-10	3.99E-25	1830.433026	23.34141763	85.93676274	1450.187923	1.70E-24	2.95E-04	1.30E-08	3.26E-23
ENSG00000167165.19	UGT1A6	ENSG00000167165	54578	UDP glucuronosyltransferase family 1 member A6	protein_coding	42.92	2q37.1	chr2:233691607-233773300 (+)	ENSG00000167165.19	-1.977615342	-0.280361741	0.223021865	-1.474231735	1.88E-26	3.79E-07	1.16E-04	4.29E-23	1822.264729	44.18913865	20.22030097	1020.352681	1.79E-24	4.23E-06	5.77E-04	2.40E-21
ENSG00000120594.17	PLXDC2	ENSG00000120594	84898	plexin domain containing 2	protein_coding	37.34	10p12.31	chr10:19816239-20289856 (+)	ENSG00000120594.17	-2.195370285	0.410200057	1.313455672	-1.29211467	2.21E-26	3.78E-10	8.40E-20	1.39E-21	1800.322345	90.6201169	572.9568543	783.9376987	2.10E-24	9.36E-09	5.96E-17	5.77E-20
ENSG00000163814.8	CDCP1	ENSG00000163814	64866	CUB domain containing protein 1	protein_coding	45.19	3p21.31	chr3:45082277-45146422 (-)	ENSG00000163814.8	1.52872189	-0.992273192	-0.82556513	1.695429953	2.40E-26	6.93E-21	1.67E-19	4.71E-27	1789.59571	693.6957241	543.437659	2020.79862	2.26E-24	6.56E-18	1.02E-16	5.27E-25
ENSG00000106948.16	AKNA	ENSG00000106948	80709	AT-hook transcription factor	protein_coding	50.65	9q32	chr9:114334156-114394405 (-)	ENSG00000106948.16	2.497402793	-0.259665863	-0.638056884	2.119011772	2.60E-26	0.001102209	1.33E-12	8.68E-24	1778.942022	13.31747583	150.7569944	1150.881619	2.43E-24	0.004540781	5.65E-11	5.62E-22
ENSG00000157873.17	TNFRSF14	ENSG00000157873	8764	TNF receptor superfamily member 14	protein_coding	64.06	1p36.32	chr1:2555639-2565382 (+)	ENSG00000157873.17	2.640786949	-0.308468404	0.1161544	3.065409753	2.69E-26	6.85E-04	0.030212859	1.03E-27	1774.190393	14.67840577	5.229634623	2262.490716	2.51E-24	0.002987916	0.067301517	1.31E-25
ENSG00000112984.12	KIF20A	ENSG00000112984	10112	kinesin family member 20A	protein_coding	45.25	5q31.2	chr5:138178719-138187723 (+)	ENSG00000112984.12	-2.046571632	0.027420043	0.02527567	-2.048716005	2.75E-26	0.51414606	0.662290118	3.74E-26	1771.536363	0.436984248	0.194988015	1731.242213	2.54E-24	0.639538381	0.753349808	3.70E-24
ENSG00000183023.18	SLC8A1	ENSG00000183023	6546	solute carrier family 8 member A1	protein_coding	37.43	2p22.1	chr2:40097270-40611053 (-)	ENSG00000183023.18	2.507108519	-0.116756473	0.071178364	2.695043356	3.32E-26	0.138943087	0.151684603	6.16E-27	1746.57565	2.324007821	2.17582125	1980.702873	3.06E-24	0.240635978	0.247528232	6.73E-25
ENSG00000153395.10	LPCAT1	ENSG00000153395	79888	lysophosphatidylcholine acyltransferase 1	protein_coding	56.13	5p15.33	chr5:1456480-1523962 (-)	ENSG00000153395.10	-1.581934854	-0.165819606	0.592157379	-0.823957869	3.39E-26	1.08E-04	3.24E-15	6.15E-19	1744.176951	20.45298187	249.2637401	491.3122316	3.10E-24	6.03E-04	3.52E-13	1.50E-17
ENSG00000130813.18	SHFL	ENSG00000130813	55337	shiftless antiviral inhibitor of ribosomal frameshifting	protein_coding	56.65	19p13.2	chr19:10086122-10093252 (+)	ENSG00000130813.18	2.296483223	-0.642350907	-0.475239152	2.463594978	3.50E-26	2.99E-10	2.53E-10	4.49E-26	1739.839746	92.64581062	94.13768945	1707.738312	3.18E-24	7.61E-09	5.64E-09	4.37E-24
ENSG00000116663.11	FBXO6	ENSG00000116663	26270	F-box protein 6	protein_coding	55.13	1p36.22	chr1:11664200-11674354 (+)	ENSG00000116663.11	2.988126656	-0.172496464	-0.332782112	2.827841007	3.51E-26	0.088688405	2.64E-06	4.88E-25	1739.639196	3.117490911	34.8853976	1428.530202	3.18E-24	0.169868111	2.07E-05	3.87E-23
ENSG00000163347.6	CLDN1	ENSG00000163347	9076	claudin 1	protein_coding	37.37	3q28	chr3:190305707-190322446 (-)	ENSG00000163347.6	1.749274192	-0.88321179	-0.538930354	2.093555628	3.61E-26	4.58E-18	2.08E-13	7.11E-28	1735.865493	420.2297845	176.6587601	2326.191476	3.25E-24	1.26E-15	1.16E-11	9.85E-26
ENSG00000101342.10	TLDC2	ENSG00000101342	140711	TBC/LysM-associated domain containing 2	protein_coding	50.21	20q11.23	chr20:36876121-36894235 (+)	ENSG00000101342.10	2.807513389	-0.771350875	-0.110203194	3.468661069	3.80E-26	2.05E-08	0.047110149	2.11E-27	1729.325618	60.9557925	4.325152947	2145.236066	3.40E-24	3.13E-07	0.097004207	2.48E-25
ENSG00000091409.15	ITGA6	ENSG00000091409	3655	integrin subunit alpha 6	protein_coding	41.78	2q31.1	chr2:172427354-172506459 (+)	ENSG00000091409.15	2.705591415	-0.759087223	-0.6995941	2.765084538	4.54E-26	2.14E-09	1.01E-12	6.06E-25	1706.37867	76.64312089	154.4033057	1405.657597	4.05E-24	4.25E-08	4.49E-11	4.67E-23
ENSG00000157020.18	SEC13	ENSG00000157020	6396	SEC13 homolog, nuclear pore and COPII coat complex component	protein_coding	46.78	3p25.3	chr3:10293131-10321112 (-)	ENSG00000157020.18	-1.761715869	0.087932159	0.247171431	-1.602476597	5.36E-26	0.028793809	1.59E-05	5.07E-25	1685.398905	5.330248282	27.39953803	1424.515638	4.75E-24	0.068458134	1.00E-04	4.00E-23
ENSG00000266978.1	NA	ENSG00000266978	NA	novel transcript, antisense to MRPL4 and ICAM1	lncRNA	52.99	19p13.2	chr19:10252268-10285108 (-)	ENSG00000266978.1	1.814866687	-1.034306196	-0.626805083	2.222367799	5.51E-26	9.18E-18	1.05E-14	4.26E-27	1681.926285	397.9939928	226.4354891	2035.856997	4.86E-24	2.27E-15	9.90E-13	4.81E-25
ENSG00000138642.14	HERC6	ENSG00000138642	55008	HECT and RLD domain containing E3 ubiquitin protein ligase family member 6	protein_coding	39.67	4q22.1	chr4:88378739-88443111 (+)	ENSG00000138642.14	2.616188671	-0.806901919	-0.509211751	2.913878839	5.65E-26	1.28E-09	3.39E-10	1.19E-25	1678.696113	80.59135918	91.55283924	1587.405272	4.96E-24	2.73E-08	7.33E-09	1.08E-23
ENSG00000196776.16	CD47	ENSG00000196776	961	CD47 molecule	protein_coding	37.38	3q13.12	chr3:108043091-108091862 (-)	ENSG00000196776.16	1.823501012	-0.457997562	-0.171093798	2.110404776	5.85E-26	1.04E-10	4.15E-04	1.97E-27	1674.263399	102.2652196	16.16766881	2156.261237	5.11E-24	3.03E-09	0.001729252	2.33E-25
ENSG00000146859.6	TMEM140	ENSG00000146859	55281	transmembrane protein 140	protein_coding	43.02	7q33	chr7:135148072-135166215 (+)	ENSG00000146859.6	1.675452825	-0.104306619	0.065455179	1.845214622	6.36E-26	0.021234072	0.101778891	5.69E-27	1663.864837	5.979005514	2.868167311	1992.51311	5.52E-24	0.053453882	0.179930688	6.25E-25
ENSG00000257453.1	NA	ENSG00000257453	NA	novel transcript, antisense to PHLDA1	lncRNA	64.52	12q21.2	chr12:76030494-76031378 (+)	ENSG00000257453.1	2.181839802	0.033785642	-0.256350572	1.891703588	6.38E-26	0.587805002	8.41E-06	3.71E-24	1663.48875	0.300886076	29.9422095	1226.888417	5.52E-24	0.70327702	5.76E-05	2.62E-22
ENSG00000010030.14	ETV7	ENSG00000010030	51513	ETS variant transcription factor 7	protein_coding	49.34	6p21.31	chr6:36354091-36387800 (-)	ENSG00000010030.14	5.492978208	-1.297517167	-0.121255265	6.66924011	6.51E-26	0.002207552	0.09368518	4.34E-26	1661.012347	11.42432287	3.017620304	1712.034726	5.60E-24	0.00816449	0.16866721	4.25E-24
ENSG00000096968.13	JAK2	ENSG00000096968	3717	Janus kinase 2	protein_coding	37.67	9p24.1	chr9:4984390-5128183 (+)	ENSG00000096968.13	3.074725839	0.150635421	-0.21392244	2.710167978	9.20E-26	0.150896751	0.001112149	2.42E-24	1618.628419	2.184549367	13.29231708	1266.804993	7.88E-24	0.255671987	0.004055107	1.75E-22
ENSG00000160932.11	LY6E	ENSG00000160932	4061	lymphocyte antigen 6 family member E	protein_coding	63.58	8q24.3	chr8:143017982-143023832 (+)	ENSG00000160932.11	1.903540396	-0.064685373	-0.125857433	1.842368336	9.40E-26	0.201587233	0.008245834	2.52E-25	1615.968303	1.712744502	8.12127588	1501.012001	8.01E-24	0.320488895	0.022681703	2.15E-23
ENSG00000197448.14	GSTK1	ENSG00000197448	373156	glutathione S-transferase kappa 1	protein_coding	41.49	7q34	chr7:143244093-143270854 (+)	ENSG00000197448.14	1.637405397	-0.042005569	-0.19360431	1.485806657	9.81E-26	0.326406616	3.05E-05	1.44E-24	1610.828446	0.998836687	24.92714131	1317.423351	8.32E-24	0.459988146	1.77E-04	1.05E-22
ENSG00000158714.11	SLAMF8	ENSG00000158714	56833	SLAM family member 8	protein_coding	49.57	1q23.2	chr1:159826811-159837492 (+)	ENSG00000158714.11	6.385783638	-0.829642718	-1.461689249	5.753737107	1.02E-25	0.103823069	6.41E-16	7.51E-21	1605.73077	2.832579767	284.1521119	689.4543157	8.63E-24	0.192179287	9.18E-14	2.61E-19
ENSG00000113739.10	STC2	ENSG00000113739	8614	stanniocalcin 2	protein_coding	50.92	5q35.2	chr5:173314713-173329503 (-)	ENSG00000113739.10	1.769679675	-1.062418373	-0.554964869	2.27713318	1.12E-25	1.36E-19	3.90E-13	3.42E-28	1594.657831	552.1915162	167.4728906	2456.574173	9.43E-24	7.46E-17	1.99E-11	4.93E-26
ENSG00000155629.15	PIK3AP1	ENSG00000155629	118788	phosphoinositide-3-kinase adaptor protein 1	protein_coding	44.36	10q24.1	chr10:96593315-96720514 (-)	ENSG00000155629.15	3.48214978	0.12551818	0.115610707	3.472242307	1.30E-25	0.384814902	0.060901	6.39E-26	1577.623343	0.884103133	3.823190197	1663.361361	1.08E-23	0.51919229	0.119178464	6.08E-24
ENSG00000055332.18	EIF2AK2	ENSG00000055332	5610	eukaryotic translation initiation factor 2 alpha kinase 2	protein_coding	41.14	2p22.2	chr2:37099210-37157065 (-)	ENSG00000055332.18	1.771341473	-0.306935642	-0.267549562	1.810727552	1.48E-25	4.13E-07	9.72E-07	1.27E-25	1561.958505	43.74401666	39.50432673	1579.702977	1.23E-23	4.56E-06	8.64E-06	1.14E-23
ENSG00000244731.8	C4A	ENSG00000244731	720;110384692	complement C4A (Rodgers blood group)	protein_coding	52.27	6p21.33	chr6:31982057-32002681 (+)	ENSG00000244731.8	4.961839416	1.723228305	0.555006466	3.793617576	1.65E-25	2.15E-09	5.28E-09	8.69E-26	1549.684468	76.63254879	70.0562754	1625.563366	1.36E-23	4.25E-08	8.32E-08	8.13E-24
ENSG00000118503.15	TNFAIP3	ENSG00000118503	7128	TNF alpha induced protein 3	protein_coding	43.95	6q23.3	chr6:137867214-137883312 (+)	ENSG00000118503.15	1.940454001	-2.012337598	-1.568613603	2.384177996	1.76E-25	3.01E-23	3.96E-23	2.71E-25	1541.880518	1047.922322	1026.569172	1492.999276	1.45E-23	1.71E-19	1.69E-19	2.28E-23
ENSG00000272398.6	CD24	ENSG00000272398	100133941	CD24 molecule	protein_coding	50.84	6q21	chr6:106969831-106975627 (-)	ENSG00000272398.6	-2.816119617	0.174204787	1.197511403	-1.792813001	1.81E-25	0.002866082	2.60E-17	2.53E-21	2477.014828	11.0587071	488.6588802	1093.137777	1.48E-23	0.010106336	6.60E-15	9.89E-20
ENSG00000115414.20	FN1	ENSG00000115414	2335	fibronectin 1	protein_coding	39.39	2q35	chr2:215360440-215436073 (-)	ENSG00000115414.20	1.535756681	-0.250696723	-0.449004681	1.337448723	1.97E-25	5.36E-07	4.24E-12	6.93E-24	1529.216236	42.42609684	136.3046908	1170.526349	1.60E-23	5.75E-06	1.59E-10	4.67E-22
ENSG00000198502.6	HLA-DRB5	ENSG00000198502	3127	major histocompatibility complex, class II, DR beta 5	protein_coding	42.85	6p21.32	chr6:32517353-32530287 (-)	ENSG00000198502.6	12.46876037	0	-0.678282716	11.79047766	1.98E-25	1	3.52E-10	1.12E-23	2660.509955	0	107.5356574	1871.918844	1.61E-23	1	7.55E-09	7.07E-22
ENSG00000256128.6	LINC00944	ENSG00000256128	NA	long intergenic non-protein coding RNA 944	lncRNA	40.86	12q24.32	chr12:126729787-126772519 (-)	ENSG00000256128.6	2.867847356	-0.868517383	-0.444587389	3.29177735	2.05E-25	2.95E-08	2.74E-08	3.26E-25	1524.307105	58.6412847	59.10400089	1472.354362	1.66E-23	4.35E-07	3.63E-07	2.70E-23
ENSG00000131389.17	SLC6A6	ENSG00000131389	6533	solute carrier family 6 member 6	protein_coding	52.21	3p25.1	chr3:14402576-14489349 (+)	ENSG00000131389.17	-1.418816145	-0.006237545	0.334186288	-1.078392312	2.16E-25	0.861728314	6.68E-10	2.52E-22	1518.359625	0.030917346	85.84060598	892.4483321	1.74E-23	0.908556157	1.32E-08	1.21E-20
ENSG00000142089.16	IFITM3	ENSG00000142089	10410	interferon induced transmembrane protein 3	protein_coding	54.32	11p15.5	chr11:319676-327537 (-)	ENSG00000142089.16	2.153891153	-0.276599586	-0.190626451	2.239864289	2.22E-25	1.54E-05	6.53E-04	1.02E-25	1700.616991	27.94212716	14.95664385	1805.628689	1.77E-23	1.10E-04	0.002557133	9.34E-24
ENSG00000008517.16	IL32	ENSG00000008517	9235	interleukin 32	protein_coding	53.36	16p13.3	chr16:3065297-3082192 (+)	ENSG00000008517.16	2.267639261	-0.869114244	-0.552773141	2.583980364	2.24E-25	6.01E-15	3.32E-11	1.78E-26	1820.786137	259.7970486	120.7817932	2222.793486	1.78E-23	5.76E-13	9.77E-10	1.89E-24
ENSG00000163568.15	AIM2	ENSG00000163568	9447	absent in melanoma 2	protein_coding	40.1	1q23.2	chr1:159062484-159147096 (-)	ENSG00000163568.15	8.11378676	-1.706917936	-0.589659276	9.23104542	2.36E-25	0.149386933	7.01E-08	1.47E-23	1508.409555	2.494522538	53.43459692	1105.978588	1.87E-23	0.253618338	8.41E-07	9.16E-22
ENSG00000198959.12	TGM2	ENSG00000198959	7052	transglutaminase 2	protein_coding	52.67	20q11.23	chr20:38127385-38166578 (-)	ENSG00000198959.12	1.781126837	-0.635281988	-0.311760994	2.10464783	2.58E-25	8.53E-14	1.44E-07	4.95E-27	1498.403622	190.3822662	49.33003082	2013.186859	2.04E-23	5.86E-12	1.58E-06	5.51E-25
ENSG00000144810.16	COL8A1	ENSG00000144810	1295	collagen type VIII alpha 1 chain	protein_coding	38.48	3q12.1	chr3:99638475-99799226 (+)	ENSG00000144810.16	-1.542320953	-0.241066486	0.426409789	-0.874844678	2.90E-25	8.19E-07	5.19E-11	5.93E-19	1485.576188	40.33211627	108.9676162	492.7266157	2.27E-23	8.32E-06	1.43E-09	1.45E-17
ENSG00000184557.4	SOCS3	ENSG00000184557	9021	suppressor of cytokine signaling 3	protein_coding	62.24	17q25.3	chr17:78356778-78360077 (-)	ENSG00000184557.4	1.814819421	0.235289437	-0.49267154	1.086858444	3.01E-25	9.42E-05	8.09E-12	2.65E-19	1481.081471	20.92864756	128.7673424	524.3203126	2.36E-23	5.37E-04	2.79E-10	6.96E-18
ENSG00000163545.10	NUAK2	ENSG00000163545	81788	NUAK family kinase 2	protein_coding	51.28	1q32.1	chr1:205302063-205321760 (-)	ENSG00000163545.10	1.949603438	-0.199505442	-0.196926023	1.952182857	3.11E-25	0.001341366	2.23E-04	5.22E-25	1477.514836	12.7713324	18.09248324	1421.375393	2.42E-23	0.005338824	0.001013611	4.10E-23
ENSG00000106025.9	TSPAN12	ENSG00000106025	23554	tetraspanin 12	protein_coding	37.17	7q31.31	chr7:120787320-120858402 (-)	ENSG00000106025.9	-2.801738235	0.067205718	0.604308946	-2.264635007	3.24E-25	0.229780821	5.20E-07	2.10E-23	1473.19764	1.509274364	42.57649149	1076.914284	2.51E-23	0.353973669	4.97E-06	1.25E-21
ENSG00000147416.11	ATP6V1B2	ENSG00000147416	526	ATPase H+ transporting V1 subunit B2	protein_coding	39.5	8p21.3	chr8:20197381-20226819 (+)	ENSG00000147416.11	1.527697307	-0.932907106	-1.212084332	1.248520082	3.26E-25	9.78E-19	1.32E-22	4.96E-22	1472.357679	473.9691528	937.0739179	847.8480784	2.51E-23	3.70E-16	4.51E-19	2.25E-20
ENSG00000179218.13	CALR	ENSG00000179218	811	calreticulin	protein_coding	53.01	19p13.13	chr19:12938578-12944489 (+)	ENSG00000179218.13	-1.478222475	-0.339144322	-0.050754275	-1.189832427	3.43E-25	1.21E-09	0.195021274	9.83E-23	1466.782191	81.08902966	1.765223349	958.3756655	2.63E-23	2.58E-08	0.301004567	5.09E-21
ENSG00000173530.6	TNFRSF10D	ENSG00000173530	8793	TNF receptor superfamily member 10d	protein_coding	45.29	8p21.3	chr8:23135588-23164027 (-)	ENSG00000173530.6	-1.964189816	-0.21919969	-0.384971654	-2.12996178	3.79E-25	3.52E-05	1.87E-06	2.79E-25	1455.979517	24.39799023	36.44750047	1489.81268	2.89E-23	2.28E-04	1.52E-05	2.33E-23
ENSG00000138166.6	DUSP5	ENSG00000138166	1847	dual specificity phosphatase 5	protein_coding	49.03	10q25.2	chr10:110497907-110511533 (+)	ENSG00000138166.6	2.453949196	-0.168309297	-0.11252926	2.509729233	4.10E-25	0.049806201	0.042969442	4.74E-25	1447.456871	4.215031657	4.508779675	1431.64708	3.12E-23	0.107206928	0.090030691	3.79E-23
ENSG00000137936.18	BCAR3	ENSG00000137936	8412	BCAR3 adaptor protein, NSP family member	protein_coding	45.08	1p22.1	chr1:93561741-93847150 (-)	ENSG00000137936.18	1.867946327	-0.653119352	-0.704329909	1.81673577	4.53E-25	1.10E-11	6.57E-15	1.32E-23	1436.607018	125.2626076	235.3197004	1115.410703	3.43E-23	4.17E-10	6.55E-13	8.27E-22
ENSG00000136436.14	CALCOCO2	ENSG00000136436	10241	calcium binding and coiled-coil domain 2	protein_coding	43.98	17q21.32	chr17:48830988-48866522 (+)	ENSG00000136436.14	1.606485267	-0.243937409	-0.118437713	1.731984964	4.97E-25	8.37E-06	0.006607737	1.03E-25	1426.662982	29.96327928	8.650378671	1605.589567	3.75E-23	6.37E-05	0.018769852	9.34E-24
ENSG00000086289.12	EPDR1	ENSG00000086289	54749	ependymin related 1	protein_coding	38.37	7p14.1	chr7:37683843-37951936 (+)	ENSG00000086289.12	-1.502280164	0.052861615	0.345252254	-1.209889525	5.07E-25	0.16641914	5.45E-09	1.11E-22	1424.514339	2.021897007	69.83701066	949.4002093	3.79E-23	0.27580018	8.55E-08	5.73E-21
ENSG00000257452.1	NA	ENSG00000257452	NA	novel transcript, antisense to OAS1, OAS2 and OAS3	lncRNA	44.84	12q24.13	chr12:112907628-113017751 (-)	ENSG00000257452.1	4.028274808	-1.658639371	-0.621561528	5.065352651	5.08E-25	2.58E-07	2.03E-09	4.49E-24	1424.341687	46.19705864	77.04096728	1209.356238	3.79E-23	3.01E-06	3.56E-08	3.14E-22
ENSG00000026950.17	BTN3A1	ENSG00000026950	11119	butyrophilin subfamily 3 member A1	protein_coding	44.46	6p22.2	chr6:26402237-26415208 (+)	ENSG00000026950.17	1.776218601	-0.0534536	0.391528025	2.221200225	5.11E-25	0.317511343	4.68E-10	1.03E-27	1423.725927	1.036946055	88.80530116	2262.881603	3.80E-23	0.450621155	9.68E-09	1.31E-25
ENSG00000183747.12	ACSM2A	ENSG00000183747	123876	acyl-CoA synthetase medium chain family member 2A	protein_coding	40.51	16p12.3	chr16:20451461-20487669 (+)	ENSG00000183747.12	-4.53371103	0.674487966	2.547897872	-2.660301124	5.45E-25	3.64E-11	2.97E-15	2.91E-23	1416.827645	112.5564382	251.0813437	1050.622789	4.04E-23	1.20E-09	3.33E-13	1.67E-21
ENSG00000136770.11	DNAJC1	ENSG00000136770	64215	DnaJ heat shock protein family (Hsp40) member C1	protein_coding	37.73	10p12.31	chr10:21756548-22003769 (-)	ENSG00000136770.11	1.609098761	-0.11059614	-0.222363154	1.497331746	5.93E-25	0.02462646	6.48E-06	6.49E-24	1407.966718	5.660746339	31.01900712	1176.348313	4.37E-23	0.060179565	4.59E-05	4.39E-22
ENSG00000167601.12	AXL	ENSG00000167601	558	AXL receptor tyrosine kinase	protein_coding	50.86	19q13.2	chr19:41219223-41261766 (+)	ENSG00000167601.12	1.42471712	-0.40720745	-0.286442537	1.545482033	6.28E-25	3.40E-11	2.51E-08	9.72E-26	1401.820421	113.2375608	59.66086682	1611.960904	4.61E-23	1.13E-09	3.36E-07	8.95E-24
ENSG00000148426.13	PROSER2	ENSG00000148426	254427	proline and serine rich 2	protein_coding	46.43	10p14	chr10:11823339-11872277 (+)	ENSG00000148426.13	2.37105618	-0.161810636	-0.494938153	2.037928663	6.62E-25	0.052801104	8.63E-10	1.68E-22	1396.288571	4.100267745	83.75523364	920.1755241	4.84E-23	0.11247553	1.64E-08	8.36E-21
ENSG00000029153.14	ARNTL2	ENSG00000029153	56938	aryl hydrocarbon receptor nuclear translocator like 2	protein_coding	39.26	12p11.23	chr12:27332854-27425289 (+)	ENSG00000029153.14	1.842821698	-1.563226239	-1.483831419	1.922216518	6.68E-25	4.72E-21	1.71E-22	1.80E-23	1395.322596	714.2773115	919.2790988	1089.591337	4.87E-23	5.03E-18	4.84E-19	1.09E-21
ENSG00000168268.11	NT5DC2	ENSG00000168268	64943	5'-nucleotidase domain containing 2	protein_coding	61.51	3p21.1	chr3:52524385-52535054 (-)	ENSG00000168268.11	-1.714539526	0.203344867	-0.068619951	-1.986504344	6.81E-25	2.63E-05	0.203015677	1.97E-26	1393.316775	25.47909132	1.701605569	1816.027772	4.94E-23	1.76E-04	0.310784363	2.07E-24
ENSG00000129667.12	RHBDF2	ENSG00000129667	79651	rhomboid 5 homolog 2	protein_coding	57.78	17q25.1	chr17:76470891-76501790 (-)	ENSG00000129667.12	1.799760713	-0.751020457	-0.600886842	1.949894327	7.46E-25	1.27E-14	4.04E-13	2.20E-25	1383.860323	223.0066289	166.9757857	1516.587858	5.39E-23	1.13E-12	2.04E-11	1.90E-23
ENSG00000163762.7	TM4SF18	ENSG00000163762	116441	transmembrane 4 L six family member 18	protein_coding	37.76	3q25.1	chr3:149318498-149334414 (-)	ENSG00000163762.7	-2.007872527	-0.048906782	0.280239648	-1.678726097	7.60E-25	0.315491536	6.31E-05	6.77E-23	1381.96025	1.045802629	22.30821348	985.8150492	5.46E-23	0.44872502	3.38E-04	3.60E-21
ENSG00000178764.8	ZHX2	ENSG00000178764	22882	zinc fingers and homeoboxes 2	protein_coding	46.3	8q24.13	chr8:122781655-122974510 (+)	ENSG00000178764.8	-1.655989715	0.127722279	0.733232104	-1.050479889	7.82E-25	0.004996657	1.68E-15	5.71E-20	1379.042424	9.332964809	262.9719751	590.2265491	5.59E-23	0.016253209	2.04E-13	1.70E-18
ENSG00000100889.12	PCK2	ENSG00000100889	5106	phosphoenolpyruvate carboxykinase 2, mitochondrial	protein_coding	49.2	14q11.2	chr14:24094053-24110598 (+)	ENSG00000100889.12	1.617835265	-0.807068965	-0.559688014	1.865216216	8.04E-25	5.00E-16	1.79E-13	9.00E-26	1376.153977	289.9075491	178.9038253	1621.233556	5.73E-23	6.57E-14	1.02E-11	8.38E-24
ENSG00000178401.16	DNAJC22	ENSG00000178401	79962	DnaJ heat shock protein family (Hsp40) member C22	protein_coding	46.84	12q13.12	chr12:49346888-49357546 (+)	ENSG00000178401.16	-1.982168598	0.398795803	0.674669528	-1.706294873	8.17E-25	1.17E-09	9.78E-12	7.02E-24	1374.453534	81.35417754	126.6177579	1169.492802	5.80E-23	2.50E-08	3.33E-10	4.69E-22
ENSG00000265972.6	TXNIP	ENSG00000265972	10628	thioredoxin interacting protein	protein_coding	42.39	1q21.1	chr1:145992435-145996579 (-)	ENSG00000265972.6	1.47293678	-0.161594168	-0.070218033	1.564312915	9.55E-25	4.10E-04	0.080628701	2.24E-25	1358.506423	16.20346182	3.292969248	1514.448308	6.75E-23	0.001913147	0.149513625	1.93E-23
ENSG00000185947.15	ZNF267	ENSG00000185947	10308	zinc finger protein 267	protein_coding	38.78	16p11.2	chr16:31873807-31917357 (+)	ENSG00000185947.15	2.147500428	-0.56382492	-0.793856796	1.917468552	9.66E-25	1.94E-08	1.15E-14	3.60E-22	1357.328274	61.30053914	224.7582498	868.6722323	6.80E-23	2.97E-07	1.07E-12	1.67E-20
ENSG00000205413.8	SAMD9	ENSG00000205413	54809	sterile alpha motif domain containing 9	protein_coding	37.75	7q21.2	chr7:93099513-93118023 (-)	ENSG00000205413.8	2.65211282	-0.570352821	-0.418940475	2.803525167	9.99E-25	1.24E-08	5.91E-08	7.52E-25	1883.105164	69.66970066	58.5564151	1927.832214	7.01E-23	2.01E-07	7.20E-07	5.59E-23
ENSG00000285744.1	NA	ENSG00000285744	NA	novel transcript	lncRNA	36.12	8q21.13	chr8:78805293-78956082 (+)	ENSG00000285744.1	3.362019995	-1.226232849	-0.578461669	4.009791175	1.02E-24	7.28E-08	2.98E-09	4.85E-24	1351.359436	53.21492715	74.18280023	1202.338134	7.15E-23	9.66E-07	5.03E-08	3.38E-22
ENSG00000185507.21	IRF7	ENSG00000185507	3665	interferon regulatory factor 7	protein_coding	67.06	11p15.5	chr11:612553-615983 (-)	ENSG00000185507.21	3.118723103	-1.322537238	-0.519793322	3.92146702	1.04E-24	6.40E-10	1.77E-08	7.18E-25	1349.69423	86.19730742	61.88468544	1387.833777	7.24E-23	1.47E-08	2.47E-07	5.44E-23
ENSG00000137193.14	PIM1	ENSG00000137193	5292	Pim-1 proto-oncogene, serine/threonine kinase	protein_coding	53.82	6p21.2	chr6:37170152-37175428 (+)	ENSG00000137193.14	1.82325819	-0.711744029	-0.713253852	1.821748367	1.09E-24	1.99E-12	6.69E-15	1.83E-23	1344.917203	145.5962138	234.9727484	1088.000488	7.56E-23	8.83E-11	6.63E-13	1.11E-21
ENSG00000134247.10	PTGFRN	ENSG00000134247	5738	prostaglandin F2 receptor inhibitor	protein_coding	44.25	1p13.1	chr1:116909916-116990353 (+)	ENSG00000134247.10	-1.452115299	0.156413138	0.470725228	-1.137803208	1.20E-24	2.88E-04	4.59E-12	4.86E-22	1335.633682	17.2896702	135.36028	849.1227367	8.26E-23	0.001428365	1.71E-10	2.22E-20
ENSG00000129515.20	SNX6	ENSG00000129515	58533	sorting nexin 6	protein_coding	44.32	14q13.1	chr14:34561093-34630160 (-)	ENSG00000129515.20	1.725450535	-0.096269047	0.040621874	1.862341455	1.33E-24	0.067365469	0.362567946	2.08E-25	1325.350078	3.630308588	0.857574473	1522.663389	9.12E-23	0.136372046	0.486594577	1.82E-23
ENSG00000107771.17	CCSER2	ENSG00000107771	54462	coiled-coil serine rich protein 2	protein_coding	37.56	10q23.1	chr10:84328586-84518521 (+)	ENSG00000107771.17	1.670067511	-0.134525345	-0.595332551	1.209260305	1.35E-24	0.010795919	1.13E-13	1.43E-20	1323.571708	7.491569971	185.9842598	656.3231715	9.24E-23	0.030661634	7.01E-12	4.74E-19
ENSG00000143013.13	LMO4	ENSG00000143013	8543	LIM domain only 4	protein_coding	41.87	1p22.3	chr1:87328880-87348923 (+)	ENSG00000143013.13	1.6504758	0.069720599	-0.167476749	1.413278452	1.41E-24	0.166445384	4.41E-04	9.22E-23	1319.683241	2.021637573	15.98322539	963.0708602	9.57E-23	0.275816841	0.001822003	4.79E-21
ENSG00000130487.9	KLHDC7B	ENSG00000130487	113730	kelch domain containing 7B	protein_coding	66.52	22q13.33	chr22:50545899-50551023 (+)	ENSG00000130487.9	8.893247321	-3.478687387	-1.088807116	11.28312759	1.50E-24	0.036937312	1.51E-12	1.63E-21	1672.312939	4.854596877	164.6749346	949.1203816	1.02E-22	0.084076059	6.31E-11	6.70E-20
ENSG00000188060.7	RAB42	ENSG00000188060	115273	RAB42, member RAS oncogene family	protein_coding	58.17	1p35.3	chr1:28592200-28595443 (+)	ENSG00000188060.7	1.356588407	-0.971630894	-0.39786087	1.930358431	1.88E-24	8.72E-20	2.12E-11	7.78E-28	1291.35359	571.3401191	118.1880784	2310.656149	1.27E-22	5.65E-17	6.58E-10	1.06E-25
ENSG00000110446.11	SLC15A3	ENSG00000110446	51296	solute carrier family 15 member 3	protein_coding	52.85	11q12.2	chr11:60937084-60952530 (-)	ENSG00000110446.11	4.216422017	-0.298167258	-0.43878122	4.075808056	1.91E-24	0.118675923	2.02E-06	2.85E-23	1560.916061	2.606897104	37.25555184	1258.67417	1.28E-22	0.21246919	1.63E-05	1.64E-21
ENSG00000172432.19	GTPBP2	ENSG00000172432	54676	GTP binding protein 2	protein_coding	46.71	6p21.1	chr6:43605316-43629264 (-)	ENSG00000172432.19	1.587013671	-0.295783478	-0.11491017	1.767886979	1.92E-24	6.04E-07	0.011089857	1.66E-25	1289.052159	41.82582354	7.429639878	1548.764587	1.29E-22	6.37E-06	0.029086331	1.46E-23
ENSG00000079385.22	CEACAM1	ENSG00000079385	634	CEA cell adhesion molecule 1	protein_coding	47.52	19q13.2	chr19:42507304-42561234 (-)	ENSG00000079385.22	5.710535064	-0.426668502	-0.120989711	6.016213855	2.06E-24	0.31533356	0.13697173	3.24E-24	1282.248896	1.046498583	2.348367446	1239.44087	1.38E-22	0.448614263	0.228128539	2.31E-22
ENSG00000181381.13	DDX60L	ENSG00000181381	91351	DExD/H-box 60 like	protein_coding	38.14	4q32.3	chr4:168356735-168537786 (-)	ENSG00000181381.13	2.252971303	-0.419843613	-0.451907522	2.220907394	2.15E-24	6.72E-06	1.03E-08	1.63E-23	1278.225866	30.86345243	65.48868736	1097.624896	1.43E-22	5.28E-05	1.51E-07	1.01E-21
ENSG00000117114.19	ADGRL2	ENSG00000117114	23266	adhesion G protein-coupled receptor L2	protein_coding	36.78	1p31.1	chr1:81306160-81992436 (+)	ENSG00000117114.19	-1.587213924	0.227409822	0.598475104	-1.216148642	2.20E-24	5.89E-06	4.13E-13	1.03E-21	1276.038967	31.41528268	166.6450694	801.8127912	1.46E-22	4.70E-05	2.08E-11	4.46E-20
ENSG00000113249.13	HAVCR1	ENSG00000113249	26762	hepatitis A virus cellular receptor 1	protein_coding	42.99	5q33.3	chr5:157029413-157059119 (-)	ENSG00000113249.13	-2.016548953	-0.025881639	0.359913152	-1.630754161	2.22E-24	0.605440817	5.59E-07	3.54E-22	1422.717164	0.273414041	43.09034356	958.1570042	1.46E-22	0.71766749	5.29E-06	1.64E-20
ENSG00000185338.6	SOCS1	ENSG00000185338	8651	suppressor of cytokine signaling 1	protein_coding	68.73	16p13.13	chr16:11254408-11256204 (-)	ENSG00000185338.6	5.682711876	-0.329054121	-0.201340127	5.81042587	2.22E-24	0.422884132	0.018471987	7.40E-24	1275.005191	0.662118524	6.282578547	1164.787141	1.46E-22	0.556409298	0.044672103	4.89E-22
ENSG00000254138.1	NA	ENSG00000254138	NA	novel transcript	lncRNA	38.5	5p13.3	chr5:31093977-31267610 (-)	ENSG00000254138.1	-3.344894953	0.395453137	1.047590662	-2.692757427	2.47E-24	4.63E-07	9.28E-09	1.41E-23	1264.934403	43.15998232	66.15859591	1109.916432	1.62E-22	5.05E-06	1.38E-07	8.80E-22
ENSG00000271503.6	CCL5	ENSG00000271503	6352	C-C motif chemokine ligand 5	protein_coding	46	17q12	chr17:35871491-35880793 (-)	ENSG00000271503.6	4.427960899	-0.653171481	-1.291980378	3.789152002	2.70E-24	0.016112675	1.08E-14	1.30E-19	1256.43162	6.584326403	225.9584557	553.9592357	1.76E-22	0.042647517	1.01E-12	3.65E-18
ENSG00000075213.11	SEMA3A	ENSG00000075213	10371	semaphorin 3A	protein_coding	34.35	7q21.11	chr7:83955777-84492724 (-)	ENSG00000075213.11	-2.606721026	0.735422552	1.440560882	-1.901582696	2.95E-24	4.31E-14	6.22E-16	4.86E-23	1248.298442	201.5344787	284.8735567	1010.73734	1.92E-22	3.21E-12	8.97E-14	2.67E-21
ENSG00000130766.5	SESN2	ENSG00000130766	83667	sestrin 2	protein_coding	50.07	1p35.3	chr1:28259518-28282491 (+)	ENSG00000130766.5	1.546752306	-0.166824179	-0.385592063	1.327984422	2.99E-24	9.74E-04	8.52E-10	2.28E-22	1246.789695	13.66606495	83.8581168	899.3311621	1.94E-22	0.004080397	1.62E-08	1.11E-20
ENSG00000184014.8	DENND5A	ENSG00000184014	23258	DENN domain containing 5A	protein_coding	43	11p15.4	chr11:9138825-9265350 (-)	ENSG00000184014.8	1.283445619	-0.215108806	-0.331367485	1.16718694	3.29E-24	4.01E-06	5.61E-10	5.81E-23	1238.023704	33.05232047	87.28201741	997.3038812	2.12E-22	3.36E-05	1.13E-08	3.11E-21
ENSG00000060491.16	OGFR	ENSG00000060491	11054	opioid growth factor receptor	protein_coding	63.45	20q13.33	chr20:62804835-62814000 (+)	ENSG00000060491.16	1.649820768	-0.481393689	-0.333795213	1.797419244	3.39E-24	1.96E-10	5.09E-08	7.10E-25	1235.145285	96.38373808	55.32444315	1389.07642	2.18E-22	5.27E-09	6.34E-07	5.41E-23
ENSG00000213886.4	UBD	ENSG00000213886	10537	ubiquitin D	protein_coding	43.31	6p22.1	chr6:29555515-29559732 (-)	ENSG00000213886.4	6.627240687	-1.275969108	-0.333775305	7.56943449	3.47E-24	0.061492305	5.59E-04	1.87E-23	1291.612675	3.809734771	15.33771489	1135.842097	2.22E-22	0.126918802	0.002239109	1.13E-21
ENSG00000120129.6	DUSP1	ENSG00000120129	1843	dual specificity phosphatase 1	protein_coding	53.06	5q35.1	chr5:172768096-172771195 (-)	ENSG00000120129.6	1.395811071	-0.621821727	-0.503773553	1.513859245	3.62E-24	1.56E-14	3.31E-13	1.22E-24	1229.141605	219.1898466	169.8233435	1333.64395	2.31E-22	1.36E-12	1.73E-11	8.97E-23
ENSG00000132561.14	MATN2	ENSG00000132561	4147	matrilin 2	protein_coding	44.73	8q22.1	chr8:97868840-98036724 (+)	ENSG00000132561.14	-1.827108368	-0.232033351	-0.138613085	-1.733688102	3.76E-24	2.36E-05	0.033472925	4.49E-23	1225.746091	25.89005111	5.017040624	1016.810574	2.39E-22	1.60E-04	0.073357941	2.49E-21
ENSG00000139083.11	ETV6	ENSG00000139083	2120	ETS variant transcription factor 6	protein_coding	43.2	12p13.2	chr12:11649674-11895377 (+)	ENSG00000139083.11	1.60056289	-0.401491463	-0.36294657	1.639107783	3.95E-24	1.58E-08	4.43E-09	7.20E-24	1221.21989	62.63167729	71.3133498	1167.172155	2.50E-22	2.50E-07	7.10E-08	4.78E-22
ENSG00000141682.11	PMAIP1	ENSG00000141682	5366	phorbol-12-myristate-13-acetate-induced protein 1	protein_coding	39.83	18q21.32	chr18:59899948-59904306 (+)	ENSG00000141682.11	2.260014262	-0.894007226	-0.518477572	2.635543916	4.02E-24	6.50E-13	6.01E-10	5.95E-25	1465.961021	173.7597657	91.76981362	1705.852366	2.54E-22	3.41E-11	1.20E-08	4.61E-23
ENSG00000130589.16	HELZ2	ENSG00000130589	85441	helicase with zinc finger 2	protein_coding	66.08	20q13.33	chr20:63558086-63574239 (-)	ENSG00000130589.16	3.051388403	-1.007593568	-0.582055629	3.476926343	4.40E-24	1.01E-12	5.99E-10	1.05E-24	2318.805522	203.9690731	105.9520148	2639.832812	2.77E-22	4.99E-11	1.20E-08	7.71E-23
ENSG00000182158.15	CREB3L2	ENSG00000182158	64764	cAMP responsive element binding protein 3 like 2	protein_coding	43.66	7q33	chr7:137874979-138002086 (-)	ENSG00000182158.15	-1.786783151	0.083778654	0.278760279	-1.591801526	4.45E-24	0.08757193	1.84E-05	7.24E-23	1210.16579	3.140687543	26.8363533	980.8285598	2.79E-22	0.168218843	1.14E-04	3.81E-21
ENSG00000148303.17	RPL7A	ENSG00000148303	6130	ribosomal protein L7a	protein_coding	50.45	9q34.2	chr9:133348218-133351426 (+)	ENSG00000148303.17	-1.372343723	0.255542015	0.581353658	-1.046532081	4.56E-24	3.98E-07	1.43E-14	4.51E-21	1207.976653	43.93976622	220.7815108	716.8264	2.85E-22	4.41E-06	1.27E-12	1.66E-19
ENSG00000166510.14	CCDC68	ENSG00000166510	80323	coiled-coil domain containing 68	protein_coding	39.73	18q21.2	chr18:54901509-54959461 (-)	ENSG00000166510.14	2.585742596	-0.332617616	-0.252047138	2.666313074	4.62E-24	0.002759748	2.53E-04	1.11E-23	1206.806631	10.83840496	17.69466499	1129.91443	2.87E-22	0.009786076	0.001131575	7.02E-22
ENSG00000150687.12	PRSS23	ENSG00000150687	11098	serine protease 23	protein_coding	42.16	11q14.2	chr11:86791059-86952910 (+)	ENSG00000150687.12	-1.817854759	0.188734755	0.261497064	-1.745092451	4.70E-24	2.92E-04	1.32E-04	9.10E-24	1205.199127	17.24977885	19.79278158	1146.823317	2.91E-22	0.001442566	6.46E-04	5.85E-22
ENSG00000099377.14	HSD3B7	ENSG00000099377	80270	hydroxy-delta-5-steroid dehydrogenase, 3 beta- and steroid delta-isomerase 7	protein_coding	60.62	16p11.2	chr16:30985207-30989147 (+)	ENSG00000099377.14	1.661404759	-0.656772955	-0.728547108	1.589630606	4.96E-24	1.96E-12	2.65E-15	1.51E-22	1200.319443	145.786568	253.3698016	927.9443291	3.06E-22	8.80E-11	2.99E-13	7.55E-21
ENSG00000163661.4	PTX3	ENSG00000163661	5806	pentraxin 3	protein_coding	42.7	3q25.32	chr3:157436850-157443633 (+)	ENSG00000163661.4	2.382253054	-1.492422612	-0.771098691	3.103576974	4.98E-24	3.03E-14	4.74E-13	3.32E-24	1199.945865	207.5194143	164.7281292	1237.263577	3.07E-22	2.33E-12	2.35E-11	2.35E-22
ENSG00000169432.17	SCN9A	ENSG00000169432	6335	sodium voltage-gated channel alpha subunit 9	protein_coding	34.44	2q24.3	chr2:166195185-166376001 (-)	ENSG00000169432.17	1.808860354	0.383455657	0.103056538	1.528461235	5.10E-24	1.94E-07	0.037679138	1.92E-22	1197.848218	47.71405761	4.774387348	910.9332181	3.13E-22	2.32E-06	0.080961669	9.47E-21
ENSG00000115525.18	ST3GAL5	ENSG00000115525	8869	ST3 beta-galactoside alpha-2,3-sialyltransferase 5	protein_coding	45.07	2p11.2	chr2:85837120-85905199 (-)	ENSG00000115525.18	-2.738159463	0.216500056	0.726228277	-2.228431242	5.13E-24	6.74E-04	1.21E-07	1.14E-22	1197.43263	14.72334723	50.30804789	947.7742987	3.13E-22	0.002947474	1.36E-06	5.85E-21
ENSG00000249835.2	VCAN-AS1	ENSG00000249835	NA	VCAN antisense RNA 1	lncRNA	36.44	5q14.3	chr5:83531352-83581320 (-)	ENSG00000249835.2	-2.16297797	0.326036777	0.721326772	-1.767687974	5.41E-24	9.96E-07	6.89E-11	1.95E-22	1192.629076	39.38824985	106.1844776	909.9834155	3.29E-22	9.87E-06	1.82E-09	9.58E-21
ENSG00000111907.21	TPD52L1	ENSG00000111907	7164	TPD52 like 1	protein_coding	39.16	6q22.31	chr6:125119049-125264407 (+)	ENSG00000111907.21	-1.901106135	0.169818863	0.37973683	-1.691188168	5.60E-24	8.56E-04	2.86E-06	5.03E-23	1189.443809	14.03269064	34.52183946	1008.110943	3.40E-22	0.003640021	2.22E-05	2.76E-21
ENSG00000065911.12	MTHFD2	ENSG00000065911	10797	methylenetetrahydrofolate dehydrogenase (NADP+ dependent) 2, methenyltetrahydrofolate cyclohydrolase	protein_coding	43.21	2p13.1	chr2:74198610-74217565 (+)	ENSG00000065911.12	1.35439872	-0.456647828	-0.2982148	1.512831748	5.89E-24	5.69E-12	2.32E-08	4.38E-25	1184.929994	132.8245295	60.16096946	1440.103818	3.56E-22	2.25E-10	3.12E-07	3.52E-23
ENSG00000148926.10	ADM	ENSG00000148926	133	adrenomedullin	protein_coding	58.97	11p15.4	chr11:10305073-10307397 (+)	ENSG00000148926.10	1.47633124	-0.597632895	-0.400606095	1.67335804	6.05E-24	1.18E-13	3.14E-10	4.00E-25	1182.601119	185.2208611	92.22508184	1450.109567	3.64E-22	7.60E-12	6.82E-09	3.26E-23
ENSG00000156515.23	HK1	ENSG00000156515	3098	hexokinase 1	protein_coding	47.64	10q22.1	chr10:69269984-69401884 (+)	ENSG00000156515.23	1.270856072	-0.546251499	-0.665574754	1.151532817	6.70E-24	2.71E-14	9.44E-17	1.49E-22	1173.51681	209.462837	331.1539345	928.9234158	4.02E-22	2.12E-12	1.72E-14	7.49E-21
ENSG00000134250.20	NOTCH2	ENSG00000134250	4853	notch receptor 2	protein_coding	40	1p12	chr1:119911553-120100779 (-)	ENSG00000134250.20	1.488687399	-0.344399639	-0.571275279	1.261811759	7.10E-24	1.49E-08	1.71E-13	5.99E-22	1168.401645	63.01867942	179.6063303	835.8153993	4.25E-22	2.38E-07	9.82E-12	2.69E-20
ENSG00000123080.12	CDKN2C	ENSG00000123080	1031	cyclin dependent kinase inhibitor 2C	protein_coding	40.97	1p32.3	chr1:50960745-50974634 (+)	ENSG00000123080.12	-1.829372346	0.548617656	0.936444123	-1.441545878	7.90E-24	1.98E-12	1.57E-15	4.03E-22	1159.15142	145.6468015	264.4176736	861.3760107	4.69E-22	8.82E-11	1.93E-13	1.86E-20
ENSG00000065427.14	KARS1	ENSG00000065427	3735	lysyl-tRNA synthetase 1	protein_coding	45.57	16q23.1	chr16:75627474-75648643 (-)	ENSG00000065427.14	1.344732794	0.011486393	-0.061858889	1.271387511	7.90E-24	0.774779351	0.117950098	3.47E-23	1159.062642	0.083516981	2.606894064	1036.787478	4.69E-22	0.847461554	0.202466739	1.98E-21
ENSG00000067082.15	KLF6	ENSG00000067082	1316	Kruppel like factor 6	protein_coding	48.08	10p15.2	chr10:3775996-3785281 (-)	ENSG00000067082.15	1.243857999	-0.748978986	-0.810610039	1.182226946	8.20E-24	8.71E-18	4.91E-19	6.35E-23	1155.884157	399.6088902	499.9879755	990.5692582	4.85E-22	2.18E-15	2.61E-16	3.39E-21
ENSG00000155090.15	KLF10	ENSG00000155090	7071	Kruppel like factor 10	protein_coding	47.85	8q22.3	chr8:102648784-102655725 (-)	ENSG00000155090.15	1.501707462	-0.637028309	-0.58481143	1.553924341	8.70E-24	1.04E-13	1.16E-13	9.85E-24	1150.752715	187.2569356	185.4769717	1140.012411	5.13E-22	6.84E-12	7.19E-12	6.28E-22
ENSG00000099139.14	PCSK5	ENSG00000099139	5125	proprotein convertase subtilisin/kexin type 5	protein_coding	40.15	9q21.13	chr9:75890644-76362975 (+)	ENSG00000099139.14	-2.081353576	0.097244266	0.250237347	-1.928360495	8.97E-24	0.067514568	0.001844486	4.69E-23	1148.063858	3.626109626	11.90381785	1013.487101	5.27E-22	0.136625169	0.00627914	2.59E-21
ENSG00000131979.19	GCH1	ENSG00000131979	2643	GTP cyclohydrolase 1	protein_coding	42.21	14q22.2	chr14:54842008-54902826 (-)	ENSG00000131979.19	2.73461736	-0.865114258	-0.664569951	2.935161666	9.03E-24	1.19E-07	1.14E-10	1.51E-22	1147.494812	50.43077511	101.3725651	927.9502993	5.29E-22	1.50E-06	2.80E-09	7.55E-21
ENSG00000168404.13	MLKL	ENSG00000168404	197259	mixed lineage kinase domain like pseudokinase	protein_coding	45.73	16q23.1	chr16:74671855-74700960 (-)	ENSG00000168404.13	2.031607947	-0.250099124	-0.286328321	1.995378749	9.26E-24	0.001913181	8.63E-06	5.48E-23	1145.321243	11.80566136	29.8385253	1001.636345	5.39E-22	0.007219992	5.88E-05	2.96E-21
ENSG00000041982.16	TNC	ENSG00000041982	3371	tenascin C	protein_coding	41.85	9q33.1	chr9:115019575-115118257 (-)	ENSG00000041982.16	2.029711708	-0.110577717	-0.609217948	1.531071477	9.28E-24	0.118059814	1.21E-11	4.64E-20	1145.185747	2.605266191	124.272026	599.7474992	5.39E-22	0.211655328	4.00E-10	1.41E-18
ENSG00000164741.15	DLC1	ENSG00000164741	10395	DLC1 Rho GTPase activating protein	protein_coding	38.54	8p22	chr8:13083361-13604610 (-)	ENSG00000164741.15	1.54586788	0.062107443	-0.123624349	1.360136088	9.49E-24	0.221421132	0.006676171	3.06E-22	1143.194208	1.56621554	8.625531734	879.4701696	5.50E-22	0.34408949	0.018942134	1.44E-20
ENSG00000166920.12	C15orf48	ENSG00000166920	84419	chromosome 15 open reading frame 48	protein_coding	44.33	15q21.1	chr15:45430529-45448761 (+)	ENSG00000166920.12	1.581115217	-1.765859058	-0.895654126	2.451320149	9.62E-24	8.04E-23	1.34E-17	7.42E-27	1142.019777	973.0935433	386.3869647	1953.300483	5.56E-22	2.18E-19	3.93E-15	8.00E-25
ENSG00000165868.14	HSPA12A	ENSG00000165868	259217	heat shock protein family A (Hsp70) member 12A	protein_coding	47.79	10q25.3	chr10:116671192-116850236 (-)	ENSG00000165868.14	-1.601393031	0.37052021	0.453032334	-1.518880906	1.06E-23	2.19E-09	1.61E-09	1.79E-23	1133.544569	76.49835092	78.83733837	1089.760103	6.11E-22	4.32E-08	2.88E-08	1.09E-21
ENSG00000183696.14	UPP1	ENSG00000183696	7378	uridine phosphorylase 1	protein_coding	48.3	7p12.3	chr7:48088628-48108736 (+)	ENSG00000183696.14	1.710003322	-0.319000627	-0.442756674	1.586247275	1.09E-23	5.38E-06	5.78E-10	2.61E-22	1131.472468	31.79937523	87.03717626	890.1902384	6.24E-22	4.35E-05	1.16E-08	1.24E-20
ENSG00000189238.6	LINC00943	ENSG00000189238	NA	long intergenic non-protein coding RNA 943	lncRNA	43.96	12q24.32	chr12:126723412-126749027 (+)	ENSG00000189238.6	3.090479193	-0.928766732	-0.612669971	3.406575954	1.10E-23	1.45E-06	2.68E-09	1.27E-22	1130.790401	37.62072017	74.97075226	939.9594245	6.27E-22	1.37E-05	4.56E-08	6.48E-21
ENSG00000235142.10	LINC02532	ENSG00000235142	NA	long intergenic non-protein coding RNA 2532	lncRNA	42.96	6q21	chr6:106705334-106788148 (-)	ENSG00000235142.10	-2.56192633	-0.021580729	0.635622475	-1.904723127	1.11E-23	0.708480317	2.28E-08	5.64E-21	1356.85805	0.142956826	63.10486672	823.878581	6.32E-22	0.800088185	3.07E-07	2.03E-19
ENSG00000128602.11	SMO	ENSG00000128602	6608	smoothened, frizzled class receptor	protein_coding	49.41	7q32.1	chr7:129188633-129213545 (+)	ENSG00000128602.11	-1.768353583	0.281552202	0.761704776	-1.28820101	1.15E-23	1.62E-06	1.23E-13	1.07E-20	1126.84032	37.09211308	184.6848083	671.1580259	6.53E-22	1.52E-05	7.43E-12	3.62E-19
ENSG00000072786.13	STK10	ENSG00000072786	6793	serine/threonine kinase 10	protein_coding	48.99	5q35.1	chr5:172042079-172188224 (-)	ENSG00000072786.13	1.764920545	-0.909292168	-0.962618728	1.711593985	1.16E-23	1.90E-14	2.96E-17	7.19E-22	1126.059506	215.7023303	362.9367597	824.3077392	6.57E-22	1.60E-12	7.24E-15	3.20E-20
ENSG00000165023.7	DIRAS2	ENSG00000165023	54769	DIRAS family GTPase 2	protein_coding	40.38	9q22.2	chr9:90609832-90642862 (-)	ENSG00000165023.7	-2.581945508	0.299177459	1.159395917	-1.72172705	1.18E-23	1.94E-05	3.83E-13	1.54E-20	1124.54806	26.64237026	167.7333742	652.6242498	6.66E-22	1.35E-04	1.96E-11	5.09E-19
ENSG00000186193.9	SAPCD2	ENSG00000186193	89958	suppressor APC domain containing 2	protein_coding	63.63	9q34.3	chr9:137062127-137070557 (-)	ENSG00000186193.9	-1.877995191	0.106058414	-0.260189579	-2.244243184	1.22E-23	0.040274141	4.54E-04	2.73E-25	1121.844932	4.639247607	15.89544401	1492.180833	6.86E-22	0.0901419	0.001866827	2.29E-23
ENSG00000105939.13	ZC3HAV1	ENSG00000105939	56829	zinc finger CCCH-type containing, antiviral 1	protein_coding	43.41	7q34	chr7:139043515-139109720 (-)	ENSG00000105939.13	1.466607477	-0.408485719	-0.331996884	1.543096311	1.27E-23	9.35E-10	2.03E-08	5.18E-24	1118.218674	83.10765276	61.0174355	1196.468811	7.13E-22	2.06E-08	2.78E-07	3.57E-22
ENSG00000130066.16	SAT1	ENSG00000130066	6303	spermidine/spermine N1-acetyltransferase 1	protein_coding	43.75	Xp22.11	chrX:23783173-23786226 (+)	ENSG00000130066.16	1.613171024	-0.953669781	-0.665876805	1.900963999	1.31E-23	9.45E-17	3.76E-14	9.65E-25	1115.987755	331.1180609	203.8124701	1357.367767	7.30E-22	1.52E-14	2.82E-12	7.15E-23
ENSG00000135486.17	HNRNPA1	ENSG00000135486	3178	heterogeneous nuclear ribonucleoprotein A1	protein_coding	42.13	12q13.13	chr12:54280193-54287088 (+)	ENSG00000135486.17	-1.307530034	0.335512982	0.480642471	-1.162400545	1.39E-23	1.76E-09	1.46E-12	2.39E-22	1110.709502	78.13941395	149.5811239	896.0369727	7.75E-22	3.63E-08	6.11E-11	1.15E-20
ENSG00000184840.12	TMED9	ENSG00000184840	54732	transmembrane p24 trafficking protein 9	protein_coding	52.72	5q35.3	chr5:177592203-177597242 (+)	ENSG00000184840.12	-1.544686961	-0.107475328	-0.012906576	-1.450118209	1.46E-23	0.021714693	0.789201604	8.94E-23	1106.627881	5.930638567	0.072898585	965.3016226	8.11E-22	0.05433945	0.852337493	4.66E-21
ENSG00000124882.4	EREG	ENSG00000124882	2069	epiregulin	protein_coding	36.63	4q13.3	chr4:74365145-74388749 (+)	ENSG00000124882.4	1.841787143	0.117856725	-0.745745176	0.978185242	1.55E-23	0.06240065	3.47E-14	4.25E-16	1101.649249	3.776452427	205.1941102	293.7220134	8.58E-22	0.12833455	2.67E-12	5.85E-15
ENSG00000143390.17	RFX5	ENSG00000143390	5993	regulatory factor X5	protein_coding	49.78	1q21.3	chr1:151340640-151347357 (-)	ENSG00000143390.17	1.352767123	-0.204857071	-0.181855135	1.375769059	1.59E-23	5.63E-05	7.29E-05	1.65E-23	1099.790315	22.71136336	21.80838542	1096.352787	8.75E-22	3.42E-04	3.83E-04	1.02E-21
ENSG00000133135.14	RNF128	ENSG00000133135	79589	ring finger protein 128	protein_coding	36.73	Xq22.3	chrX:106693794-106797016 (+)	ENSG00000133135.14	-2.366128509	0.614329611	1.424253722	-1.556204398	1.60E-23	3.79E-12	1.68E-16	6.18E-21	1099.334683	137.6408383	316.2917411	699.792601	8.77E-22	1.55E-10	2.95E-14	2.20E-19
ENSG00000108771.13	DHX58	ENSG00000108771	79132	DExH-box helicase 58	protein_coding	55.53	17q21.2	chr17:42101404-42112714 (-)	ENSG00000108771.13	2.576472745	-0.4230588	-0.399472026	2.600059519	1.62E-23	4.70E-04	9.56E-07	1.28E-22	1098.171021	15.79111918	39.58294063	939.4902387	8.87E-22	0.002154424	8.53E-06	6.51E-21
ENSG00000177426.20	TGIF1	ENSG00000177426	7050	TGFB induced factor homeobox 1	protein_coding	43.85	18p11.31	chr18:3411608-3459978 (+)	ENSG00000177426.20	1.277395782	-0.159874101	-0.532035127	0.905234756	1.64E-23	4.85E-04	4.52E-14	2.73E-19	1096.969085	15.69718582	200.749519	523.2153533	8.97E-22	0.002212311	3.26E-12	7.13E-18
ENSG00000184922.14	FMNL1	ENSG00000184922	752	formin like 1	protein_coding	58.77	17q21.31	chr17:45221444-45247319 (+)	ENSG00000184922.14	1.793202182	-0.956316511	-0.758301576	1.991217117	1.69E-23	3.36E-14	1.33E-14	4.46E-23	1094.671281	205.7261842	222.0464165	1017.358723	9.19E-22	2.56E-12	1.20E-12	2.48E-21
ENSG00000104320.13	NBN	ENSG00000104320	4683	nibrin	protein_coding	37.15	8q21.3	chr8:89933336-90003228 (-)	ENSG00000104320.13	1.511030994	0.120592958	-0.168092048	1.222345989	1.75E-23	0.01433767	7.12E-04	4.10E-21	1091.827013	6.845227748	14.56337602	722.0954933	9.48E-22	0.038801241	0.002755409	1.53E-19
ENSG00000162692.12	VCAM1	ENSG00000162692	7412	vascular cell adhesion molecule 1	protein_coding	36.93	1p21.2	chr1:100719742-100739045 (+)	ENSG00000162692.12	1.503008107	-0.082840149	-0.097749882	1.488098373	1.80E-23	0.085353241	0.03371934	2.63E-23	1089.403308	3.187804636	5.001913296	1058.811837	9.74E-22	0.164851753	0.073784066	1.53E-21
ENSG00000198682.13	PAPSS2	ENSG00000198682	9060	3'-phosphoadenosine 5'-phosphosulfate synthase 2	protein_coding	40.41	10q23.2	chr10:87659613-87747705 (+)	ENSG00000198682.13	-1.322109563	0.248059703	0.225131954	-1.345037313	1.83E-23	3.44E-07	1.25E-05	8.87E-24	1087.976885	44.68071848	28.33356521	1149.013532	9.87E-22	3.89E-06	8.15E-05	5.73E-22
ENSG00000116133.13	DHCR24	ENSG00000116133	1718	24-dehydrocholesterol reductase	protein_coding	47.67	1p32.3	chr1:54849627-54887195 (-)	ENSG00000116133.13	-1.522860447	0.112617707	0.070605132	-1.564873022	1.88E-23	0.017655128	0.138285347	9.56E-24	1086.027453	6.382008946	2.332089836	1142.623964	1.01E-21	0.0459098	0.229980561	6.12E-22
ENSG00000196116.8	TDRD7	ENSG00000196116	23424	tudor domain containing 7	protein_coding	38.85	9q22.33	chr9:97412096-97496125 (+)	ENSG00000196116.8	1.602091556	-0.307101333	-0.455919567	1.453273321	1.90E-23	2.65E-06	1.83E-10	5.73E-22	1085.166762	34.87209957	96.99593098	838.5849592	1.02E-21	2.34E-05	4.25E-09	2.58E-20
ENSG00000184368.16	MAP7D2	ENSG00000184368	256714	MAP7 domain containing 2	protein_coding	44.43	Xp22.12	chrX:20006713-20116907 (-)	ENSG00000184368.16	-1.442530534	-0.385816276	0.421364089	-0.635350169	1.96E-23	5.59E-10	7.24E-10	2.04E-14	1082.33888	87.30899501	85.18354392	214.4511406	1.05E-21	1.30E-08	1.41E-08	2.07E-13
ENSG00000159176.14	CSRP1	ENSG00000159176	1465	cysteine and glycine rich protein 1	protein_coding	50.68	1q32.1	chr1:201483530-201509456 (-)	ENSG00000159176.14	1.331476107	-0.375903816	-0.567470413	1.13990951	1.98E-23	1.10E-09	3.48E-14	2.02E-21	1081.78451	81.81894984	205.1610714	762.0801575	1.05E-21	2.38E-08	2.67E-12	8.13E-20
ENSG00000073331.18	ALPK1	ENSG00000073331	80216	alpha kinase 1	protein_coding	40.45	4q25	chr4:112285509-112442621 (+)	ENSG00000073331.18	1.669228194	-0.115072958	-0.024611739	1.759689413	2.05E-23	0.050798562	0.598460451	7.05E-24	1078.87156	4.17616755	0.283939644	1169.061342	1.09E-21	0.108972862	0.700864416	4.69E-22
ENSG00000134954.14	ETS1	ENSG00000134954	2113	ETS proto-oncogene 1, transcription factor	protein_coding	42.5	11q24.3	chr11:128458761-128587558 (-)	ENSG00000134954.14	1.401993149	-0.937465037	-0.696645481	1.642812704	2.12E-23	1.62E-18	9.54E-16	7.33E-25	1076.049286	455.7764157	275.2241841	1385.710467	1.12E-21	5.14E-16	1.27E-13	5.52E-23
ENSG00000187098.15	MITF	ENSG00000187098	4286	melanocyte inducing transcription factor	protein_coding	38.57	3p13	chr3:69739435-69968337 (+)	ENSG00000187098.15	-2.039333658	-0.0653953	0.456147802	-1.517790556	2.40E-23	0.2123177	1.30E-06	2.63E-20	1066.18065	1.63135957	38.12558262	626.3549499	1.26E-21	0.333072293	1.11E-05	8.42E-19
ENSG00000174607.11	UGT8	ENSG00000174607	7368	UDP glycosyltransferase 8	protein_coding	36.06	4q26	chr4:114598770-114678225 (+)	ENSG00000174607.11	-1.761821551	-0.43753869	0.159962691	-1.164320171	2.45E-23	1.43E-09	0.012408247	1.75E-18	1064.44466	79.74220153	7.172333772	452.9974334	1.29E-21	3.03E-08	0.031968313	3.88E-17
ENSG00000006652.14	IFRD1	ENSG00000006652	3475	interferon related developmental regulator 1	protein_coding	39.45	7q31.1	chr7:112422968-112481017 (+)	ENSG00000006652.14	1.505454494	-0.440209761	-0.322637821	1.623026433	2.46E-23	1.33E-09	6.86E-08	8.12E-24	1064.031009	80.33870167	53.56354853	1156.690896	1.29E-21	2.81E-08	8.25E-07	5.32E-22
ENSG00000111144.10	LTA4H	ENSG00000111144	4048	leukotriene A4 hydrolase	protein_coding	39.07	12q23.1	chr12:96000753-96043520 (-)	ENSG00000111144.10	-1.774230492	0.241655628	0.573460405	-1.442425715	2.57E-23	1.28E-05	5.70E-10	1.34E-21	1060.640762	28.26674006	87.15681069	786.1675931	1.34E-21	9.29E-05	1.15E-08	5.63E-20
ENSG00000100139.13	MICALL1	ENSG00000100139	85377	MICAL like 1	protein_coding	55.92	22q13.1	chr22:37905657-37942822 (+)	ENSG00000100139.13	1.452899127	-0.19599142	-0.543804805	1.105085742	2.60E-23	2.84E-04	6.83E-13	6.99E-20	1059.567337	17.33360236	159.6565158	581.0881088	1.36E-21	0.001409211	3.21E-11	2.05E-18
ENSG00000130224.15	LRCH2	ENSG00000130224	57631	leucine rich repeats and calponin homology domain containing 2	protein_coding	37.13	Xq23	chrX:115110616-115234096 (-)	ENSG00000130224.15	2.094914415	0.214612874	-0.372484253	1.507817289	2.62E-23	0.00672497	4.84E-07	1.55E-19	1059.126667	8.607982446	42.93928249	546.6860204	1.36E-21	0.020753599	4.64E-06	4.23E-18
ENSG00000242574.9	HLA-DMB	ENSG00000242574	3109	major histocompatibility complex, class II, DM beta	protein_coding	45.12	6p21.32	chr6:32934629-32941028 (-)	ENSG00000242574.9	3.525373289	0.15783261	-0.12890118	3.238639499	2.71E-23	0.357060751	0.089582026	2.08E-22	1056.423026	0.877780067	3.099163881	905.4549866	1.40E-21	0.491389643	0.162516487	1.01E-20
ENSG00000113924.12	HGD	ENSG00000113924	3081	homogentisate 1,2-dioxygenase	protein_coding	41.25	3q13.33	chr3:120628172-120682269 (-)	ENSG00000113924.12	-2.719690615	0.649798265	1.475978546	-1.893510334	2.86E-23	8.59E-12	1.22E-14	1.25E-21	1052.146384	128.0853587	223.6993008	790.554854	1.47E-21	3.29E-10	1.12E-12	5.26E-20
ENSG00000059804.16	SLC2A3	ENSG00000059804	6515	solute carrier family 2 member 3	protein_coding	44.55	12p13.31	chr12:7919230-7936187 (-)	ENSG00000059804.16	1.66208767	-0.444694763	-0.364354148	1.742428286	3.00E-23	7.05E-09	5.09E-08	1.79E-23	1048.4531	68.04634102	55.32850953	1090.038605	1.54E-21	1.23E-07	6.34E-07	1.09E-21
ENSG00000120526.11	NUDCD1	ENSG00000120526	84955	NudC domain containing 1	protein_coding	36.54	8q23.1	chr8:109240919-109334118 (-)	ENSG00000120526.11	1.644099764	-0.054810539	-0.239058647	1.459851657	3.12E-23	0.316625487	3.01E-05	9.22E-22	1045.107733	1.040820955	24.98176409	808.9009872	1.60E-21	0.449724501	1.75E-04	4.00E-20
ENSG00000128050.8	PAICS	ENSG00000128050	10606	phosphoribosylaminoimidazole carboxylase and phosphoribosylaminoimidazolesuccinocarboxamide synthase	protein_coding	39.99	4q12	chr4:56435741-56464579 (+)	ENSG00000128050.8	-1.221531463	-0.057236556	0.230746724	-0.933548182	3.30E-23	0.12725688	2.20E-06	3.37E-20	1040.838035	2.47474911	35.69624745	614.6549862	1.69E-21	0.224180035	1.76E-05	1.05E-18
ENSG00000206190.12	ATP10A	ENSG00000206190	57194	ATPase phospholipid transporting 10A (putative)	protein_coding	46.51	15q12	chr15:25677271-25865184 (-)	ENSG00000206190.12	1.471873836	-0.393755496	-0.50189968	1.363729652	3.36E-23	2.18E-08	5.41E-12	1.14E-21	1039.218544	60.55654956	133.4068794	795.9086392	1.71E-21	3.30E-07	1.97E-10	4.84E-20
ENSG00000137965.11	IFI44	ENSG00000137965	10561	interferon induced protein 44	protein_coding	35.31	1p31.1	chr1:78649796-78664078 (+)	ENSG00000137965.11	2.980283271	-0.494627572	-0.353663367	3.121247476	3.37E-23	5.89E-05	8.38E-06	5.79E-23	1509.462562	23.63684992	31.75570021	1442.00725	1.71E-21	3.56E-04	5.74E-05	3.11E-21
ENSG00000135052.16	GOLM1	ENSG00000135052	51280	golgi membrane protein 1	protein_coding	45.43	9q21.33	chr9:86026146-86100173 (-)	ENSG00000135052.16	1.2198914	-0.091252074	0.009237891	1.320381365	3.39E-23	0.022085826	0.805555836	4.48E-24	1038.684887	5.894089073	0.061790978	1209.694924	1.72E-21	0.055052978	0.864893953	3.14E-22
ENSG00000172893.15	DHCR7	ENSG00000172893	1717	7-dehydrocholesterol reductase	protein_coding	51.71	11q13.4	chr11:71428193-71452868 (-)	ENSG00000172893.15	-1.894384936	-0.021448718	0.114798453	-1.758137765	3.66E-23	0.682172639	0.095614017	2.92E-22	1032.801847	0.171339028	2.980698134	882.7094569	1.85E-21	0.779362228	0.171266237	1.38E-20
ENSG00000106688.12	SLC1A1	ENSG00000106688	6505	solute carrier family 1 member 1	protein_coding	42.11	9p24.2	chr9:4490468-4587469 (+)	ENSG00000106688.12	-2.076202609	-0.199867385	-0.076596303	-1.952931526	3.74E-23	7.60E-04	0.365552809	6.35E-22	1030.940116	14.37392713	0.84680525	832.1207749	1.89E-21	0.003274218	0.489482164	2.84E-20
ENSG00000062598.18	ELMO2	ENSG00000062598	63916	engulfment and cell motility 2	protein_coding	44.15	20q13.12	chr20:46366050-46432985 (-)	ENSG00000062598.18	1.547366875	-0.118821316	-0.284531532	1.381656659	3.96E-23	0.030722198	9.88E-07	1.36E-21	1026.4541	5.194790307	39.4256095	785.3404114	1.99E-21	0.072186572	8.76E-06	5.68E-20
ENSG00000139192.12	TAPBPL	ENSG00000139192	55080	TAP binding protein like	protein_coding	50.43	12p13.31	chr12:6451690-6466517 (+)	ENSG00000139192.12	2.108083157	-0.197125597	0.114848464	2.420057219	4.32E-23	0.019132584	0.050626804	1.64E-24	1019.892877	6.205637356	4.18283301	1304.526413	2.16E-21	0.049047941	0.102572265	1.19E-22
ENSG00000159202.18	UBE2Z	ENSG00000159202	65264	ubiquitin conjugating enzyme E2 Z	protein_coding	47.4	17q21.32	chr17:48908407-48929056 (+)	ENSG00000159202.18	1.142095428	-0.211993587	-0.400908182	0.953180833	4.59E-23	3.40E-06	7.40E-12	7.31E-21	1015.187161	33.76199941	129.7901658	690.8937008	2.29E-21	2.91E-05	2.58E-10	2.55E-19
ENSG00000255717.7	SNHG1	ENSG00000255717	23642	small nucleolar RNA host gene 1	lncRNA	42.12	11q12.3	chr11:62851984-62855953 (-)	ENSG00000255717.7	1.541855001	-0.043322561	0.252619229	1.837796791	4.66E-23	0.413483995	4.56E-06	4.07E-25	1014.033693	0.689752893	32.4991033	1448.145716	2.32E-21	0.547338554	3.37E-05	3.29E-23
ENSG00000003402.20	CFLAR	ENSG00000003402	8837	CASP8 and FADD like apoptosis regulator	protein_coding	44.35	2q33.1	chr2:201116154-201176687 (+)	ENSG00000003402.20	1.206677166	-0.551690077	-0.433005326	1.325361918	4.82E-23	5.48E-14	4.45E-12	8.52E-24	1011.353019	197.5573255	135.7225647	1152.487588	2.40E-21	3.99E-12	1.66E-10	5.55E-22
ENSG00000113013.15	HSPA9	ENSG00000113013	3313	heat shock protein family A (Hsp70) member 9	protein_coding	42.45	5q31.2	chr5:138553756-138575416 (-)	ENSG00000113013.15	1.211887912	-0.205293983	-0.38805452	1.029127375	4.85E-23	9.98E-06	6.42E-11	3.67E-21	1010.890051	29.24858618	106.8793063	728.1786309	2.40E-21	7.49E-05	1.72E-09	1.38E-19
ENSG00000224389.9	C4B	ENSG00000224389	721	complement C4B (Chido blood group)	protein_coding	52.29	6p21.33	chr6:32014795-32035418 (+)	ENSG00000224389.9	4.91723389	1.681744893	0.616506309	3.851995306	5.02E-23	3.81E-07	9.55E-09	6.96E-24	1008.340922	44.15502142	65.97020736	1170.231316	2.48E-21	4.25E-06	1.41E-07	4.67E-22
ENSG00000153714.6	LURAP1L	ENSG00000153714	286343	leucine rich adaptor protein 1 like	protein_coding	36.72	9p23	chr9:12775020-12823060 (+)	ENSG00000153714.6	2.553934995	-0.649013181	-0.53377451	2.669173665	5.04E-23	4.82E-06	1.19E-08	5.29E-22	1008.05501	32.26439646	64.51497538	843.786603	2.48E-21	3.95E-05	1.73E-07	2.39E-20
ENSG00000082781.12	ITGB5	ENSG00000082781	3693	integrin subunit beta 5	protein_coding	46.61	3q21.2	chr3:124761948-124901418 (-)	ENSG00000082781.12	-1.140562239	-0.200489518	0.065148607	-0.874924115	5.31E-23	4.49E-06	0.083630176	5.49E-20	1004.116434	32.56946367	3.225371935	591.9952348	2.60E-21	3.71E-05	0.153749195	1.64E-18
ENSG00000123243.15	ITIH5	ENSG00000123243	80760	inter-alpha-trypsin inhibitor heavy chain 5	protein_coding	43.72	10p14	chr10:7559270-7666998 (-)	ENSG00000123243.15	-1.2846145	-0.465051173	0.045972565	-0.773590762	5.31E-23	3.03E-12	0.277385924	3.09E-17	1004.060468	140.3548232	1.228626742	361.7499006	2.60E-21	1.25E-10	0.396848007	5.27E-16
ENSG00000048471.14	SNX29	ENSG00000048471	92017	sorting nexin 29	protein_coding	47.13	16p13.13	chr16:11976734-12574287 (+)	ENSG00000048471.14	-1.834053882	0.39867368	0.671454034	-1.561273528	5.58E-23	9.79E-09	4.16E-11	7.24E-22	1000.345199	65.80195227	111.1913731	823.8462671	2.72E-21	1.64E-07	1.18E-09	3.21E-20
ENSG00000275410.5	HNF1B	ENSG00000275410	6928	HNF1 homeobox B	protein_coding	48.07	17q12	chr17:37686431-37745105 (-)	ENSG00000275410.5	-1.870638205	0.201749173	0.640611697	-1.431775681	5.88E-23	5.29E-04	2.94E-11	2.17E-20	1102.401546	15.58529652	119.3271417	693.1615823	2.86E-21	0.002385727	8.71E-10	7.05E-19
ENSG00000070159.14	PTPN3	ENSG00000070159	5774	protein tyrosine phosphatase non-receptor type 3	protein_coding	45.34	9q31.3	chr9:109375466-109498313 (-)	ENSG00000070159.14	-1.343651113	0.257354368	0.379864544	-1.221140936	6.26E-23	4.65E-07	4.36E-09	4.35E-22	991.635935	43.14117478	71.43006953	856.3704387	3.04E-21	5.07E-06	7.01E-08	2.00E-20
ENSG00000134343.14	ANO3	ENSG00000134343	63982	anoctamin 3	protein_coding	36.39	11p14.3	chr11:26188842-26663289 (+)	ENSG00000134343.14	-4.457427759	0.861538956	2.25530321	-3.063663504	6.39E-23	8.56E-13	1.36E-11	3.71E-23	990.1588891	156.5972345	122.9937777	1031.571694	3.09E-21	4.31E-11	4.43E-10	2.09E-21
ENSG00000177542.11	SLC25A22	ENSG00000177542	79751	solute carrier family 25 member 22	protein_coding	65.53	11p15.5	chr11:790475-798281 (-)	ENSG00000177542.11	1.907577515	-0.470564952	-0.844392225	1.533750242	6.63E-23	3.58E-07	1.51E-14	2.01E-19	987.4306974	44.48143185	219.837952	535.770418	3.20E-21	4.02E-06	1.32E-12	5.38E-18
ENSG00000140464.20	PML	ENSG00000140464	5371	promyelocytic leukemia	protein_coding	47.81	15q24.1	chr15:73994673-74047827 (+)	ENSG00000140464.20	1.651761372	-0.471328939	-0.368483331	1.75460698	7.22E-23	2.63E-09	5.59E-08	2.98E-23	1016.155107	75.90692726	55.24140217	1087.276727	3.47E-21	5.10E-08	6.86E-07	1.70E-21
ENSG00000101017.14	CD40	ENSG00000101017	958	CD40 molecule	protein_coding	49.19	20q13.12	chr20:46118278-46129863 (+)	ENSG00000101017.14	1.562317218	-0.584682385	-0.482643676	1.664355927	7.43E-23	1.15E-10	6.81E-11	1.36E-22	978.9439935	101.2711111	106.2952261	934.9744176	3.56E-21	3.31E-09	1.81E-09	6.91E-21
ENSG00000050405.13	LIMA1	ENSG00000050405	51474	LIM domain and actin binding 1	protein_coding	42.32	12q13.12	chr12:50175788-50283546 (-)	ENSG00000050405.13	1.473514534	0.208647639	0.05265807	1.317524965	7.88E-23	2.72E-04	0.237843635	1.01E-21	974.5914313	17.46531302	1.456770748	803.4578571	3.77E-21	0.001357005	0.351982133	4.36E-20
ENSG00000173166.18	RAPH1	ENSG00000173166	65059	Ras association (RalGDS/AF-6) and pleckstrin homology domains 1	protein_coding	39.14	2q33.2	chr2:203394345-203535335 (-)	ENSG00000173166.18	1.42035448	-0.144890153	-0.596106878	0.969137756	7.98E-23	0.00560992	1.32E-13	3.73E-18	973.6232121	9.048192297	183.5090074	427.0505851	3.81E-21	0.017892714	7.96E-12	7.69E-17
ENSG00000104960.15	PTOV1	ENSG00000104960	53635	PTOV1 extended AT-hook containing adaptor protein	protein_coding	61.87	19q13.33	chr19:49850735-49860744 (+)	ENSG00000104960.15	-1.442343808	0.154470691	0.350982785	-1.245831714	8.67E-23	0.001021327	1.29E-07	2.38E-21	967.5833144	13.53178078	49.95349441	752.4922907	4.12E-21	0.004254904	1.43E-06	9.37E-20
ENSG00000279196.1	NA	ENSG00000279196	NA	novel transcript	TEC	61.66	16p11.2	chr16:30984630-30988270 (-)	ENSG00000279196.1	1.647861085	-0.626603724	-0.729967336	1.544497473	8.80E-23	1.12E-10	2.50E-14	7.78E-21	966.4605264	101.5638954	210.8605041	687.5990686	4.18E-21	3.22E-09	2.02E-12	2.69E-19
ENSG00000116761.12	CTH	ENSG00000116761	1491	cystathionine gamma-lyase	protein_coding	39.51	1p31.1	chr1:70411218-70439851 (+)	ENSG00000116761.12	1.956098234	-0.596334494	-0.223863469	2.328569259	8.96E-23	2.26E-08	4.31E-04	6.48E-24	965.1300217	60.31543873	16.05094747	1176.549131	4.23E-21	3.42E-07	0.001788082	4.39E-22
ENSG00000196954.14	CASP4	ENSG00000196954	837	caspase 4	protein_coding	37.67	11q22.3	chr11:104942866-104969366 (-)	ENSG00000196954.14	1.263239984	-0.565929325	-0.158595436	1.670573873	8.97E-23	2.72E-13	3.86E-04	1.41E-25	965.0567698	172.6669454	16.38547572	1567.97738	4.23E-21	1.58E-11	0.001621937	1.26E-23
ENSG00000225963.8	NA	ENSG00000225963	NA	novel transcript, antisense to SP110	lncRNA	43.69	2q37.1	chr2:230121370-230174223 (+)	ENSG00000225963.8	3.582449473	-0.427627941	-0.503251858	3.506825556	8.99E-23	0.041725533	9.52E-07	4.06E-21	964.8752519	4.567824441	39.60160304	722.5741227	4.23E-21	0.092756682	8.50E-06	1.52E-19
ENSG00000243649.9	CFB	ENSG00000243649	629	complement factor B	protein_coding	52.62	6p21.33	chr6:31945650-31952084 (+)	ENSG00000243649.9	3.465073874	-0.643694448	-0.562561695	3.546206627	9.03E-23	0.002699539	1.24E-07	3.24E-21	964.610654	10.89581189	50.16255272	735.1202517	4.24E-21	0.009610585	1.39E-06	1.25E-19
ENSG00000130303.13	BST2	ENSG00000130303	684	bone marrow stromal cell antigen 2	protein_coding	58.4	19p13.11	chr19:17402939-17405630 (-)	ENSG00000130303.13	1.15514551	-0.250531439	-0.14042896	1.26524799	9.18E-23	3.59E-07	6.44E-04	1.04E-23	963.3517494	44.46026894	14.85595835	1135.450929	4.30E-21	4.04E-06	0.002527333	6.60E-22
ENSG00000137752.24	CASP1	ENSG00000137752	834	caspase 1	protein_coding	36.98	11q22.3	chr11:105025443-105035250 (-)	ENSG00000137752.24	3.494023167	-0.331640329	0.179223024	4.00488652	9.36E-23	0.087224775	0.023412904	5.01E-24	961.9490155	3.147969259	5.768720321	1199.420346	4.37E-21	0.167733699	0.054448986	3.47E-22
ENSG00000023171.18	GRAMD1B	ENSG00000023171	57476	GRAM domain containing 1B	protein_coding	45.8	11q24.1	chr11:123358428-123627774 (+)	ENSG00000023171.18	4.157745956	0.519113963	-0.143867528	3.494764465	9.75E-23	0.038829245	0.085216382	2.20E-21	959.0286025	5.194403475	3.190756748	757.2130493	4.54E-21	0.087540523	0.156092587	8.76E-20
ENSG00000104267.10	CA2	ENSG00000104267	760	carbonic anhydrase 2	protein_coding	38.44	8q21.2	chr8:85463968-85481493 (+)	ENSG00000104267.10	-1.457142253	-0.08676484	0.303780394	-1.066597019	9.97E-23	0.060125357	1.18E-06	2.75E-19	957.374723	3.847875138	38.58163212	522.9249069	4.63E-21	0.124710511	1.02E-05	7.17E-18
ENSG00000213699.9	SLC35F6	ENSG00000213699	54978	solute carrier family 35 member F6	protein_coding	52.66	2p23.3	chr2:26764284-26781231 (+)	ENSG00000213699.9	1.232294356	-0.308698425	-0.373332365	1.167660416	1.05E-22	3.45E-08	3.44E-10	6.22E-22	953.6665425	57.68167096	91.43615314	833.4131963	4.86E-21	4.95E-07	7.42E-09	2.79E-20
ENSG00000101049.17	SGK2	ENSG00000101049	10110	serum/glucocorticoid regulated kinase 2	protein_coding	49.23	20q13.12	chr20:43558968-43588237 (+)	ENSG00000101049.17	-2.858303271	0.661572959	1.558111949	-1.96176428	1.18E-22	2.58E-11	5.89E-14	4.19E-21	945.3036111	116.0905346	196.3637666	720.804336	5.44E-21	8.92E-10	3.97E-12	1.56E-19
ENSG00000182054.9	IDH2	ENSG00000182054	3418	isocitrate dehydrogenase (NADP(+)) 2	protein_coding	52.54	15q26.1	chr15:90083045-90102504 (-)	ENSG00000182054.9	-1.352701989	0.345533584	0.53813438	-1.160101192	1.23E-22	6.82E-09	2.16E-12	4.18E-21	942.2323484	68.27561901	144.5797088	720.9778552	5.67E-21	1.19E-07	8.67E-11	1.55E-19
ENSG00000198431.16	TXNRD1	ENSG00000198431	7296	thioredoxin reductase 1	protein_coding	42.37	12q23.3	chr12:104215779-104350307 (+)	ENSG00000198431.16	1.287107347	-0.190113977	-0.102196527	1.375024797	1.24E-22	1.02E-04	0.019168901	2.44E-23	941.9270357	20.64334949	6.201492397	1064.616914	5.68E-21	5.75E-04	0.046030762	1.44E-21
ENSG00000166250.12	CLMP	ENSG00000166250	79827	CXADR like membrane protein	protein_coding	45.03	11q24.1	chr11:123069872-123195248 (-)	ENSG00000166250.12	1.370648181	-0.2273287	-0.223795308	1.374181573	1.30E-22	6.68E-05	1.38E-05	2.55E-22	938.6115394	22.11323806	27.96512415	891.5935351	5.93E-21	3.98E-04	8.83E-05	1.22E-20
ENSG00000082684.16	SEMA5B	ENSG00000082684	54437	semaphorin 5B	protein_coding	50.17	3q21.1	chr3:122909082-123028605 (-)	ENSG00000082684.16	-1.627782797	0.265839018	0.664291354	-1.229330461	1.32E-22	6.32E-06	2.98E-12	6.34E-20	937.4247885	31.12448531	140.5866864	585.4612557	6.02E-21	5.00E-05	1.15E-10	1.87E-18
ENSG00000188641.14	DPYD	ENSG00000188641	1806	dihydropyrimidine dehydrogenase	protein_coding	35.1	1p21.3	chr1:97077743-97995000 (-)	ENSG00000188641.14	1.551207699	-0.012684638	0.179732036	1.743624373	1.34E-22	0.817970686	6.20E-04	5.58E-24	936.3237109	0.054008311	14.96660147	1189.772653	6.09E-21	0.878515266	0.002446657	3.82E-22
ENSG00000224814.1	NA	ENSG00000224814	NA	novel transcript	lncRNA	38.79	2q37.1	chr2:233693434-233708699 (-)	ENSG00000224814.1	-1.751724999	-0.224248874	0.24589987	-1.281576255	1.45E-22	1.70E-04	5.96E-04	4.97E-19	930.8184209	18.97060397	15.08478384	499.4845059	6.57E-21	8.99E-04	0.002366687	1.23E-17
ENSG00000041353.10	RAB27B	ENSG00000041353	5874	RAB27B, member RAS oncogene family	protein_coding	37.74	18q21.2	chr18:54717860-54895516 (+)	ENSG00000041353.10	2.289850977	-0.297506799	0.373463133	2.960820909	1.47E-22	0.004370242	1.35E-06	2.17E-25	929.7584142	9.666096005	37.95825849	1518.040799	6.66E-21	0.014492326	1.14E-05	1.89E-23
ENSG00000101194.18	SLC17A9	ENSG00000101194	63910	solute carrier family 17 member 9	protein_coding	61.28	20q13.33	chr20:62952707-62969585 (+)	ENSG00000101194.18	-1.677700459	-0.214873161	-0.105326902	-1.5681542	1.50E-22	1.85E-04	0.101406087	1.90E-21	928.0839907	18.68576628	2.874746417	765.7536611	6.79E-21	9.72E-04	0.179401047	7.67E-20
ENSG00000146038.12	DCDC2	ENSG00000146038	51473	doublecortin domain containing 2	protein_coding	38.69	6p22.3	chr6:24171755-24358059 (-)	ENSG00000146038.12	-2.013687301	0.084913273	0.4959465	-1.602654074	1.56E-22	0.132566359	5.89E-07	2.18E-20	925.3440158	2.404328114	41.94907786	635.4935845	7.05E-21	0.231807424	5.53E-06	7.06E-19
ENSG00000166173.11	LARP6	ENSG00000166173	55323	La ribonucleoprotein 6, translational regulator	protein_coding	44.62	15q23	chr15:70829130-70854157 (-)	ENSG00000166173.11	1.56598688	-0.594022463	-0.577022209	1.582987134	1.65E-22	1.08E-10	3.36E-12	1.06E-21	921.7071812	101.8732223	139.1071212	800.0991874	7.40E-21	3.13E-09	1.28E-10	4.56E-20
ENSG00000131711.15	MAP1B	ENSG00000131711	4131	microtubule associated protein 1B	protein_coding	42.29	5q13.2	chr5:72107234-72209565 (+)	ENSG00000131711.15	1.45481525	-0.921296009	-0.728672686	1.647438573	1.66E-22	1.78E-16	4.50E-15	3.75E-23	921.0524121	314.8593072	242.7156157	1030.672858	7.45E-21	2.61E-14	4.82E-13	2.11E-21
ENSG00000153029.14	MR1	ENSG00000153029	3140	major histocompatibility complex, class I-related	protein_coding	46.07	1q25.3	chr1:181033425-181061938 (+)	ENSG00000153029.14	1.579806445	-0.58788631	-0.263701768	1.903990986	1.68E-22	2.82E-10	7.90E-06	8.53E-24	920.3212907	93.15339489	30.19604716	1152.417807	7.51E-21	7.25E-09	5.46E-05	5.55E-22
ENSG00000155287.11	SLC25A28	ENSG00000155287	81894	solute carrier family 25 member 28	protein_coding	45.02	10q24.2	chr10:99610522-99620609 (-)	ENSG00000155287.11	1.958573634	-0.273184798	-0.381181536	1.850576896	1.72E-22	0.001304815	4.36E-07	2.94E-21	918.8195534	12.84764446	43.47292293	740.586822	7.66E-21	0.005221542	4.23E-06	1.14E-19
ENSG00000075391.16	RASAL2	ENSG00000075391	9462	RAS protein activator like 2	protein_coding	36.99	1q25.2	chr1:178094141-178484147 (+)	ENSG00000075391.16	1.286594396	0.238818419	-0.160191878	0.887584099	1.78E-22	1.01E-05	4.74E-04	2.35E-18	916.4136943	29.20026901	15.76548808	442.7060087	7.91E-21	7.57E-05	0.001936286	5.09E-17
ENSG00000136048.14	DRAM1	ENSG00000136048	55332	DNA damage regulated autophagy modulator 1	protein_coding	41.4	12q23.2	chr12:101877580-102012130 (+)	ENSG00000136048.14	1.283515941	-0.935682206	-0.336460922	1.882737226	1.80E-22	2.04E-18	9.50E-09	2.10E-26	915.7159647	447.7002712	65.9997443	1807.443632	7.97E-21	6.30E-16	1.41E-07	2.17E-24
ENSG00000106537.8	TSPAN13	ENSG00000106537	27075	tetraspanin 13	protein_coding	39.01	7p21.1	chr7:16753755-16784536 (+)	ENSG00000106537.8	-2.184918145	-0.046423327	-0.204009102	-2.342503919	1.86E-22	0.420333447	0.046858274	1.26E-22	913.2188284	0.669523265	4.335799127	940.6893627	8.24E-21	0.553737551	0.096563714	6.44E-21
ENSG00000143674.11	MAP3K21	ENSG00000143674	84451	mitogen-activated protein kinase kinase kinase 21	protein_coding	39.9	1q42.2	chr1:233327724-233385148 (+)	ENSG00000143674.11	-1.633932889	0.288798965	0.558994407	-1.363737447	2.03E-22	1.72E-06	3.61E-10	7.24E-21	907.3900968	36.83303368	91.0117644	691.3733417	8.94E-21	1.59E-05	7.72E-09	2.53E-19
ENSG00000110492.15	MDK	ENSG00000110492	4192	midkine	protein_coding	66.26	11p11.2	chr11:46380756-46383837 (+)	ENSG00000110492.15	2.329513071	-0.801266265	-0.290799974	2.839979361	2.12E-22	7.65E-08	1.00E-04	3.69E-23	904.3089138	52.93331184	20.71670194	1031.994433	9.33E-21	1.01E-06	5.07E-04	2.09E-21
ENSG00000286548.1	NA	ENSG00000286548	NA	novel transcript, antisense to LRRC8B	lncRNA	39.49	1p22.2	chr1:89427533-89525472 (-)	ENSG00000286548.1	8.52987279	-0.830871518	-0.477925647	8.88281866	2.15E-22	0.549772561	6.42E-05	7.36E-21	903.1773087	0.3668097	22.25113638	690.52145	9.46E-21	0.670968303	3.44E-04	2.56E-19
ENSG00000064115.11	TM7SF3	ENSG00000064115	51768	transmembrane 7 superfamily member 3	protein_coding	40.31	12p11.23	chr12:26971579-27014434 (-)	ENSG00000064115.11	-1.310382484	0.087783295	0.423268862	-0.974896917	2.18E-22	0.041748957	4.80E-10	3.18E-19	902.2597013	4.566694542	88.59471349	517.0175548	9.56E-21	0.092796645	9.87E-09	8.22E-18
ENSG00000134824.14	FADS2	ENSG00000134824	9415	fatty acid desaturase 2	protein_coding	51.23	11q12.2	chr11:61792980-61867354 (+)	ENSG00000134824.14	-2.03184886	0.068783996	0.215189484	-1.885443372	2.21E-22	0.209616657	0.001236203	1.14E-21	1249.088821	1.661052978	13.362417	1088.177697	9.67E-21	0.329767483	0.004446521	4.84E-20
ENSG00000163393.13	SLC22A15	ENSG00000163393	55356	solute carrier family 22 member 15	protein_coding	39.49	1p13.1	chr1:115976513-116070054 (+)	ENSG00000163393.13	1.730506484	-0.927037533	-0.666503034	1.991040984	2.24E-22	4.33E-13	1.08E-12	2.62E-22	900.6312665	165.9781264	153.4745639	890.0054402	9.74E-21	2.35E-11	4.74E-11	1.24E-20
ENSG00000167508.12	MVD	ENSG00000167508	4597	mevalonate diphosphate decarboxylase	protein_coding	59.29	16q24.2	chr16:88651935-88663161 (-)	ENSG00000167508.12	-1.487494128	0.080611426	-0.078629003	-1.646734557	2.31E-22	0.075038041	0.182138931	2.65E-23	898.4815971	3.42687085	1.874760677	1058.129898	1.00E-20	0.148896101	0.285387849	1.54E-21
ENSG00000165092.13	ALDH1A1	ENSG00000165092	216	aldehyde dehydrogenase 1 family member A1	protein_coding	36.05	9q21.13	chr9:72900671-73080442 (-)	ENSG00000165092.13	-1.39223611	0.762509521	0.967528242	-1.187217389	2.33E-22	6.95E-16	2.70E-18	1.10E-20	897.8421418	282.3168278	437.9715535	669.6929875	1.01E-20	8.50E-14	1.18E-15	3.71E-19
ENSG00000112473.18	SLC39A7	ENSG00000112473	7922	solute carrier family 39 member 7	protein_coding	52.92	6p21.32	chr6:33200445-33204439 (+)	ENSG00000112473.18	-1.14445431	0.029499312	0.103180432	-1.07077319	2.33E-22	0.427503398	0.01400325	1.36E-21	897.8174719	0.648882443	6.898338165	785.5328068	1.01E-20	0.560668288	0.035384202	5.67E-20
ENSG00000074410.14	CA12	ENSG00000074410	771	carbonic anhydrase 12	protein_coding	48.38	15q22.2	chr15:63321378-63381846 (-)	ENSG00000074410.14	-1.09399772	-0.679498136	-0.27781067	-0.692310254	2.35E-22	3.80E-17	4.34E-08	4.18E-17	897.3548167	355.8485821	56.29133128	353.2393474	1.01E-20	7.12E-15	5.50E-07	6.95E-16
ENSG00000178860.8	MSC	ENSG00000178860	9242	musculin	protein_coding	58.6	8q13.3	chr8:71841549-71844468 (-)	ENSG00000178860.8	1.916848177	-0.526545726	-0.489558163	1.953835739	2.38E-22	3.39E-07	3.88E-09	1.67E-21	896.2436265	44.75827911	72.26432461	773.0721998	1.03E-20	3.83E-06	6.36E-08	6.82E-20
ENSG00000173039.19	RELA	ENSG00000173039	5970	RELA proto-oncogene, NF-kB subunit	protein_coding	55.64	11q13.1	chr11:65653597-65663090 (-)	ENSG00000173039.19	1.461038615	-0.306592216	-0.577978048	1.189652782	2.42E-22	2.42E-06	1.41E-12	1.23E-19	895.2829049	35.26429804	150.0354185	556.2726199	1.04E-20	2.16E-05	5.93E-11	3.47E-18
ENSG00000057704.13	TMCC3	ENSG00000057704	57458	transmembrane and coiled-coil domain family 3	protein_coding	43.11	12q22	chr12:94567122-94650557 (-)	ENSG00000057704.13	2.654900264	-0.385869676	-0.550739143	2.490030797	2.43E-22	0.00615483	2.04E-08	3.06E-20	894.9857102	8.822222504	60.96276288	619.1304633	1.04E-20	0.01932317	2.80E-07	9.65E-19
ENSG00000198053.11	SIRPA	ENSG00000198053	140885	signal regulatory protein alpha	protein_coding	51.36	20p13	chr20:1894167-1940592 (+)	ENSG00000198053.11	-1.361048267	-0.443627732	0.019074373	-0.898346161	2.53E-22	1.07E-10	0.686453642	1.38E-17	892.1719588	101.9515818	0.166482062	385.432286	1.08E-20	3.12E-09	0.773088575	2.53E-16
ENSG00000151014.6	NOCT	ENSG00000151014	25819	nocturnin	protein_coding	44.82	4q31.1	chr4:139015781-139045939 (+)	ENSG00000151014.6	1.507106066	-0.542596916	-0.650791688	1.398911293	2.86E-22	6.89E-10	1.50E-13	2.52E-20	883.9810173	85.58941418	181.5703386	628.4133198	1.22E-20	1.56E-08	8.84E-12	8.09E-19
ENSG00000077150.20	NFKB2	ENSG00000077150	4791	nuclear factor kappa B subunit 2	protein_coding	61.37	10q24.32	chr10:102394110-102402524 (+)	ENSG00000077150.20	1.314046364	-1.009561152	-0.72228972	1.601317796	2.93E-22	1.61E-18	9.37E-16	8.11E-24	882.4373528	456.0223231	275.6218895	1156.764332	1.24E-20	5.14E-16	1.26E-13	5.32E-22
ENSG00000182831.12	C16orf72	ENSG00000182831	29035	chromosome 16 open reading frame 72	protein_coding	42.03	16p13.2	chr16:9091644-9121635 (+)	ENSG00000182831.12	1.326293069	-0.066891628	-0.424426646	0.968758051	2.98E-22	0.16362486	1.87E-10	1.71E-18	881.2016558	2.049803619	96.81905075	453.7551173	1.26E-20	0.27201615	4.32E-09	3.81E-17
ENSG00000234741.8	GAS5	ENSG00000234741	60674	growth arrest specific 5	lncRNA	44.51	1q25.1	chr1:173858559-173868882 (-)	ENSG00000234741.8	1.460160315	0.19568972	0.022920424	1.287391019	3.07E-22	5.50E-04	0.630205767	6.70E-21	879.3474139	15.32379989	0.23710883	695.465395	1.30E-20	0.002467505	0.726651904	2.36E-19
ENSG00000153879.9	CEBPG	ENSG00000153879	1054	CCAAT enhancer binding protein gamma	protein_coding	43.83	19q13.11	chr19:33373685-33382686 (+)	ENSG00000153879.9	1.412287682	-0.352480864	-0.15500111	1.609767435	3.10E-22	2.50E-07	0.001845425	2.35E-23	878.6826063	46.36829912	11.90244935	1067.710774	1.31E-20	2.92E-06	0.006281082	1.39E-21
ENSG00000064012.22	CASP8	ENSG00000064012	841	caspase 8	protein_coding	43.9	2q33.1	chr2:201233443-201287711 (+)	ENSG00000064012.22	1.299044299	-0.035911161	-0.089611539	1.245343921	3.18E-22	0.445654804	0.039829206	1.20E-21	876.9582648	0.598959339	4.661718237	792.8196126	1.34E-20	0.57818505	0.084684289	5.07E-20
ENSG00000103642.12	LACTB	ENSG00000103642	114294	lactamase beta	protein_coding	39.93	15q22.2	chr15:63121833-63142061 (+)	ENSG00000103642.12	1.852904436	-0.624502416	-1.079474557	1.397932294	3.28E-22	4.78E-09	1.29E-16	1.32E-17	874.9907956	70.76993489	323.0230996	386.7475106	1.38E-20	8.65E-08	2.29E-14	2.44E-16
ENSG00000109819.9	PPARGC1A	ENSG00000109819	10891	PPARG coactivator 1 alpha	protein_coding	38.32	4p15.2	chr4:23755041-23904089 (-)	ENSG00000109819.9	-2.487277475	0.476224765	1.293732033	-1.669770208	3.36E-22	1.34E-08	2.93E-13	8.91E-20	873.2833656	63.686213	171.5957797	570.3891509	1.41E-20	2.17E-07	1.56E-11	2.54E-18
ENSG00000144837.9	PLA1A	ENSG00000144837	51365	phospholipase A1 member A	protein_coding	45.2	3q13.33	chr3:119597875-119629811 (+)	ENSG00000144837.9	1.790055216	-0.305282313	0.284001249	2.379338778	3.39E-22	1.71E-04	1.21E-05	2.88E-25	872.7275681	18.95572987	28.49008439	1486.224169	1.41E-20	9.02E-04	7.88E-05	2.39E-23
ENSG00000152661.9	GJA1	ENSG00000152661	2697	gap junction protein alpha 1	protein_coding	40.24	6q22.31	chr6:121435595-121449727 (+)	ENSG00000152661.9	-2.150345653	0.155876453	0.895596226	-1.41062588	3.79E-22	0.011167765	3.75E-11	1.74E-18	865.2701189	7.4135259	112.2310593	453.1385808	1.58E-20	0.031523259	1.09E-09	3.87E-17
ENSG00000182670.13	TTC3	ENSG00000182670	7267	tetratricopeptide repeat domain 3	protein_coding	38.7	21q22.13	chr21:37073226-37203112 (+)	ENSG00000182670.13	-1.181944209	0.212961592	0.434885781	-0.96002002	3.92E-22	6.99E-06	3.54E-11	6.11E-20	863.2036849	30.70214788	112.8194516	587.1282971	1.63E-20	5.46E-05	1.04E-09	1.81E-18
ENSG00000100342.20	APOL1	ENSG00000100342	8542	apolipoprotein L1	protein_coding	50.01	22q12.3	chr22:36253010-36267530 (+)	ENSG00000100342.20	1.020850323	-0.467664497	0.008012298	1.496527118	4.05E-22	1.38E-13	0.817638617	2.10E-26	860.9744239	182.8784994	0.054209273	1807.193928	1.68E-20	8.63E-12	0.874025718	2.17E-24
ENSG00000143322.21	ABL2	ENSG00000143322	27	ABL proto-oncogene 2, non-receptor tyrosine kinase	protein_coding	41.31	1q25.2	chr1:179099330-179229684 (-)	ENSG00000143322.21	1.392406817	-0.28079462	-0.371663885	1.301537553	4.17E-22	5.08E-06	9.83E-09	4.40E-21	859.0214556	32.04004525	65.77190416	718.2230137	1.73E-20	4.14E-05	1.45E-07	1.63E-19
ENSG00000186141.9	POLR3C	ENSG00000186141	10623	RNA polymerase III subunit C	protein_coding	42.76	1q21.1	chr1:145824088-145844402 (+)	ENSG00000186141.9	1.35961427	-0.096371214	-0.253078555	1.202906929	4.23E-22	0.06545507	3.66E-06	1.92E-20	858.2012784	3.685057672	33.44927808	641.5735551	1.74E-20	0.133312663	2.77E-05	6.33E-19
ENSG00000111801.16	BTN3A3	ENSG00000111801	10384	butyrophilin subfamily 3 member A3	protein_coding	44.07	6p22.2	chr6:26440472-26453415 (+)	ENSG00000111801.16	1.680614443	0.036120578	0.301060348	1.945554213	4.35E-22	0.584668648	1.77E-06	5.34E-24	856.3193783	0.305996749	36.68009155	1193.787819	1.79E-20	0.700754972	1.46E-05	3.67E-22
ENSG00000001617.12	SEMA3F	ENSG00000001617	6405	semaphorin 3F	protein_coding	57.74	3p21.31	chr3:50155045-50189075 (+)	ENSG00000001617.12	1.931502781	0.841146007	0.448890682	1.539247456	4.40E-22	2.19E-12	1.35E-08	1.41E-20	861.2382418	144.8442637	63.76222519	661.0354703	1.81E-20	9.54E-11	1.94E-07	4.69E-19
ENSG00000080493.17	SLC4A4	ENSG00000080493	8671	solute carrier family 4 member 4	protein_coding	37.95	4q13.3	chr4:71062667-71572087 (+)	ENSG00000080493.17	-1.732563783	-0.440175531	0.168368841	-1.124019411	4.77E-22	6.82E-09	0.010833998	3.13E-17	922.6095431	69.95581305	7.517529351	383.3246184	1.95E-20	1.19E-07	0.028542709	5.32E-16
ENSG00000182481.9	KPNA2	ENSG00000182481	3838	karyopherin subunit alpha 2	protein_coding	43.62	17q24.2	chr17:68035708-68046854 (+)	ENSG00000182481.9	-1.305069341	0.140339906	0.037344393	-1.408064854	4.83E-22	0.002853697	0.423618729	7.17E-23	849.6295156	10.75148555	0.659998702	981.5549387	1.97E-20	0.010075178	0.546568586	3.79E-21
ENSG00000164307.13	ERAP1	ENSG00000164307	51752	endoplasmic reticulum aminopeptidase 1	protein_coding	39.27	5q15	chr5:96760810-96808100 (-)	ENSG00000164307.13	1.191931563	-0.131865104	0.210220108	1.534016774	4.83E-22	0.004220205	1.12E-05	7.11E-25	849.5307386	9.753541685	28.79666067	1388.898515	1.97E-20	0.014068271	7.35E-05	5.41E-23
ENSG00000169871.13	TRIM56	ENSG00000169871	81844	tripartite motif containing 56	protein_coding	53.9	7q22.1	chr7:101085481-101097967 (+)	ENSG00000169871.13	1.354043883	-0.308666618	-0.335002515	1.327707987	4.89E-22	4.67E-07	5.73E-08	1.07E-21	848.7483668	43.11602998	54.62561802	799.8667547	1.98E-20	5.09E-06	7.01E-07	4.56E-20
ENSG00000129474.16	AJUBA	ENSG00000129474	84962	ajuba LIM protein	protein_coding	52.84	14q11.2	chr14:22971177-22982551 (-)	ENSG00000129474.16	1.170025131	0.017489985	-0.082244763	1.070290383	4.90E-22	0.671278509	0.044372848	5.19E-21	848.6865047	0.184071737	4.44440982	709.1771494	1.98E-20	0.771019293	0.09240727	1.88E-19
ENSG00000102921.8	N4BP1	ENSG00000102921	9683	NEDD4 binding protein 1	protein_coding	42.34	16q12.1	chr16:48538726-48620148 (-)	ENSG00000102921.8	1.273832323	-0.211235389	-0.431864407	1.053203305	4.90E-22	1.20E-04	7.48E-11	1.97E-19	848.6464713	20.11300238	105.3934247	536.530696	1.98E-20	6.60E-04	1.96E-09	5.29E-18
ENSG00000122591.12	FAM126A	ENSG00000122591	84668	family with sequence similarity 126 member A	protein_coding	37.33	7p15.3	chr7:22889371-23014130 (-)	ENSG00000122591.12	1.493590217	-0.149306232	-0.149492767	1.493403683	5.29E-22	0.011054458	0.004627751	8.00E-22	843.7761439	7.437002548	9.523209582	817.6761368	2.13E-20	0.031281179	0.013820782	3.53E-20
ENSG00000254844.4	NA	ENSG00000254844	NA	novel transcript, antisense to FXYD2	lncRNA	55.92	11q23.3	chr11:117818443-117821992 (+)	ENSG00000254844.4	-2.119424796	-0.55387747	-0.391075149	-1.956622476	5.61E-22	1.11E-09	4.48E-04	8.70E-20	839.9821494	81.73972012	15.93377648	571.4301226	2.25E-20	2.40E-08	0.001846782	2.49E-18
ENSG00000116954.8	RRAGC	ENSG00000116954	64121	Ras related GTP binding C	protein_coding	41.36	1p34.3	chr1:38838198-38859772 (-)	ENSG00000116954.8	1.50890083	-0.441547944	-0.438681088	1.511767686	5.61E-22	2.94E-08	1.58E-09	2.25E-21	839.9779127	58.67978162	78.96735445	755.931508	2.25E-20	4.33E-07	2.84E-08	8.90E-20
ENSG00000128595.17	CALU	ENSG00000128595	813	calumenin	protein_coding	39.93	7q32.1	chr7:128739292-128773400 (+)	ENSG00000128595.17	-1.10758873	-0.232216421	-0.091375807	-0.966748116	5.98E-22	1.32E-06	0.024339282	2.17E-20	835.9197821	38.04379553	5.685759367	635.6115748	2.40E-20	1.26E-05	0.056311241	7.05E-19
ENSG00000168386.18	FILIP1L	ENSG00000168386	11259	filamin A interacting protein 1 like	protein_coding	38.55	3q12.1	chr3:99830141-100114513 (-)	ENSG00000168386.18	-2.345528504	0.352041564	0.801782336	-1.895787732	6.08E-22	2.87E-06	9.99E-09	9.40E-21	834.8641123	34.52083033	65.66151804	677.7585845	2.43E-20	2.50E-05	1.47E-07	3.21E-19
ENSG00000132481.7	TRIM47	ENSG00000132481	91107	tripartite motif containing 47	protein_coding	65.12	17q25.1	chr17:75874164-75878581 (-)	ENSG00000132481.7	1.743970436	-1.200837337	-0.684489393	2.26031838	6.12E-22	3.87E-15	1.83E-12	5.38E-23	834.4941289	245.7229132	146.6735384	1003.111585	2.44E-20	3.97E-13	7.45E-11	2.93E-21
ENSG00000196141.14	SPATS2L	ENSG00000196141	26010	spermatogenesis associated serine rich 2 like	protein_coding	40.19	2q33.1	chr2:200305881-200482264 (+)	ENSG00000196141.14	1.125232303	-0.078028112	-0.199947623	1.003312792	6.32E-22	0.057771546	1.58E-05	1.41E-20	832.4294844	3.925037812	27.42060095	656.8678281	2.51E-20	0.120827291	9.98E-05	4.70E-19
ENSG00000095637.22	SORBS1	ENSG00000095637	10580	sorbin and SH3 domain containing 1	protein_coding	44.47	10q24.1	chr10:95311771-95561414 (-)	ENSG00000095637.22	-2.073294515	0.006463498	0.291313834	-1.788444179	6.38E-22	0.911631253	0.00115546	1.94E-20	914.9321944	0.012556848	13.29746427	699.435986	2.53E-20	0.943747145	0.004195068	6.36E-19
ENSG00000136193.17	SCRN1	ENSG00000136193	9805	secernin 1	protein_coding	43.91	7p14.3	chr7:29920104-29990289 (-)	ENSG00000136193.17	1.054851298	-0.145112739	-0.151229606	1.048734431	6.63E-22	5.12E-04	2.57E-04	8.70E-22	829.4353402	15.53383571	17.64153722	812.475857	2.62E-20	0.002319295	0.001148126	3.82E-20
ENSG00000090861.15	AARS1	ENSG00000090861	16	alanyl-tRNA synthetase 1	protein_coding	49.47	16q22.1	chr16:70252295-70289543 (-)	ENSG00000090861.15	1.034547617	-0.427363182	-0.283709682	1.178201116	6.66E-22	2.82E-12	1.31E-08	2.63E-23	829.0897017	141.2692994	63.8439123	1058.588748	2.63E-20	1.19E-10	1.89E-07	1.53E-21
ENSG00000079459.13	FDFT1	ENSG00000079459	2222	farnesyl-diphosphate farnesyltransferase 1	protein_coding	44.37	8p23.1	chr8:11795573-11839304 (+)	ENSG00000079459.13	-1.381106671	-0.025995078	-0.078486332	-1.433597925	7.02E-22	0.556449809	0.154636803	4.55E-22	825.8193128	0.354594294	2.14358896	853.4868246	2.77E-20	0.676693496	0.251214756	2.08E-20
ENSG00000085563.15	ABCB1	ENSG00000085563	5243	ATP binding cassette subfamily B member 1	protein_coding	37.02	7q21.12	chr7:87503017-87713323 (-)	ENSG00000085563.15	-1.360512004	0.085566989	0.62180398	-0.824275012	7.06E-22	0.059417195	7.39E-13	1.18E-16	825.4305821	3.870727565	158.5870939	325.3125647	2.77E-20	0.123601407	3.42E-11	1.81E-15
ENSG00000033100.16	CHPF2	ENSG00000033100	54480	chondroitin polymerizing factor 2	protein_coding	56.82	7q36.1	chr7:151232489-151238827 (+)	ENSG00000033100.16	-1.186492206	-0.034886824	0.23367726	-0.917928122	7.07E-22	0.380114388	9.07E-06	4.93E-19	825.3671099	0.796027716	29.63369117	499.7953121	2.77E-20	0.514930306	6.13E-05	1.23E-17
ENSG00000174827.14	PDZK1	ENSG00000174827	5174	PDZ domain containing 1	protein_coding	44.57	1q21.1	chr1:145670852-145708148 (-)	ENSG00000174827.14	-2.124863302	0.184703339	0.283577368	-2.025989273	7.57E-22	0.00319721	7.46E-04	1.66E-21	1046.728333	10.64676022	14.76886344	981.4368438	2.97E-20	0.011099344	0.002865539	6.77E-20
ENSG00000223764.2	LINC02593	ENSG00000223764	NA	long intergenic non-protein coding RNA 2593	lncRNA	61.68	1p36.33	chr1:916865-921016 (-)	ENSG00000223764.2	-2.082777187	0.699832319	1.129714934	-1.652894571	7.73E-22	1.08E-12	5.97E-14	7.11E-21	819.7709713	153.5156527	196.1275322	692.3590523	3.02E-20	5.26E-11	4.01E-12	2.49E-19
ENSG00000151883.18	PARP8	ENSG00000151883	79668	poly(ADP-ribose) polymerase family member 8	protein_coding	35.7	5q11.1	chr5:50665899-50846519 (+)	ENSG00000151883.18	1.684397698	-0.506085311	-0.396871871	1.793611139	8.10E-22	9.46E-08	6.14E-08	1.39E-21	816.8758686	51.70580468	54.21499614	784.103307	3.16E-20	1.22E-06	7.45E-07	5.77E-20
ENSG00000256029.6	NA	ENSG00000256029	NA	novel protein	protein_coding	50.44	1q23.2	chr1:159834474-159873053 (-)	ENSG00000256029.6	5.578797052	-1.510209407	-1.335587215	5.753419243	8.27E-22	0.019334546	2.64E-12	2.11E-17	815.6148465	6.182695624	142.0432579	372.7938616	3.22E-20	0.04947962	1.04E-10	3.74E-16
ENSG00000111424.12	VDR	ENSG00000111424	7421	vitamin D receptor	polymorphic_pseudogene	47.72	12q13.11	chr12:47841537-47943048 (-)	ENSG00000111424.12	2.807094456	-1.839460737	-1.090018069	3.556537123	8.31E-22	1.22E-10	2.05E-13	5.38E-20	815.2680878	100.7601817	176.8882161	592.9597683	3.23E-20	3.48E-09	1.15E-11	1.62E-18
ENSG00000110090.13	CPT1A	ENSG00000110090	1374	carnitine palmitoyltransferase 1A	protein_coding	50.04	11q13.3	chr11:68754620-68844410 (-)	ENSG00000110090.13	2.037748773	-0.117032781	-0.003339327	2.151442228	8.42E-22	0.200317674	0.955412309	3.24E-22	814.5117719	1.722726307	0.003184304	875.6121857	3.26E-20	0.318966412	0.971726592	1.51E-20
ENSG00000155465.18	SLC7A7	ENSG00000155465	9056	solute carrier family 7 member 7	protein_coding	47.24	14q11.2	chr14:22773222-22829820 (-)	ENSG00000155465.18	-1.354771523	0.11032893	0.373421151	-1.091679302	8.50E-22	0.017832576	4.85E-08	1.47E-19	813.8783156	6.359985963	55.6129324	548.8369748	3.28E-20	0.046265295	6.07E-07	4.05E-18
ENSG00000164164.17	OTUD4	ENSG00000164164	54726	OTU deubiquitinase 4	protein_coding	37.6	4q31.21	chr4:145110838-145180589 (-)	ENSG00000164164.17	1.39865708	-0.248455083	-0.464065598	1.183046565	8.51E-22	6.09E-05	1.81E-10	1.67E-19	813.84407	22.4349008	97.13336187	543.3607477	3.28E-20	3.66E-04	4.19E-09	4.57E-18
ENSG00000186088.16	GSAP	ENSG00000186088	54103	gamma-secretase activating protein	protein_coding	40.16	7q11.23	chr7:77310751-77416349 (-)	ENSG00000186088.16	1.520156322	-0.272227928	-0.376002777	1.416381473	8.58E-22	1.06E-04	3.75E-08	2.05E-20	813.3208314	20.53341619	57.1645979	638.5578527	3.30E-20	5.91E-04	4.85E-07	6.71E-19
ENSG00000149503.13	INCENP	ENSG00000149503	3619	inner centromere protein	protein_coding	53.86	11q12.3	chr11:62123998-62153169 (+)	ENSG00000149503.13	-1.439310151	0.105584591	0.106424647	-1.438470094	8.64E-22	0.024283122	0.074084915	8.62E-22	812.8550908	5.690688859	3.450828561	813.0326643	3.32E-20	0.059494174	0.139897994	3.79E-20
ENSG00000125872.8	LRRN4	ENSG00000125872	164312	leucine rich repeat neuronal 4	protein_coding	51.07	20p12.3	chr20:6040546-6054060 (-)	ENSG00000125872.8	-1.913549388	0.041291499	0.178836813	-1.776004074	8.90E-22	0.463872759	0.03541019	5.62E-21	811.0694868	0.552005437	4.901310595	704.8561585	3.41E-20	0.595125203	0.076871745	2.03E-19
ENSG00000163346.17	PBXIP1	ENSG00000163346	57326	PBX homeobox interacting protein 1	protein_coding	54.24	1q21.3	chr1:154944076-154956123 (-)	ENSG00000163346.17	-1.406759612	0.247114644	0.728148406	-0.92572585	9.12E-22	8.23E-06	4.37E-14	1.42E-17	809.5255452	30.02898466	201.2907777	384.6068199	3.48E-20	6.28E-05	3.18E-12	2.59E-16
ENSG00000198736.11	MSRB1	ENSG00000198736	51734	methionine sulfoxide reductase B1	protein_coding	58.61	16p13.3	chr16:1938210-1943326 (-)	ENSG00000198736.11	1.599984083	-0.18437751	-0.510991776	1.273369817	1.00E-21	0.007059841	2.70E-10	1.37E-18	803.9209683	8.491173665	93.56110345	461.7496388	3.81E-20	0.021606968	5.97E-09	3.14E-17
ENSG00000176393.11	RNPEP	ENSG00000176393	6051	arginyl aminopeptidase	protein_coding	48.75	1q32.1	chr1:201982372-202006147 (+)	ENSG00000176393.11	-1.416562594	-0.104260754	0.282441182	-1.029860659	1.00E-21	0.030471007	1.53E-05	3.26E-18	803.6705295	5.211893936	27.54143902	431.5823837	3.82E-20	0.071667391	9.73E-05	6.82E-17
ENSG00000168310.11	IRF2	ENSG00000168310	3660	interferon regulatory factor 2	protein_coding	45.42	4q35.1	chr4:184387729-184474550 (-)	ENSG00000168310.11	1.551719505	-0.121431554	-0.101172974	1.571978085	1.01E-21	0.062680136	0.049764124	1.34E-21	803.249747	3.767882004	4.216698677	786.3673115	3.84E-20	0.128753904	0.1012338	5.62E-20
ENSG00000008441.16	NFIX	ENSG00000008441	4784	nuclear factor I X	protein_coding	55.28	19p13.13	chr19:12995608-13098796 (+)	ENSG00000008441.16	1.684306886	0.089545654	0.030725408	1.62548664	1.13E-21	0.175676683	0.575229652	2.39E-21	800.7264226	1.9335294	0.321737731	756.27979	4.27E-20	0.287921137	0.680772344	9.37E-20
ENSG00000158411.11	MITD1	ENSG00000158411	129531	microtubule interacting and trafficking domain containing 1	protein_coding	39.09	2q11.2	chr2:99161427-99181058 (-)	ENSG00000158411.11	1.639273303	-0.48547495	-0.281630841	1.843117412	1.13E-21	1.14E-07	1.32E-05	3.13E-22	796.4484053	50.65866979	28.1225834	877.9566954	4.27E-20	1.44E-06	8.56E-05	1.47E-20
ENSG00000244405.8	ETV5	ENSG00000244405	2119	ETS variant transcription factor 5	protein_coding	42.69	3q27.2	chr3:186046314-186110318 (-)	ENSG00000244405.8	1.509551022	-0.321865376	-0.317936826	1.513479572	1.14E-21	1.76E-05	6.33E-07	5.19E-21	795.9498556	27.0018006	41.59771822	709.1371048	4.30E-20	1.24E-04	5.89E-06	1.88E-19
ENSG00000171940.13	ZNF217	ENSG00000171940	7764	zinc finger protein 217	protein_coding	44.04	20q13.2	chr20:53567065-53609907 (-)	ENSG00000171940.13	1.138116035	-0.145306647	-0.088957833	1.194464849	1.15E-21	0.001730122	0.030422094	4.36E-22	795.5826762	12.0763476	5.215242595	856.2503957	4.31E-20	0.006623061	0.067726133	2.00E-20
ENSG00000136068.14	FLNB	ENSG00000136068	2317	filamin B	protein_coding	46.61	3p14.3	chr3:58008400-58172251 (+)	ENSG00000136068.14	1.171611759	-0.305784366	-0.582301065	0.89509506	1.19E-21	5.77E-08	4.66E-14	1.30E-18	793.1405981	54.5849107	200.2408394	463.50192	4.48E-20	7.83E-07	3.32E-12	3.00E-17
ENSG00000104067.16	TJP1	ENSG00000104067	7082	tight junction protein 1	protein_coding	40.21	15q13.1	chr15:29699367-29968865 (-)	ENSG00000104067.16	1.064278182	0.04355466	-0.147592242	0.87313128	1.26E-21	0.267815871	4.41E-04	2.30E-19	790.0118257	1.2798162	15.98025365	530.1322238	4.71E-20	0.397234946	0.001823357	6.11E-18
ENSG00000118263.15	KLF7	ENSG00000118263	8609	Kruppel like factor 7	protein_coding	41.5	2q33.3	chr2:207074137-207167267 (-)	ENSG00000118263.15	1.234831329	-0.284424325	-0.161890925	1.35736473	1.33E-21	1.93E-06	6.40E-04	2.35E-22	786.6597046	36.30018977	14.87526081	897.2610285	4.97E-20	1.77E-05	0.0025113	1.14E-20
ENSG00000232956.9	SNHG15	ENSG00000232956	NA	small nucleolar RNA host gene 15	lncRNA	50.27	7p13	chr7:44983023-44986961 (-)	ENSG00000232956.9	1.865134971	0.098507786	-0.455043559	1.311583626	1.35E-21	0.20887136	3.25E-08	2.44E-17	785.5711736	1.656933383	58.04739846	368.4918372	5.05E-20	0.3290598	4.25E-07	4.27E-16
ENSG00000102575.13	ACP5	ENSG00000102575	54	acid phosphatase 5, tartrate resistant	protein_coding	58.59	19p13.2	chr19:11574660-11579008 (-)	ENSG00000102575.13	3.161155371	-0.627501935	-0.349481539	3.439175767	1.38E-21	0.002360981	2.10E-04	4.62E-21	784.6826693	11.24683411	18.29146836	715.4978453	5.11E-20	0.008619656	9.60E-04	1.69E-19
ENSG00000165891.16	E2F7	ENSG00000165891	144455	E2F transcription factor 7	protein_coding	40.18	12q21.2	chr12:77021248-77065569 (-)	ENSG00000165891.16	1.265186015	-0.14394414	-0.179490834	1.229639321	1.38E-21	0.005395543	2.90E-04	4.50E-21	784.6268439	9.143717117	17.26996116	716.9110788	5.11E-20	0.017309431	0.001272481	1.66E-19
ENSG00000135842.17	NIBAN1	ENSG00000135842	116496	niban apoptosis regulator 1	protein_coding	40.12	1q25.3	chr1:184790724-184974508 (-)	ENSG00000135842.17	1.136960664	-0.467661845	-0.589092556	1.015529953	1.40E-21	8.46E-12	1.93E-14	4.20E-20	783.7937805	128.2606938	215.3761235	604.2914583	5.17E-20	3.25E-10	1.62E-12	1.29E-18
ENSG00000145604.16	SKP2	ENSG00000145604	6502	S-phase kinase associated protein 2	protein_coding	39.76	5p13.2	chr5:36151989-36184319 (+)	ENSG00000145604.16	-1.518363796	0.065227067	0.638027335	-0.945563528	1.43E-21	0.185584529	1.80E-11	8.93E-17	782.3388348	1.844559182	119.9084615	332.6064234	5.28E-20	0.300459272	5.71E-10	1.40E-15
ENSG00000101782.15	RIOK3	ENSG00000101782	8780	RIO kinase 3	protein_coding	41.69	18q11.2	chr18:23453287-23486603 (+)	ENSG00000101782.15	1.310956727	-0.247580685	-0.283520978	1.275016434	1.45E-21	3.07E-05	9.40E-07	5.83E-21	781.3727006	24.91064299	39.66317828	702.878072	5.36E-20	2.01E-04	8.40E-06	2.09E-19
ENSG00000186470.14	BTN3A2	ENSG00000186470	11118	butyrophilin subfamily 3 member A2	protein_coding	44.34	6p22.2	chr6:26365159-26378320 (+)	ENSG00000186470.14	1.230342983	-0.23456826	0.148772018	1.61368326	1.48E-21	2.93E-05	0.001320244	1.64E-24	780.3970571	25.07588927	12.81515376	1304.585853	5.44E-20	1.93E-04	0.004711007	1.19E-22
ENSG00000162733.19	DDR2	ENSG00000162733	4921	discoidin domain receptor tyrosine kinase 2	protein_coding	40.47	1q23.3	chr1:162631373-162787405 (+)	ENSG00000162733.19	2.963297793	0.061525139	0.336443618	3.238216272	1.51E-21	0.689996862	1.01E-04	4.77E-23	779.2060433	0.162523992	20.68164664	1012.16662	5.54E-20	0.785964329	5.12E-04	2.63E-21
ENSG00000110852.4	CLEC2B	ENSG00000110852	9976	C-type lectin domain family 2 member B	protein_coding	32.91	12p13.31	chr12:9852984-9870136 (-)	ENSG00000110852.4	1.917554498	-0.155374219	-0.118551814	1.954376903	1.56E-21	0.070038256	0.056825682	2.00E-21	777.3326633	3.556587515	3.957046654	762.5430204	5.70E-20	0.140707571	0.11263969	8.09E-20
ENSG00000116005.12	PCYOX1	ENSG00000116005	51449	prenylcysteine oxidase 1	protein_coding	45.24	2p13.3	chr2:70257386-70281185 (+)	ENSG00000116005.12	-1.258238052	-0.01298164	0.30809534	-0.937161072	1.58E-21	0.757064198	7.24E-07	2.44E-18	776.5696923	0.097640661	40.93226358	441.3909996	5.76E-20	0.835325385	6.63E-06	5.27E-17
ENSG00000164713.10	BRI3	ENSG00000164713	25798	brain protein I3	protein_coding	51.97	7q21.3	chr7:98252379-98310441 (+)	ENSG00000164713.10	1.053948966	-0.28699671	-0.349702107	0.991243568	1.62E-21	4.62E-08	5.18E-10	1.09E-20	775.0733065	55.90789179	87.94557567	669.9424083	5.90E-20	6.44E-07	1.06E-08	3.70E-19
ENSG00000164070.12	HSPA4L	ENSG00000164070	22824	heat shock protein family A (Hsp70) member 4 like	protein_coding	35.4	4q28.1	chr4:127781821-127840733 (+)	ENSG00000164070.12	-1.445575306	-0.13475206	0.260750076	-1.05007317	1.67E-21	0.007290885	1.10E-04	6.10E-18	773.1208674	8.414044638	20.4185844	410.9409777	6.08E-20	0.022154874	5.48E-04	1.21E-16
ENSG00000047644.18	WWC3	ENSG00000047644	55841	WWC family member 3	protein_coding	46.21	Xp22.2	chrX:10015562-10144478 (+)	ENSG00000047644.18	1.192898573	-0.02938994	-0.170379009	1.051909504	1.69E-21	0.514481154	3.17E-04	5.54E-20	772.5711873	0.436283068	16.99342472	591.6324714	6.13E-20	0.639815043	0.001370152	1.65E-18
ENSG00000152990.14	ADGRA3	ENSG00000152990	166647	adhesion G protein-coupled receptor A3	protein_coding	39.05	4p15.2	chr4:22345071-22516066 (-)	ENSG00000152990.14	-1.462137452	0.225666352	0.349951117	-1.337852687	1.73E-21	3.13E-05	2.48E-06	7.49E-21	771.1987629	24.83288507	35.16398191	689.6194614	6.26E-20	2.05E-04	1.96E-05	2.60E-19
ENSG00000148677.6	ANKRD1	ENSG00000148677	27063	ankyrin repeat domain 1	protein_coding	39.89	10q23.31	chr10:90912096-90921276 (-)	ENSG00000148677.6	1.329043735	-1.039337913	-0.693746181	1.674635466	1.77E-21	1.09E-16	1.32E-14	2.08E-22	769.7703568	327.4455109	222.2735543	905.445446	6.40E-20	1.70E-14	1.19E-12	1.01E-20
ENSG00000143384.13	MCL1	ENSG00000143384	4170	MCL1 apoptosis regulator, BCL2 family member	protein_coding	44.74	1q21.2	chr1:150574551-150579738 (-)	ENSG00000143384.13	1.247753783	-0.433974624	-0.659314727	1.02241368	1.80E-21	3.95E-10	1.45E-14	4.80E-19	768.832992	90.24167494	220.588938	500.8468255	6.49E-20	9.72E-09	1.28E-12	1.20E-17
ENSG00000006788.14	MYH13	ENSG00000006788	8735	myosin heavy chain 13	protein_coding	45.88	17p13.1	chr17:10300865-10373130 (-)	ENSG00000006788.14	-3.179104359	-0.058529913	-0.529787694	-3.65036214	1.85E-21	0.436261786	0.015853077	1.06E-21	767.0590471	0.624386317	6.62045976	800.2733542	6.68E-20	0.568521995	0.039332532	4.56E-20
ENSG00000212719.13	LINC02693	ENSG00000212719	NA	long intergenic non-protein coding RNA 2693	lncRNA	44.93	17p11.2	chr17:21428263-21574517 (-)	ENSG00000212719.13	1.48166056	-0.221688005	-0.688915727	1.014432838	1.90E-21	9.39E-04	1.63E-13	1.82E-16	765.6647397	13.77084212	180.3184531	314.2622478	6.82E-20	0.003950833	9.44E-12	2.67E-15
ENSG00000198933.9	TBKBP1	ENSG00000198933	9755	TBK1 binding protein 1	protein_coding	58.66	17q21.32	chr17:47694081-47712050 (+)	ENSG00000198933.9	1.836605666	0.38617047	0.212972952	1.663408147	1.91E-21	1.93E-05	7.55E-04	6.09E-21	765.4331332	26.64839617	14.39517512	700.6135013	6.84E-20	1.35E-04	0.00289592	2.17E-19
ENSG00000130812.10	ANGPTL6	ENSG00000130812	83854	angiopoietin like 6	protein_coding	53.5	19p13.2	chr19:10092338-10102796 (-)	ENSG00000130812.10	2.37046995	-0.626303022	-0.56863368	2.428139292	1.92E-21	1.84E-05	1.56E-08	4.25E-20	765.0614807	26.84687941	62.69278716	603.7331086	6.86E-20	1.28E-04	2.20E-07	1.30E-18
ENSG00000019549.13	SNAI2	ENSG00000019549	6591	snail family transcriptional repressor 2	protein_coding	40.53	8q11.21	chr8:48917598-48921740 (-)	ENSG00000019549.13	1.827615555	-0.264550414	0.105347363	2.197513331	1.92E-21	0.002683412	0.073043411	2.86E-23	765.011407	10.91142452	3.477410886	1052.032266	6.86E-20	0.009575182	0.138226096	1.65E-21
ENSG00000165072.10	MAMDC2	ENSG00000165072	256691	MAM domain containing 2	protein_coding	40.22	9q21.12	chr9:70043848-70226972 (+)	ENSG00000165072.10	-1.616597948	0.164227873	0.493095449	-1.287730372	2.06E-21	0.002689095	4.42E-08	2.41E-19	760.9903177	10.90591058	56.17283507	528.2689286	7.33E-20	0.009583922	5.60E-07	6.33E-18
ENSG00000185760.15	KCNQ5	ENSG00000185760	56479	potassium voltage-gated channel subfamily Q member 5	protein_coding	37.35	6q13	chr6:72621792-73198851 (+)	ENSG00000185760.15	1.887336557	-0.098620222	-0.40372398	1.582232798	2.07E-21	0.24514338	3.22E-07	8.17E-19	760.5355366	1.411142847	45.03446866	480.604014	7.37E-20	0.37154853	3.23E-06	1.95E-17
ENSG00000056097.16	ZFR	ENSG00000056097	51663	zinc finger RNA binding protein	protein_coding	38.32	5p13.3	chr5:32354350-32444740 (-)	ENSG00000056097.16	1.044044194	-0.033832346	-0.113631987	0.964244553	2.09E-21	0.385501236	0.004839285	1.82E-20	760.1363798	0.777953737	9.412191064	644.2415585	7.41E-20	0.519788946	0.014353136	6.01E-19
ENSG00000008735.14	MAPK8IP2	ENSG00000008735	23542	mitogen-activated protein kinase 8 interacting protein 2	protein_coding	62.89	22q13.33	chr22:50600793-50613981 (+)	ENSG00000008735.14	3.004249826	-1.361626082	-1.355379816	3.010496092	2.19E-21	1.88E-07	1.48E-14	3.03E-17	757.3918384	47.8932982	220.2219037	362.3214204	7.75E-20	2.25E-06	1.30E-12	5.18E-16
ENSG00000118523.6	CCN2	ENSG00000118523	1490	cellular communication network factor 2	protein_coding	52.27	6q23.2	chr6:131948176-131951372 (-)	ENSG00000118523.6	2.031264826	0.497156956	0.283357095	1.817464964	2.22E-21	3.37E-06	5.78E-05	5.02E-21	756.6442268	33.80240975	22.61605857	710.9729671	7.84E-20	2.89E-05	3.12E-04	1.82E-19
ENSG00000090020.11	SLC9A1	ENSG00000090020	6548	solute carrier family 9 member A1	protein_coding	51.7	1p36.11	chr1:27098809-27166981 (-)	ENSG00000090020.11	1.445403342	-0.069296562	-0.514197719	1.000502186	2.31E-21	0.23985122	7.02E-11	8.52E-17	754.2862579	1.444046714	106.0074382	333.8370061	8.15E-20	0.365462033	1.85E-09	1.34E-15
ENSG00000142961.14	MOB3C	ENSG00000142961	148932	MOB kinase activator 3C	protein_coding	54.42	1p33	chr1:46607715-46616891 (-)	ENSG00000142961.14	1.718981767	-0.411199299	-0.429962856	1.70021821	2.34E-21	1.01E-05	3.49E-08	2.97E-20	753.4872252	29.19488141	57.61452535	620.6488373	8.25E-20	7.57E-05	4.53E-07	9.38E-19
ENSG00000198900.6	TOP1	ENSG00000198900	7150	DNA topoisomerase I	protein_coding	39.86	20q12	chr20:41028822-41124487 (+)	ENSG00000198900.6	1.329203189	0.05381716	-0.294575835	0.980810193	2.35E-21	0.281852991	1.04E-06	6.16E-18	753.3254217	1.205516639	39.19927045	410.6199322	8.25E-20	0.412559349	9.11E-06	1.22E-16
ENSG00000030110.13	BAK1	ENSG00000030110	578	BCL2 antagonist/killer 1	protein_coding	57.18	6p21.31	chr6:33572547-33580293 (-)	ENSG00000030110.13	1.392158862	-0.179986743	-0.273424701	1.298720904	2.39E-21	0.002888513	4.55E-06	3.08E-20	752.3061353	10.72006011	32.50509949	618.8877651	8.39E-20	0.010177004	3.37E-05	9.68E-19
ENSG00000162849.16	KIF26B	ENSG00000162849	55083	kinesin family member 26B	protein_coding	44.8	1q44	chr1:245154985-245709432 (+)	ENSG00000162849.16	2.541458656	-0.362490895	-1.395294472	1.508655079	2.40E-21	0.010925385	6.87E-16	3.87E-13	752.0437484	7.464068491	282.5868606	167.5959524	8.41E-20	0.030962225	9.67E-14	3.15E-12
ENSG00000197971.16	MBP	ENSG00000197971	4155	myelin basic protein	protein_coding	48.31	18q23	chr18:76978827-77133683 (-)	ENSG00000197971.16	1.178232136	-0.319143192	-0.280586054	1.216789274	2.43E-21	1.48E-07	2.88E-07	2.35E-21	751.4309712	49.19003882	45.61775115	753.3598472	8.48E-20	1.83E-06	2.94E-06	9.28E-20
ENSG00000109079.10	TNFAIP1	ENSG00000109079	7126	TNF alpha induced protein 1	protein_coding	52.61	17q11.2	chr17:28335602-28347009 (+)	ENSG00000109079.10	1.170659772	-0.013640119	-0.379631097	0.804668794	2.51E-21	0.759983154	9.13E-10	5.56E-17	749.6572395	0.09523024	83.29415012	345.3214462	8.73E-20	0.83729914	1.72E-08	9.08E-16
ENSG00000155313.15	USP25	ENSG00000155313	29761	ubiquitin specific peptidase 25	protein_coding	35.41	21q21.1	chr21:15730025-15880069 (+)	ENSG00000155313.15	1.182878479	-0.105370727	-0.071808145	1.21644106	2.55E-21	0.025970037	0.095956134	1.54E-21	748.727786	5.547845106	2.974230792	777.8442152	8.85E-20	0.06291234	0.171721057	6.35E-20
ENSG00000144118.14	RALB	ENSG00000144118	5899	RAS like proto-oncogene B	protein_coding	46.37	2q14.2	chr2:120240064-120294710 (+)	ENSG00000144118.14	1.192417703	-0.233200482	-0.202109691	1.223508494	2.76E-21	2.08E-05	5.47E-05	2.25E-21	744.0848885	26.36589086	22.815855	755.943045	9.59E-20	1.43E-04	2.97E-04	8.90E-20
ENSG00000075643.6	MOCOS	ENSG00000075643	55034	molybdenum cofactor sulfurase	protein_coding	42.78	18q12.2	chr18:36187497-36272157 (+)	ENSG00000075643.6	1.123806255	-0.332403806	-0.215905672	1.240304389	2.84E-21	3.37E-08	9.66E-06	4.76E-22	742.4811291	57.82681728	29.37916752	850.4899655	9.84E-20	4.86E-07	6.47E-05	2.17E-20
ENSG00000269113.4	TRABD2B	ENSG00000269113	388630	TraB domain containing 2B	protein_coding	48.81	1p33	chr1:47760528-47997385 (-)	ENSG00000269113.4	-1.685463698	-0.495458958	-0.435700148	-1.625704888	2.85E-21	7.26E-10	9.18E-06	1.54E-19	742.326681	85.15313185	29.5864798	546.7612077	9.85E-20	1.64E-08	6.19E-05	4.23E-18
ENSG00000104856.14	RELB	ENSG00000104856	5971	RELB proto-oncogene, NF-kB subunit	protein_coding	51.24	19q13.32	chr19:45001449-45038198 (+)	ENSG00000104856.14	1.415011385	-1.286063955	-0.690196093	2.010879247	2.95E-21	1.22E-17	8.75E-14	3.49E-23	740.3360895	389.3057032	189.966703	1036.343976	1.02E-19	2.84E-15	5.59E-12	1.98E-21
ENSG00000112414.15	ADGRG6	ENSG00000112414	57211	adhesion G protein-coupled receptor G6	protein_coding	35.7	6q24.2	chr6:142301854-142446266 (+)	ENSG00000112414.15	-1.190195982	-0.159716133	0.307494157	-0.722985691	3.05E-21	6.02E-04	3.38E-07	9.01E-16	738.6058401	15.05684217	44.78394879	276.4881859	1.05E-19	0.002666548	3.38E-06	1.17E-14
ENSG00000104549.12	SQLE	ENSG00000104549	6713	squalene epoxidase	protein_coding	37.59	8q24.13	chr8:124998497-125022283 (+)	ENSG00000104549.12	-1.330057994	-0.031211929	-0.124968921	-1.423814985	3.09E-21	0.496871581	0.027024952	9.06E-22	737.7275211	0.474256903	5.463626692	809.9332447	1.06E-19	0.624250121	0.061374491	3.94E-20
ENSG00000237807.4	NA	ENSG00000237807	NA	novel transcript	lncRNA	44.45	8q11.23	chr8:53493523-53524336 (-)	ENSG00000237807.4	1.816893375	0.028808358	0.288287689	2.076372706	3.18E-21	0.71914536	1.95E-05	5.10E-23	736.1922316	0.132031814	26.61208047	1007.113152	1.09E-19	0.808314926	1.20E-04	2.78E-21
ENSG00000143153.13	ATP1B1	ENSG00000143153	481	ATPase Na+/K+ transporting subunit beta 1	protein_coding	43.48	1q24.2	chr1:169105697-169132722 (+)	ENSG00000143153.13	-1.119555105	-0.090853689	0.520654415	-0.508047001	3.39E-21	0.03384542	6.68E-13	1.02E-12	732.6240801	4.99422061	159.953763	154.2077821	1.16E-19	0.078177183	3.16E-11	7.66E-12
ENSG00000171033.13	PKIA	ENSG00000171033	5569	cAMP-dependent protein kinase inhibitor alpha	protein_coding	34.68	8q21.13	chr8:78516340-78605267 (+)	ENSG00000171033.13	-1.961881449	-0.031619367	0.242262756	-1.687999326	3.50E-21	0.589011945	0.012505963	1.49E-19	730.8644863	0.298934364	7.154465948	548.2397613	1.19E-19	0.704177028	0.03218113	4.11E-18
ENSG00000187323.12	DCC	ENSG00000187323	1630	DCC netrin 1 receptor	protein_coding	37.01	18q21.2	chr18:52340197-53535903 (+)	ENSG00000187323.12	11.13905444	0	-0.303485505	10.83556894	3.62E-21	1	0.002546273	2.52E-20	1128.556896	0	11.44017477	951.1723939	1.23E-19	1	0.008292059	8.09E-19
ENSG00000118785.14	SPP1	ENSG00000118785	6696	secreted phosphoprotein 1	protein_coding	36.31	4q22.1	chr4:87975650-87983426 (+)	ENSG00000118785.14	-1.092844149	0.328441498	0.317099666	-1.104185982	3.65E-21	7.31E-09	1.71E-08	2.70E-21	728.4780721	67.79164639	62.12955914	745.3654279	1.24E-19	1.27E-07	2.38E-07	1.05E-19
ENSG00000137821.11	LRRC49	ENSG00000137821	54839	leucine rich repeat containing 49	protein_coding	38.17	15q23	chr15:70853239-71053657 (+)	ENSG00000137821.11	2.043114221	-0.226228584	-1.044428827	1.224913978	3.69E-21	0.026585662	1.15E-14	6.40E-14	727.8905445	5.498248385	224.7458493	194.993323	1.25E-19	0.064102867	1.07E-12	5.95E-13
ENSG00000075223.14	SEMA3C	ENSG00000075223	10512	semaphorin 3C	protein_coding	35.82	7q21.11	chr7:80742538-80922359 (-)	ENSG00000075223.14	1.352357405	-1.193701364	-0.515126385	2.030932383	3.71E-21	7.93E-19	4.19E-11	5.56E-25	727.6032968	481.7504006	111.1211541	1414.881842	1.26E-19	3.14E-16	1.19E-09	4.32E-23
ENSG00000242366.3	UGT1A8	ENSG00000242366	54576	UDP glucuronosyltransferase family 1 member A8	protein_coding	41.09	2q37.1	chr2:233617645-233773310 (+)	ENSG00000242366.3	-2.178342627	0.321907224	1.215054345	-1.285195506	3.79E-21	1.25E-05	2.38E-13	4.97E-17	726.4021624	28.35443714	174.6448861	348.4001023	1.28E-19	9.11E-05	1.32E-11	8.20E-16
ENSG00000185033.14	SEMA4B	ENSG00000185033	10509	semaphorin 4B	protein_coding	50.67	15q26.1	chr15:90160604-90229679 (+)	ENSG00000185033.14	-1.029726338	-0.398280819	-0.321763037	-0.953208555	3.83E-21	3.77E-11	6.00E-09	3.67E-20	725.8700863	112.1967839	69.16494104	610.5600628	1.29E-19	1.24E-09	9.34E-08	1.13E-18
ENSG00000169554.21	ZEB2	ENSG00000169554	9839	zinc finger E-box binding homeobox 2	protein_coding	38.58	2q22.3	chr2:144364364-144521057 (-)	ENSG00000169554.21	1.084025603	-0.233245528	-0.023846483	1.293424647	3.94E-21	6.18E-06	0.545590563	5.52E-23	724.2939797	31.21452819	0.37460568	1001.056982	1.32E-19	4.91E-05	0.655670917	2.98E-21
ENSG00000148218.16	ALAD	ENSG00000148218	210	aminolevulinate dehydratase	protein_coding	51.37	9q32	chr9:113386312-113401290 (-)	ENSG00000148218.16	-1.630467556	0.120966404	0.517767999	-1.233665961	3.94E-21	0.02441912	3.99E-08	1.56E-18	724.2888966	5.678773005	56.80051028	457.0463827	1.32E-19	0.05975003	5.11E-07	3.52E-17
ENSG00000168016.14	TRANK1	ENSG00000168016	9881	tetratricopeptide repeat and ankyrin repeat containing 1	protein_coding	43.18	3p22.2	chr3:36826820-36945098 (-)	ENSG00000168016.14	2.095017593	-1.011463865	-0.646406562	2.460074896	4.11E-21	1.07E-10	3.62E-10	4.06E-21	798.879855	106.1960866	94.55192274	799.6224974	1.38E-19	3.12E-09	7.72E-09	1.52E-19
ENSG00000109971.14	HSPA8	ENSG00000109971	3312	heat shock protein family A (Hsp70) member 8	protein_coding	49.25	11q24.1	chr11:123057489-123063230 (-)	ENSG00000109971.14	-1.495237642	-0.033742404	-0.026941944	-1.488437182	4.11E-21	0.505910879	0.601800342	4.79E-21	845.082104	0.455245393	0.279173698	834.8398395	1.38E-19	0.632110299	0.703714762	1.75E-19
ENSG00000287263.1	NA	ENSG00000287263	NA	novel transcript	lncRNA	43.88	5p12	chr5:42983636-42993276 (-)	ENSG00000287263.1	2.474763838	0.107466969	0.374951653	2.742248522	4.12E-21	0.38655819	7.71E-06	7.46E-23	721.7339208	0.774450826	30.29794402	978.5797928	1.38E-19	0.520790298	5.34E-05	3.91E-21
ENSG00000026103.22	FAS	ENSG00000026103	355	Fas cell surface death receptor	protein_coding	37.94	10q23.31	chr10:88990531-89017059 (+)	ENSG00000026103.22	1.352347325	-0.36187106	-0.150728006	1.563490379	4.19E-21	2.76E-07	0.004108775	1.90E-22	720.9142181	45.83708159	9.82074038	911.8231883	1.40E-19	3.19E-06	0.012485369	9.38E-21
ENSG00000106366.9	SERPINE1	ENSG00000106366	5054	serpin family E member 1	protein_coding	50.41	7q22.1	chr7:101127104-101139247 (+)	ENSG00000106366.9	1.81004019	-1.580412563	-0.625528722	2.764924032	4.25E-21	9.19E-20	2.34E-11	6.81E-25	1130.463349	860.8428516	142.6860878	2437.622922	1.42E-19	5.65E-17	7.18E-10	5.23E-23
ENSG00000116560.11	SFPQ	ENSG00000116560	6421	splicing factor proline and glutamine rich	protein_coding	41.82	1p34.3	chr1:35176378-35193145 (-)	ENSG00000116560.11	-1.041307721	0.171257535	0.220289161	-0.992276095	4.36E-21	9.70E-05	6.34E-06	1.36E-20	718.6110979	20.82652716	31.10861857	658.7423519	1.45E-19	5.50E-04	4.50E-05	4.54E-19
ENSG00000196950.14	SLC39A10	ENSG00000196950	57181	solute carrier family 39 member 10	protein_coding	38.48	2q32.3	chr2:195575977-195737702 (+)	ENSG00000196950.14	-1.43907178	-0.195577565	-0.038394665	-1.28188888	4.47E-21	3.71E-04	0.537805875	1.99E-19	717.3155026	16.50227782	0.389422113	536.1294635	1.48E-19	0.001760336	0.648970963	5.34E-18
ENSG00000166278.15	C2	ENSG00000166278	717	complement C2	protein_coding	49.87	6p21.33	chr6:31897785-31945672 (+)	ENSG00000166278.15	3.520586832	0.326838257	-0.137939515	3.05580906	4.50E-21	0.117533607	0.126650118	8.40E-20	716.8942302	2.613089694	2.483015482	572.9655588	1.49E-19	0.210978397	0.214419078	2.42E-18
ENSG00000170004.17	CHD3	ENSG00000170004	1107	chromodomain helicase DNA binding protein 3	protein_coding	53.17	17p13.1	chr17:7884796-7912760 (+)	ENSG00000170004.17	-1.094910777	0.231909549	0.360723252	-0.966097074	4.61E-21	2.47E-06	2.88E-09	8.62E-20	715.582249	35.17243635	74.43712942	571.8344021	1.52E-19	2.20E-05	4.87E-08	2.47E-18
ENSG00000120708.17	TGFBI	ENSG00000120708	7045	transforming growth factor beta induced	protein_coding	48.91	5q31.1	chr5:136028988-136063818 (+)	ENSG00000120708.17	-0.888863687	-0.159523438	0.202639307	-0.526700943	4.78E-21	4.65E-05	1.48E-06	2.70E-15	713.6814278	23.39253854	37.51743621	253.0251522	1.57E-19	2.91E-04	1.24E-05	3.18E-14
ENSG00000136874.11	STX17	ENSG00000136874	55014	syntaxin 17	protein_coding	36.39	9q31.1	chr9:99906654-99974534 (+)	ENSG00000136874.11	1.183236269	0.059397282	0.028129904	1.151968892	5.30E-21	0.207726499	0.51329682	1.02E-20	708.0655324	1.665544748	0.438764921	673.747062	1.74E-19	0.32761975	0.628432609	3.45E-19
ENSG00000131747.15	TOP2A	ENSG00000131747	7153	DNA topoisomerase II alpha	protein_coding	39.79	17q21.2	chr17:40388525-40417896 (-)	ENSG00000131747.15	-1.070028197	0.118871943	-0.019865996	-1.208766137	5.55E-21	0.005305405	0.63004514	2.55E-22	705.5803791	9.18512132	0.237332524	891.7801161	1.82E-19	0.01707815	0.72651587	1.22E-20
ENSG00000223534.1	HLA-DQB1-AS1	ENSG00000223534	NA	HLA-DQB1 antisense RNA 1	lncRNA	49.29	6p21.32	chr6:32659880-32660729 (+)	ENSG00000223534.1	11.2903191	0	-0.599588858	10.69073024	5.66E-21	1	2.07E-06	2.81E-19	1084.845149	0	39.27066325	768.2789901	1.86E-19	1	1.67E-05	7.30E-18
ENSG00000171564.11	FGB	ENSG00000171564	2244	fibrinogen beta chain	protein_coding	35.09	4q31.3	chr4:154562956-154571086 (+)	ENSG00000171564.11	-5.077699138	0.713858835	0.953243956	-4.838314017	5.69E-21	2.33E-09	0.034177973	8.95E-23	704.2562709	76.02855959	5.856582549	965.2250585	1.86E-19	4.56E-08	0.074662961	4.66E-21
ENSG00000168140.5	VASN	ENSG00000168140	114990	vasorin	protein_coding	63.46	16p13.3	chr16:4371848-4383538 (+)	ENSG00000168140.5	-1.418180433	0.171487688	0.877269242	-0.712398879	5.79E-21	0.001355715	3.32E-15	4.43E-14	703.3035261	12.74198571	248.7926724	201.0879591	1.89E-19	0.00538964	3.58E-13	4.22E-13
ENSG00000267387.1	NA	ENSG00000267387	NA	novel transcript, antisense to C19orf66	lncRNA	55.94	19p13.2	chr19:10089032-10090377 (-)	ENSG00000267387.1	2.274281807	-0.622299514	-0.364256636	2.532324685	5.95E-21	1.86E-05	2.12E-05	8.71E-21	701.8044476	26.79600752	26.29448324	681.6914393	1.94E-19	1.30E-04	1.29E-04	3.00E-19
ENSG00000111912.20	NCOA7	ENSG00000111912	135112	nuclear receptor coactivator 7	protein_coding	39.05	6q22.31	chr6:125781161-125932034 (+)	ENSG00000111912.20	1.761485624	-0.014444794	-0.230166877	1.545763541	6.03E-21	0.852236668	5.90E-04	3.20E-19	701.1276351	0.035361653	15.11189681	516.7668928	1.96E-19	0.901841946	0.002348835	8.26E-18
ENSG00000049130.16	KITLG	ENSG00000049130	4254	KIT ligand	protein_coding	36.84	12q21.32	chr12:88492793-88580851 (-)	ENSG00000049130.16	-2.147535169	1.356959211	0.554251156	-2.950243225	6.35E-21	1.25E-19	7.50E-06	3.20E-26	698.384658	555.5459971	30.40975484	1751.672769	2.06E-19	7.12E-17	5.22E-05	3.20E-24
ENSG00000148248.14	SURF4	ENSG00000148248	6836	surfeit 4	protein_coding	52.38	9q34.2	chr9:133361450-133376166 (-)	ENSG00000148248.14	-0.968275524	-0.12689981	-0.08605304	-0.927428754	6.52E-21	0.001523486	0.027669286	2.23E-20	696.9246055	12.42187055	5.413953412	634.38764	2.11E-19	0.005938808	0.062521062	7.21E-19
ENSG00000197249.14	SERPINA1	ENSG00000197249	5265	serpin family A member 1	protein_coding	51.8	14q32.13	chr14:94376747-94390693 (-)	ENSG00000197249.14	-1.347377323	-0.0384631	0.168098413	-1.14081581	6.55E-21	0.417091599	0.005219405	4.85E-19	696.6924629	0.679034647	9.225343393	500.4401271	2.12E-19	0.550533182	0.015300734	1.21E-17
ENSG00000161888.11	SPC24	ENSG00000161888	147841	SPC24 component of NDC80 kinetochore complex	protein_coding	53.53	19p13.2	chr19:11131520-11155808 (-)	ENSG00000161888.11	-1.419525095	0.09136385	0.126696437	-1.384192508	6.69E-21	0.060008167	0.050506705	1.21E-20	695.574341	3.851635881	4.187508783	664.5678469	2.15E-19	0.124556978	0.10244384	4.08E-19
ENSG00000124766.7	SOX4	ENSG00000124766	6659	SRY-box transcription factor 4	protein_coding	52.52	6p22.3	chr6:21593751-21598619 (+)	ENSG00000124766.7	-1.205980735	0.307963215	0.921312868	-0.592631082	6.69E-21	6.11E-08	1.31E-17	8.70E-14	695.5633134	54.23994693	387.045983	190.0683077	2.15E-19	8.23E-07	3.91E-15	7.91E-13
ENSG00000159399.10	HK2	ENSG00000159399	3099	hexokinase 2	protein_coding	47.55	2p12	chr2:74834127-74893359 (+)	ENSG00000159399.10	1.224480667	-0.15550315	-0.263141576	1.116842242	6.83E-21	0.003354274	2.99E-06	1.15E-19	694.4494639	10.33526247	34.33405182	559.1526697	2.20E-19	0.011555119	2.31E-05	3.25E-18
ENSG00000226742.4	HSBP1L1	ENSG00000226742	440498	heat shock factor binding protein 1 like 1	protein_coding	50.46	18q23	chr18:79964582-79970822 (+)	ENSG00000226742.4	1.494114346	-0.093759642	-0.006805267	1.581068721	6.93E-21	0.14423392	0.896850304	2.10E-21	693.7080681	2.260596111	0.017124162	759.8398333	2.22E-19	0.247210467	0.932428741	8.43E-20
ENSG00000174307.7	PHLDA3	ENSG00000174307	23612	pleckstrin homology like domain family A member 3	protein_coding	57.4	1q32.1	chr1:201464278-201469237 (-)	ENSG00000174307.7	1.068670402	-0.293366872	-0.577401265	0.784636008	7.00E-21	1.42E-07	3.13E-14	3.71E-17	693.1862154	49.41291581	206.9486324	356.5482481	2.24E-19	1.76E-06	2.46E-12	6.22E-16
ENSG00000196756.13	SNHG17	ENSG00000196756	NA	small nucleolar RNA host gene 17	lncRNA	51.19	20q11.23	chr20:38419638-38435409 (-)	ENSG00000196756.13	1.591208114	-0.05204971	-0.171365402	1.471892423	7.12E-21	0.462982505	0.00371879	1.04E-19	692.2487708	0.554230192	10.07253662	563.796407	2.27E-19	0.594341144	0.01145355	2.94E-18
ENSG00000164244.20	PRRC1	ENSG00000164244	133619	proline rich coiled-coil 1	protein_coding	36.29	5q23.2	chr5:127517609-127555089 (+)	ENSG00000164244.20	-1.253201148	0.161144552	0.366780533	-1.047565167	7.13E-21	9.59E-04	8.25E-08	4.25E-19	692.2030201	13.70913475	52.49304398	505.6009105	2.27E-19	0.004027749	9.68E-07	1.08E-17
ENSG00000185722.18	ANKFY1	ENSG00000185722	51479	ankyrin repeat and FYVE domain containing 1	protein_coding	44.9	17p13.2	chr17:4163821-4263995 (-)	ENSG00000185722.18	1.039697989	0.137381457	-0.100825125	0.801491407	7.23E-21	0.002123436	0.013789791	5.76E-18	691.4916075	11.52739097	6.932969559	412.7760866	2.30E-19	0.007889364	0.034956709	1.15E-16
ENSG00000150961.15	SEC24D	ENSG00000150961	9871	SEC24 homolog D, COPII coat complex component	protein_coding	38.92	4q26	chr4:118722823-118838683 (-)	ENSG00000150961.15	-1.097095104	-0.157851951	-0.052390769	-0.991633922	7.48E-21	4.30E-04	0.252397705	1.68E-19	689.6804653	16.05519073	1.367481356	543.2166882	2.38E-19	0.001999334	0.369039841	4.57E-18
ENSG00000161011.20	SQSTM1	ENSG00000161011	8878	sequestosome 1	protein_coding	54.99	5q35.3	chr5:179806398-179838078 (+)	ENSG00000161011.20	0.937452919	-0.314498803	-0.158269385	1.093682338	7.77E-21	1.91E-09	1.23E-04	1.57E-22	687.6414007	77.50478303	20.01679533	924.8875684	2.47E-19	3.89E-08	6.08E-04	7.84E-21
ENSG00000264324.1	NA	ENSG00000264324	NA	novel protein	protein_coding	45.45	2p13.1	chr2:74211604-74363377 (-)	ENSG00000264324.1	1.307824555	-0.560212057	-0.263464602	1.60457201	8.01E-21	8.18E-11	7.23E-06	1.52E-22	686.1006525	104.5306329	30.56251645	927.5416436	2.53E-19	2.45E-09	5.05E-05	7.57E-21
ENSG00000198363.18	ASPH	ENSG00000198363	444	aspartate beta-hydroxylase	protein_coding	38.17	8q12.3	chr8:61500556-61714640 (-)	ENSG00000198363.18	-1.120531055	-0.733029053	-0.179657466	-0.567159468	8.44E-21	3.44E-16	2.68E-04	2.28E-13	683.3531685	298.696658	17.51168208	175.260538	2.67E-19	4.69E-14	0.00118895	1.93E-12
ENSG00000054277.14	OPN3	ENSG00000054277	23596	opsin 3	protein_coding	39.62	1q43	chr1:241590102-241677376 (-)	ENSG00000054277.14	-1.134091593	-0.084239153	0.580757845	-0.469094595	8.48E-21	0.050463497	3.15E-13	1.45E-11	683.0986452	4.189194047	170.5503779	122.2742405	2.67E-19	0.108339461	1.66E-11	8.99E-11
ENSG00000166741.7	NNMT	ENSG00000166741	4837	nicotinamide N-methyltransferase	protein_coding	43.33	11q23.2	chr11:114257787-114313285 (+)	ENSG00000166741.7	0.980427893	-0.04688309	-0.161743067	0.865567916	8.62E-21	0.224154019	1.61E-04	2.32E-19	682.2243924	1.54730846	19.13370016	529.8583304	2.71E-19	0.347539838	7.69E-04	6.14E-18
ENSG00000143367.16	TUFT1	ENSG00000143367	7286	tuftelin 1	protein_coding	45.93	1q21.3	chr1:151540305-151583583 (+)	ENSG00000143367.16	1.49474075	-0.798737969	-1.3832391	0.910239619	8.73E-21	2.61E-12	9.78E-20	1.72E-13	681.5592559	142.1845188	566.3052814	179.5126009	2.74E-19	1.11E-10	6.66E-17	1.48E-12
ENSG00000182704.8	TSKU	ENSG00000182704	25987	tsukushi, small leucine rich proteoglycan	protein_coding	55.35	11q13.5	chr11:76782251-76798153 (+)	ENSG00000182704.8	1.174316487	-0.176759481	-0.128217444	1.222858524	8.81E-21	8.19E-04	0.00630306	4.53E-21	681.103432	14.15854528	8.764506752	716.6218909	2.76E-19	0.003501095	0.018021589	1.66E-19
ENSG00000122643.21	NT5C3A	ENSG00000122643	51251	5'-nucleotidase, cytosolic IIIA	protein_coding	37.98	7p14.3	chr7:33014114-33062797 (-)	ENSG00000122643.21	1.524619263	0.016241509	0.094867145	1.603244898	8.82E-21	0.80646552	0.07883815	2.11E-21	681.0539038	0.061201826	3.334674643	759.487694	2.76E-19	0.870247636	0.146921331	8.46E-20
ENSG00000173706.14	HEG1	ENSG00000173706	57493	heart development protein with EGF like domains 1	protein_coding	44.99	3q21.2	chr3:124965710-125055997 (-)	ENSG00000173706.14	1.028612979	0.048062779	-0.082106419	0.898443782	8.96E-21	0.238851722	0.042316714	3.03E-19	680.2443368	1.450364581	4.539521666	518.9783466	2.80E-19	0.364395404	0.088929833	7.84E-18
ENSG00000126790.12	L3HYPDH	ENSG00000126790	112849	trans-L-3-hydroxyproline dehydratase	protein_coding	42.5	14q23.1	chr14:59460363-59484408 (-)	ENSG00000126790.12	1.889655566	0.202635591	0.067228483	1.754248458	9.14E-21	0.02458027	0.278899746	3.23E-20	679.1621788	5.664747697	1.220740716	616.6252272	2.85E-19	0.060083929	0.398645509	1.01E-18
ENSG00000158079.16	PTPDC1	ENSG00000158079	138639	protein tyrosine phosphatase domain containing 1	protein_coding	39.39	9q22.32	chr9:94030794-94109856 (+)	ENSG00000158079.16	1.674809031	0.106194764	-0.39484886	1.173765407	9.56E-21	0.155221995	2.99E-07	1.58E-16	676.878412	2.137286796	45.42386847	317.8562517	2.98E-19	0.261362725	3.03E-06	2.36E-15
ENSG00000150403.18	TMCO3	ENSG00000150403	55002	transmembrane and coiled-coil domains 3	protein_coding	48.37	13q34	chr13:113491021-113554590 (+)	ENSG00000150403.18	-1.049326537	-0.35739551	-0.235541472	-0.927472499	9.67E-21	8.17E-10	7.10E-06	4.73E-19	676.2575613	84.19746172	30.63877423	501.4456121	3.01E-19	1.83E-08	4.98E-05	1.19E-17
ENSG00000085276.19	MECOM	ENSG00000085276	2122	MDS1 and EVI1 complex locus	protein_coding	37.45	3q26.2	chr3:169083499-169663775 (-)	ENSG00000085276.19	-1.656930735	0.498698654	0.889631711	-1.265997678	9.77E-21	1.96E-10	7.12E-13	4.33E-19	675.7096912	96.42052533	159.0870992	504.8489643	3.03E-19	5.25E-09	3.33E-11	1.09E-17
ENSG00000164125.15	GASK1B	ENSG00000164125	51313	golgi associated kinase 1B	protein_coding	37.11	4q32.1	chr4:158124474-158173318 (-)	ENSG00000164125.15	-2.432185913	0.347143421	1.959448106	-0.819881229	9.84E-21	1.49E-05	1.93E-17	6.65E-12	675.3750341	27.64948239	375.4333967	131.0143785	3.05E-19	1.07E-04	5.13E-15	4.37E-11
ENSG00000107290.14	SETX	ENSG00000107290	23064	senataxin	protein_coding	41	9q34.13	chr9:132261356-132354986 (-)	ENSG00000107290.14	1.112986282	-0.060171544	-0.328645195	0.844512632	1.02E-20	0.18521323	1.80E-08	1.80E-17	673.351712	1.847780811	61.78881518	377.4805635	3.16E-19	0.30002923	2.50E-07	3.23E-16
ENSG00000168685.15	IL7R	ENSG00000168685	3575	interleukin 7 receptor	protein_coding	39.18	5p13.2	chr5:35852695-35879603 (+)	ENSG00000168685.15	3.059495611	-0.433783862	-0.455934574	3.037344899	1.05E-20	0.013130717	9.52E-06	1.51E-19	801.9684878	7.115649247	30.38662773	645.3556993	3.24E-19	0.036031212	6.39E-05	4.15E-18
ENSG00000171848.15	RRM2	ENSG00000171848	6241	ribonucleotide reductase regulatory subunit M2	protein_coding	50.79	2p25.1	chr2:10120698-10211725 (+)	ENSG00000171848.15	-1.192494643	0.049073859	0.21771995	-1.023848552	1.05E-20	0.270435565	9.60E-05	4.78E-19	671.8572552	1.265569473	20.86356943	500.980633	3.24E-19	0.400145041	4.89E-04	1.19E-17
ENSG00000281450.1	PANDAR	ENSG00000281450	NA	promoter of CDKN1A antisense DNA damage activated RNA	lncRNA	49.87	6p21.2	chr6:36673621-36675126 (-)	ENSG00000281450.1	4.612253968	0.219186929	-0.339004861	4.054062178	1.05E-20	0.534957166	0.002416176	4.75E-19	671.8103082	0.394944617	11.18602075	501.2762638	3.24E-19	0.658358281	0.007927497	1.19E-17
ENSG00000183431.12	SF3A3	ENSG00000183431	10946	splicing factor 3a subunit 3	protein_coding	44.37	1p34.3	chr1:37956975-37990075 (-)	ENSG00000183431.12	-1.287197941	0.021393677	0.266982919	-1.041608699	1.07E-20	0.642046057	2.94E-05	1.99E-18	670.9133436	0.220977327	25.06335534	448.4505173	3.29E-19	0.749075719	1.72E-04	4.39E-17
ENSG00000171206.14	TRIM8	ENSG00000171206	81603	tripartite motif containing 8	protein_coding	58.57	10q24.32	chr10:102642310-102660680 (+)	ENSG00000171206.14	1.108701072	-0.017727114	-0.168871973	0.957556212	1.07E-20	0.688953934	3.74E-04	5.52E-19	670.8663395	0.163683248	16.48132387	495.4681433	3.29E-19	0.785193782	0.001578781	1.36E-17
ENSG00000204252.14	HLA-DOA	ENSG00000204252	3111	major histocompatibility complex, class II, DO alpha	protein_coding	52.57	6p21.32	chr6:33004182-33009591 (-)	ENSG00000204252.14	11.09267035	0	-1.036164017	10.05650633	1.08E-20	1	7.07E-10	1.14E-17	1025.216621	0	99.9660293	552.1125848	3.29E-19	1	1.38E-08	2.12E-16
ENSG00000152229.18	PSTPIP2	ENSG00000152229	9050	proline-serine-threonine phosphatase interacting protein 2	protein_coding	42.75	18q21.1	chr18:45983536-46072272 (-)	ENSG00000152229.18	1.625621672	-0.595499536	-0.331010281	1.890110927	1.11E-20	3.23E-08	3.15E-06	3.26E-21	668.9965075	58.08262415	34.10683136	734.807743	3.40E-19	4.69E-07	2.42E-05	1.25E-19
ENSG00000026508.19	CD44	ENSG00000026508	960	CD44 molecule (Indian blood group)	protein_coding	41.56	11p13	chr11:35138870-35232402 (+)	ENSG00000026508.19	1.148547306	-0.775937828	-0.838929198	1.085555936	1.15E-20	6.65E-16	3.38E-17	1.37E-19	667.1872644	283.3377419	359.2279158	551.9242691	3.52E-19	8.21E-14	7.88E-15	3.79E-18
ENSG00000050344.9	NFE2L3	ENSG00000050344	9603	nuclear factor, erythroid 2 like 3	protein_coding	44.68	7p15.2	chr7:26152198-26187137 (+)	ENSG00000050344.9	1.110637392	-0.480396387	-0.117389974	1.473643805	1.17E-20	6.98E-11	0.008256865	2.12E-23	666.505223	106.0692925	8.118113701	1076.190092	3.56E-19	2.13E-09	0.022701049	1.26E-21
ENSG00000179833.4	SERTAD2	ENSG00000179833	9792	SERTA domain containing 2	protein_coding	40.14	2p14	chr2:64631621-64751005 (-)	ENSG00000179833.4	1.056592117	-0.016896296	-0.233387617	0.840100796	1.19E-20	0.690142376	3.14E-06	5.42E-18	665.7069688	0.162362629	34.11707657	414.7277819	3.61E-19	0.786046121	2.42E-05	1.08E-16
ENSG00000188486.3	H2AX	ENSG00000188486	3014	H2A.X variant histone	protein_coding	66.42	11q23.3	chr11:119093854-119095467 (-)	ENSG00000188486.3	-1.377182807	-0.203234369	0.04044918	-1.133499258	1.21E-20	3.19E-04	0.492396524	2.68E-18	664.9198484	16.96894107	0.484282825	438.2254166	3.66E-19	0.001556139	0.610522948	5.74E-17
ENSG00000163485.17	ADORA1	ENSG00000163485	134	adenosine A1 receptor	protein_coding	48.14	1q32.1	chr1:203090654-203167405 (+)	ENSG00000163485.17	-1.500721458	0.522740232	0.739814751	-1.283646939	1.22E-20	4.28E-11	3.29E-12	8.61E-20	664.1506993	110.8928543	139.3767346	571.8830185	3.70E-19	1.39E-09	1.26E-10	2.47E-18
ENSG00000157168.20	NRG1	ENSG00000157168	3084	neuregulin 1	protein_coding	37.94	8p12	chr8:31639222-32855666 (+)	ENSG00000157168.20	1.369523515	0.221176814	0.024658685	1.173005386	1.23E-20	6.38E-04	0.614705472	4.31E-19	664.0651429	14.88240269	0.259307594	505.0120154	3.70E-19	0.00281153	0.714047577	1.09E-17
ENSG00000158985.13	CDC42SE2	ENSG00000158985	56990	CDC42 small effector 2	protein_coding	39.71	5q31.1	chr5:131245493-131398447 (+)	ENSG00000158985.13	1.24050778	-1.36880174	-1.45753094	1.151778581	1.23E-20	4.39E-20	4.35E-22	8.53E-18	664.032576	602.2965033	856.3925859	400.2881267	3.70E-19	3.11E-17	9.26E-19	1.63E-16
ENSG00000074696.13	HACD3	ENSG00000074696	51495	3-hydroxyacyl-CoA dehydratase 3	protein_coding	42.55	15q22.31	chr15:65530418-65578349 (+)	ENSG00000074696.13	-1.035906165	-0.235455333	-0.016591692	-0.817042523	1.23E-20	1.70E-06	0.694009851	7.35E-18	663.9770615	36.87294744	0.158108133	404.9567431	3.70E-19	1.58E-05	0.779434191	1.42E-16
ENSG00000154380.17	ENAH	ENSG00000154380	55740	ENAH actin regulator	protein_coding	38.55	1q42.12	chr1:225486835-225653142 (-)	ENSG00000154380.17	1.009149081	-8.91E-04	-0.074626305	0.935413773	1.25E-20	0.982059045	0.06339124	9.11E-20	663.1485285	5.15E-04	3.746268892	569.4014242	3.75E-19	0.989611111	0.123006011	2.59E-18
ENSG00000122952.17	ZWINT	ENSG00000122952	11130	ZW10 interacting kinetochore protein	protein_coding	48.04	10q21.1	chr10:56357227-56361273 (-)	ENSG00000122952.17	-1.204857475	0.001503772	-0.05414878	-1.260510028	1.26E-20	0.972409178	0.30084711	5.97E-21	662.7106718	0.001218481	1.112394561	701.6158732	3.78E-19	0.983552449	0.422982262	2.13E-19
ENSG00000122406.14	RPL5	ENSG00000122406	6125	ribosomal protein L5	protein_coding	40.37	1p22.1	chr1:92832013-92841924 (+)	ENSG00000122406.14	-0.978599488	0.188879342	0.478965836	-0.688512994	1.28E-20	2.59E-05	7.24E-13	8.78E-17	662.007909	25.53384334	158.8570786	333.0599069	3.82E-19	1.74E-04	3.37E-11	1.38E-15
ENSG00000134684.10	YARS1	ENSG00000134684	8565	tyrosyl-tRNA synthetase 1	protein_coding	46.35	1p35.1	chr1:32775237-32818153 (-)	ENSG00000134684.10	0.956329225	-0.269914199	-0.218943548	1.007299876	1.28E-20	8.89E-08	2.26E-06	4.01E-21	661.9809492	52.06065123	35.58944853	723.2028636	3.82E-19	1.16E-06	1.80E-05	1.51E-19
ENSG00000104951.16	IL4I1	ENSG00000104951	259307	interleukin 4 induced 1	protein_coding	54.88	19q13.33	chr19:49889654-49929539 (-)	ENSG00000104951.16	1.906543555	-0.836979735	-0.410421333	2.333101958	1.28E-20	6.10E-09	8.35E-07	3.49E-21	661.7281697	69.05277249	40.2391922	730.9597614	3.83E-19	1.08E-07	7.53E-06	1.33E-19
ENSG00000157557.13	ETS2	ENSG00000157557	2114	ETS proto-oncogene 2, transcription factor	protein_coding	46.16	21q22.2	chr21:38805183-38824955 (+)	ENSG00000157557.13	1.120455312	-0.10817159	0.082893892	1.311520794	1.34E-20	0.028138137	0.053161972	2.65E-22	659.7109529	5.378605009	4.086933562	889.2012044	3.98E-19	0.067142901	0.106655776	1.25E-20
ENSG00000125826.20	RBCK1	ENSG00000125826	10616	RANBP2-type and C3HC4-type zinc finger containing 1	protein_coding	51.12	20p13	chr20:407498-430966 (+)	ENSG00000125826.20	0.972687254	-1.056876383	-0.524378637	1.505185001	1.37E-20	2.60E-21	6.74E-14	2.67E-25	658.5034723	747.5494347	194.1546996	1494.547901	4.07E-19	2.95E-18	4.42E-12	2.26E-23
ENSG00000143641.10	GALNT2	ENSG00000143641	2590	polypeptide N-acetylgalactosaminyltransferase 2	protein_coding	45.94	1q42.13	chr1:230057990-230282122 (+)	ENSG00000143641.10	-0.974483264	-0.327102465	-0.036671196	-0.684051994	1.39E-20	2.03E-09	0.3493961	1.36E-16	657.9278279	77.05839964	0.906648746	321.7222331	4.11E-19	4.09E-08	0.472978588	2.05E-15
ENSG00000006459.11	KDM7A	ENSG00000006459	80853	lysine demethylase 7A	protein_coding	39.15	7q34	chr7:140084746-140176983 (-)	ENSG00000006459.11	1.838348517	-0.110303876	-0.439863451	1.508788942	1.46E-20	0.170101829	1.62E-07	5.35E-18	722.6551962	1.990377758	49.95747039	450.6461821	4.32E-19	0.280577095	1.75E-06	1.07E-16
ENSG00000164951.16	PDP1	ENSG00000164951	54704	pyruvate dehyrogenase phosphatase catalytic subunit 1	protein_coding	42.9	8q22.1	chr8:93857807-93926068 (+)	ENSG00000164951.16	1.255238316	-0.075395771	-0.251630191	1.079003895	1.47E-20	0.149726725	1.28E-05	9.96E-19	654.8646744	2.19761178	28.26791162	473.268641	4.35E-19	0.254018002	8.27E-05	2.35E-17
ENSG00000160285.15	LSS	ENSG00000160285	4047	lanosterol synthase	protein_coding	53.33	21q22.3	chr21:46188141-46228824 (-)	ENSG00000160285.15	-1.23154131	-0.090227631	-0.484719531	-1.626033209	1.48E-20	0.054303364	1.24E-09	3.92E-23	654.5503849	4.045417653	80.87113465	1027.284292	4.37E-19	0.114985433	2.27E-08	2.20E-21
ENSG00000144452.15	ABCA12	ENSG00000144452	26154	ATP binding cassette subfamily A member 12	protein_coding	37.18	2q35	chr2:214931542-215138626 (-)	ENSG00000144452.15	-1.303799627	-0.160382887	0.139657164	-1.003759576	1.48E-20	0.001830696	0.019189938	1.56E-17	654.4949813	11.92399775	6.19909533	381.7448475	4.37E-19	0.006954932	0.046068291	2.83E-16
ENSG00000172059.11	KLF11	ENSG00000172059	8462	Kruppel like factor 11	protein_coding	50.79	2p25.1	chr2:10042849-10054836 (+)	ENSG00000172059.11	1.142561368	-0.202409658	-0.126234208	1.218736818	1.49E-20	2.49E-04	0.006125644	5.36E-21	654.3488466	17.74949917	8.833764436	707.455739	4.38E-19	0.001253614	0.017599991	1.93E-19
ENSG00000163041.12	H3-3A	ENSG00000163041	3020	H3.3 histone A	protein_coding	43.36	1q42.12	chr1:226061851-226073212 (+)	ENSG00000163041.12	-1.236690159	0.118811656	0.375921733	-0.979580083	1.50E-20	0.014439062	4.28E-08	4.12E-18	653.8519049	6.829392875	56.36618763	423.7733727	4.41E-19	0.039030376	5.44E-07	8.40E-17
ENSG00000235531.11	MSC-AS1	ENSG00000235531	NA	MSC antisense RNA 1	lncRNA	37.87	8q13.3	chr8:71828167-72118393 (+)	ENSG00000235531.11	1.315907317	-0.049061686	-0.297506684	1.067462319	1.53E-20	0.389593011	1.46E-06	6.84E-18	652.7887162	0.764470783	37.56568238	407.2495543	4.50E-19	0.52393755	1.23E-05	1.33E-16
ENSG00000254166.3	CASC19	ENSG00000254166	NA	cancer susceptibility 19	lncRNA	38.79	8q24.21	chr8:127072694-127227541 (-)	ENSG00000254166.3	5.084613128	-0.634999308	-0.601971723	5.117640714	1.58E-20	0.260016232	7.27E-06	1.62E-18	651.4705906	1.640735624	30.54153869	455.6307306	4.61E-19	0.38826933	5.07E-05	3.64E-17
ENSG00000085449.15	WDFY1	ENSG00000085449	57590	WD repeat and FYVE domain containing 1	protein_coding	42.71	2q36.1	chr2:223855716-223945357 (-)	ENSG00000085449.15	1.275880271	-0.270646248	-0.136582649	1.40994387	1.65E-20	1.57E-05	0.008813111	1.81E-21	649.3346814	27.45299694	7.964360779	768.5678084	4.81E-19	1.12E-04	0.023952035	7.33E-20
ENSG00000174564.13	IL20RB	ENSG00000174564	53833	interleukin 20 receptor subunit beta	protein_coding	41.89	3q22.3	chr3:136946230-137011085 (+)	ENSG00000174564.13	3.159982364	-0.386674995	-0.502897173	3.043760186	1.72E-20	0.066090933	6.64E-06	1.07E-18	647.0253592	3.666636608	30.91434054	470.557935	5.03E-19	0.134307429	4.70E-05	2.51E-17
ENSG00000213500.3	LAP3P2	ENSG00000213500	NA	leucine aminopeptidase 3 pseudogene 2	processed_pseudogene	48.76	6p21.2	chr6:36673817-36675270 (+)	ENSG00000213500.3	4.480234117	0.012722508	-0.480904601	3.986607009	1.73E-20	0.9711231	8.31E-05	2.10E-18	646.8731215	0.001334775	21.35702879	446.6722408	5.03E-19	0.982660054	4.30E-04	4.58E-17
ENSG00000125505.17	MBOAT7	ENSG00000125505	79143	membrane bound O-acyltransferase domain containing 7	protein_coding	55.03	19q13.42	chr19:54173412-54189882 (-)	ENSG00000125505.17	-1.140186712	-0.348980023	-0.007633205	-0.798839895	1.81E-20	1.14E-08	0.870796177	2.12E-16	644.5399197	64.7676094	0.026958454	310.5005723	5.27E-19	1.87E-07	0.913368196	3.08E-15
ENSG00000140950.16	MEAK7	ENSG00000140950	57707	MTOR associated protein, eak-7 homolog	protein_coding	49.63	16q24.1	chr16:84476355-84554033 (-)	ENSG00000140950.16	1.23291629	-0.239741067	-0.648542332	0.824115025	1.82E-20	9.41E-05	1.10E-13	2.16E-15	644.3654795	20.93247959	186.3778616	257.6273877	5.28E-19	5.37E-04	6.86E-12	2.61E-14
ENSG00000217801.10	NA	ENSG00000217801	NA	protein tyrosine phosphatase family pseudogene	transcribed_unprocessed_pseudogene	64.31	1p36.33	chr1:1059708-1069355 (+)	ENSG00000217801.10	2.136986325	-1.218678809	-1.527843352	1.827821782	1.82E-20	1.43E-10	4.18E-17	3.82E-15	644.2716346	99.28121958	353.2174219	245.9500096	5.28E-19	4.01E-09	9.49E-15	4.38E-14
ENSG00000179604.10	CDC42EP4	ENSG00000179604	23580	CDC42 effector protein 4	protein_coding	52.88	17q25.1	chr17:73283624-73312005 (-)	ENSG00000179604.10	1.130563476	0.185154955	-0.041938555	0.903469967	1.83E-20	3.97E-04	0.334368765	4.99E-18	644.1504717	16.3026524	0.965914613	417.4409384	5.28E-19	0.001857261	0.457213992	1.00E-16
ENSG00000137825.11	ITPKA	ENSG00000137825	3706	inositol-trisphosphate 3-kinase A	protein_coding	59.71	15q15.1	chr15:41493393-41503551 (+)	ENSG00000137825.11	2.363502568	-0.107324374	-0.446998011	2.023828932	1.83E-20	0.417056013	2.59E-06	6.55E-18	644.0590671	0.722139307	34.97277821	408.6585532	5.28E-19	0.550533182	2.04E-05	1.28E-16
ENSG00000103496.15	STX4	ENSG00000103496	6810	syntaxin 4	protein_coding	55.52	16p11.2	chr16:31032889-31042975 (+)	ENSG00000103496.15	1.176569422	-0.396164883	-0.413122057	1.159612248	1.88E-20	1.22E-08	8.56E-10	7.92E-20	642.6322947	64.34339861	83.82087638	575.5506079	5.43E-19	1.98E-07	1.63E-08	2.30E-18
ENSG00000145780.8	FEM1C	ENSG00000145780	56929	fem-1 homolog C	protein_coding	35.43	5q22.3	chr5:115520908-115544775 (-)	ENSG00000145780.8	1.275733094	0.021360825	-0.352794561	0.901577707	1.89E-20	0.696146291	6.07E-08	2.53E-16	642.3721371	0.155786036	54.28044849	306.1067015	5.45E-19	0.79048474	7.38E-07	3.63E-15
ENSG00000197063.11	MAFG	ENSG00000197063	4097	MAF bZIP transcription factor G	protein_coding	60.3	17q25.3	chr17:81918270-81927735 (-)	ENSG00000197063.11	1.039662541	-0.57247372	-0.708084918	0.904051343	1.91E-20	2.50E-13	3.21E-16	3.00E-18	641.9899871	173.9150848	300.3594087	434.3665609	5.48E-19	1.46E-11	5.16E-14	6.34E-17
ENSG00000168961.17	LGALS9	ENSG00000168961	3965	galectin 9	protein_coding	52.27	17q11.2	chr17:27629798-27649560 (+)	ENSG00000168961.17	5.597402003	-1.439557089	-0.383827402	6.65313169	2.00E-20	0.052761919	0.001624916	1.54E-19	639.6818469	4.331294706	12.24632534	546.7443351	5.73E-19	0.112429753	0.00563527	4.23E-18
ENSG00000111665.11	CDCA3	ENSG00000111665	83461	cell division cycle associated 3	protein_coding	52.08	12p13.31	chr12:6844793-6852066 (-)	ENSG00000111665.11	-1.451212702	0.035665604	-0.037118711	-1.523997017	2.00E-20	0.479634069	0.58568398	9.20E-21	639.6170004	0.513749758	0.304336092	678.8419919	5.73E-19	0.609607279	0.689837972	3.15E-19
ENSG00000166106.3	ADAMTS15	ENSG00000166106	170689	ADAM metallopeptidase with thrombospondin type 1 motif 15	protein_coding	51.65	11q24.3	chr11:130448974-130476641 (+)	ENSG00000166106.3	-2.813906727	1.412195307	2.261077055	-1.965024979	2.02E-20	1.06E-18	7.35E-17	2.86E-21	639.2612676	470.8920184	337.7866376	742.0865585	5.77E-19	3.94E-16	1.44E-14	1.11E-19
ENSG00000228318.3	NA	ENSG00000228318	NA	novel transcript	lncRNA	45.37	21q22.3	chr21:41441056-41445708 (-)	ENSG00000228318.3	5.547641106	-1.098290954	-0.788044001	5.857888059	2.02E-20	0.008266966	1.12E-08	6.02E-19	1419.778148	8.542551919	83.5699951	1014.319601	5.77E-19	0.024547283	1.64E-07	1.47E-17
ENSG00000106034.18	CPED1	ENSG00000106034	79974	cadherin like and PC-esterase domain containing 1	protein_coding	36.6	7q31.31	chr7:120988697-121297442 (+)	ENSG00000106034.18	2.423507085	-0.957697025	-0.830281609	2.550922501	2.11E-20	3.80E-07	1.05E-10	1.79E-18	636.9724014	44.16886494	102.1768545	452.1254085	6.01E-19	4.24E-06	2.62E-09	3.96E-17
ENSG00000229644.6	NAMPTP1	ENSG00000229644	NA	nicotinamide phosphoribosyltransferase pseudogene 1	processed_pseudogene	34.69	10p11.21	chr10:36521721-36524234 (-)	ENSG00000229644.6	2.002083038	-0.376788113	-0.365406189	2.013464961	2.11E-20	4.26E-04	9.63E-06	1.10E-19	694.6344964	16.24645432	29.86018575	609.7831288	6.01E-19	0.001980118	6.46E-05	3.09E-18
ENSG00000148702.15	HABP2	ENSG00000148702	3026	hyaluronan binding protein 2	protein_coding	46.71	10q25.3	chr10:113550837-113589602 (+)	ENSG00000148702.15	-2.075211343	-0.246149944	0.221208758	-1.607852641	2.17E-20	4.43E-04	0.009771131	7.97E-18	896.8694528	16.59798976	7.891319617	536.7045832	6.15E-19	0.002052742	0.026163348	1.53E-16
ENSG00000125691.13	RPL23	ENSG00000125691	9349	ribosomal protein L23	protein_coding	44.18	17q12	chr17:38847860-38853764 (-)	ENSG00000125691.13	-0.995971015	0.192419893	0.309271102	-0.879119805	2.20E-20	3.02E-05	2.24E-08	4.75E-19	635.0689191	24.96634639	60.37320719	501.2538494	6.23E-19	1.98E-04	3.03E-07	1.19E-17
ENSG00000143195.13	ILDR2	ENSG00000143195	387597	immunoglobulin like domain containing receptor 2	protein_coding	42.39	1q24.1	chr1:166895711-166975540 (-)	ENSG00000143195.13	-1.626724549	0.034529321	0.434678536	-1.226575334	2.31E-20	0.536941233	2.41E-06	1.49E-17	632.6315457	0.391092553	35.29056527	383.1242695	6.54E-19	0.660132355	1.91E-05	2.72E-16
ENSG00000196935.9	SRGAP1	ENSG00000196935	57522	SLIT-ROBO Rho GTPase activating protein 1	protein_coding	39.42	12q14.2	chr12:63844700-64162217 (+)	ENSG00000196935.9	1.207752783	0.279460131	-0.015532638	0.912760015	2.32E-20	5.30E-06	0.736122161	2.17E-17	632.5203624	31.86235635	0.115917822	371.9069862	6.55E-19	4.29E-05	0.811998302	3.85E-16
ENSG00000181472.5	ZBTB2	ENSG00000181472	57621	zinc finger and BTB domain containing 2	protein_coding	44.34	6q25.1	chr6:151364115-151391559 (-)	ENSG00000181472.5	1.22345859	0.018353351	0.091958807	1.297064045	2.33E-20	0.730278796	0.049859754	4.66E-21	632.3264888	0.121330986	4.212912329	715.0710272	6.56E-19	0.8163688	0.101361812	1.70E-19
ENSG00000157693.15	TMEM268	ENSG00000157693	203197	transmembrane protein 268	protein_coding	47.67	9q32	chr9:114611206-114646422 (+)	ENSG00000157693.15	1.445208763	-0.284050202	-0.317756131	1.411502834	2.36E-20	2.09E-04	2.15E-06	2.05E-19	631.622057	18.30324164	35.79889268	534.9263057	6.65E-19	0.001081739	1.73E-05	5.47E-18
ENSG00000137200.13	CMTR1	ENSG00000137200	23070	cap methyltransferase 1	protein_coding	45.88	6p21.2	chr6:37433219-37482827 (+)	ENSG00000137200.13	1.142708468	-0.062371287	-0.488507599	0.716572155	2.37E-20	0.204616992	1.56E-11	7.24E-15	631.5182588	1.689232848	121.4828063	233.4549071	6.65E-19	0.324047951	5.01E-10	7.98E-14
ENSG00000082641.16	NFE2L1	ENSG00000082641	4779	nuclear factor, erythroid 2 like 1	protein_coding	54.26	17q21.32	chr17:48048329-48061545 (+)	ENSG00000082641.16	0.983307372	-0.577592547	-0.651026357	0.909873563	2.38E-20	2.01E-14	7.86E-16	2.37E-19	631.3179028	214.6357092	279.5425025	528.9825419	6.67E-19	1.67E-12	1.08E-13	6.23E-18
ENSG00000197905.9	TEAD4	ENSG00000197905	7004	TEA domain transcription factor 4	protein_coding	51.6	12p13.33	chr12:2959330-3040676 (+)	ENSG00000197905.9	1.407856002	0.138218333	-0.116076951	1.153560718	2.44E-20	0.030481617	0.033410845	3.99E-18	629.9841549	5.211168335	5.020871154	424.7628153	6.84E-19	0.071680611	0.073282271	8.18E-17
ENSG00000164638.10	SLC29A4	ENSG00000164638	222962	solute carrier family 29 member 4	protein_coding	57.52	7p22.1	chr7:5274369-5306870 (+)	ENSG00000164638.10	-1.331958614	0.564316858	0.848383853	-1.04789162	2.45E-20	4.08E-12	4.85E-15	2.64E-18	629.7843994	136.7571755	241.2151945	438.7355413	6.86E-19	1.65E-10	5.07E-13	5.66E-17
ENSG00000100196.11	KDELR3	ENSG00000100196	11015	KDEL endoplasmic reticulum protein retention receptor 3	protein_coding	49.55	22q13.1	chr22:38468078-38483447 (+)	ENSG00000100196.11	-1.211803042	-0.029628988	0.102211277	-1.079962778	2.48E-20	0.504930944	0.06564814	5.72E-19	629.3002544	0.456589317	3.679443121	494.0638422	6.92E-19	0.63129864	0.12662093	1.40E-17
ENSG00000132294.15	EFR3A	ENSG00000132294	23167	EFR3 homolog A	protein_coding	35.32	8q24.22	chr8:131904093-132013642 (+)	ENSG00000132294.15	1.095308426	-0.043637276	0.065553269	1.204498971	2.48E-20	0.329505837	0.136141382	2.21E-21	629.164723	0.98589169	2.358751807	756.8141582	6.92E-19	0.463359083	0.226991137	8.80E-20
ENSG00000242779.7	ZNF702P	ENSG00000242779	NA	zinc finger protein 702, pseudogene	transcribed_processed_pseudogene	45.53	19q13.41	chr19:52966896-53037898 (-)	ENSG00000242779.7	1.566218285	-0.407861337	-0.03923119	1.934848432	2.50E-20	5.04E-06	0.494557379	3.13E-22	628.8777004	32.07021111	0.479422156	877.9210722	6.95E-19	4.12E-05	0.612101368	1.47E-20
ENSG00000158773.14	USF1	ENSG00000158773	7391	upstream transcription factor 1	protein_coding	50.71	1q23.3	chr1:161039251-161045977 (-)	ENSG00000158773.14	1.144418612	-0.026644565	0.04063664	1.211699816	2.50E-20	0.588612148	0.351203506	6.19E-21	628.7669122	0.299579945	0.899761124	699.7413175	6.96E-19	0.703847251	0.474557922	2.20E-19
ENSG00000183287.14	CCBE1	ENSG00000183287	147372	collagen and calcium binding EGF domains 1	protein_coding	42.8	18q21.32	chr18:59430939-59697662 (-)	ENSG00000183287.14	1.273005376	-0.855258977	-0.930508383	1.197755969	2.59E-20	2.51E-14	7.23E-17	4.87E-18	627.069233	210.738937	338.2203882	418.201123	7.20E-19	1.99E-12	1.43E-14	9.83E-17
ENSG00000140961.14	OSGIN1	ENSG00000140961	29948	oxidative stress induced growth inhibitor 1	protein_coding	55.7	16q23.3	chr16:83931311-83966332 (+)	ENSG00000140961.14	1.993666769	-0.563393886	-0.485113855	2.071946799	2.65E-20	1.23E-05	1.53E-07	2.52E-19	626.077372	28.41005637	49.03163842	526.3956378	7.34E-19	9.00E-05	1.66E-06	6.62E-18
ENSG00000142871.17	CCN1	ENSG00000142871	3491	cellular communication network factor 1	protein_coding	50.38	1p22.3	chr1:85580761-85583950 (+)	ENSG00000142871.17	0.899744813	0.132555274	0.07005395	0.837243489	2.75E-20	9.88E-04	0.059207824	1.70E-19	624.3479948	13.62662238	3.877542746	542.7618768	7.59E-19	0.004131573	0.116346208	4.60E-18
ENSG00000163913.11	IFT122	ENSG00000163913	55764	intraflagellar transport 122	protein_coding	47.56	3q21.3	chr3:129440036-129520507 (+)	ENSG00000163913.11	-1.917042492	0.49887473	0.802544395	-1.613372828	2.76E-20	3.14E-09	1.32E-09	9.66E-20	624.0826961	73.79666097	80.39809436	566.8493506	7.62E-19	6.02E-08	2.39E-08	2.74E-18
ENSG00000134352.20	IL6ST	ENSG00000134352	3572	interleukin 6 signal transducer	protein_coding	37.44	5q11.2	chr5:55935095-55995022 (-)	ENSG00000134352.20	1.116192016	0.027634604	-0.050708346	1.037849066	2.81E-20	0.545256545	0.255331915	1.87E-19	623.16383	0.375233237	1.35027495	538.7356671	7.76E-19	0.667081675	0.372427362	5.03E-18
ENSG00000187601.5	MAGEH1	ENSG00000187601	28986	MAGE family member H1	protein_coding	47.5	Xp11.21	chrX:55452127-55453566 (+)	ENSG00000187601.5	-2.538685374	-0.156909473	0.627404315	-1.754371586	2.82E-20	0.041335426	7.76E-05	1.08E-16	623.0018267	4.586746553	21.58914735	327.6023006	7.77E-19	0.092043941	4.05E-04	1.67E-15
ENSG00000176407.18	KCMF1	ENSG00000176407	56888	potassium channel modulatory factor 1	protein_coding	41.72	2p11.2	chr2:84971093-85059472 (+)	ENSG00000176407.18	1.089299134	-0.113841784	-0.26358075	0.939560168	2.92E-20	0.018519908	1.19E-06	2.08E-18	621.3816404	6.276896135	38.55118726	446.9970454	8.03E-19	0.047743134	1.02E-05	4.55E-17
ENSG00000115295.20	CLIP4	ENSG00000115295	79745	CAP-Gly domain containing linker protein family member 4	protein_coding	38.44	2p23.2	chr2:29097705-29189643 (+)	ENSG00000115295.20	1.323090381	-0.564103779	-0.505615792	1.381578367	2.95E-20	8.48E-11	1.72E-10	2.60E-20	644.0536862	105.8510452	99.07884742	650.5694593	8.10E-19	2.53E-09	4.03E-09	8.31E-19
ENSG00000144476.6	ACKR3	ENSG00000144476	57007	atypical chemokine receptor 3	protein_coding	50.01	2q37.3	chr2:236567787-236582354 (+)	ENSG00000144476.6	1.731857555	-1.107041773	-0.61240549	2.226493838	2.99E-20	1.97E-12	3.44E-10	5.01E-21	620.331158	145.7027088	91.42509216	711.0496366	8.18E-19	8.80E-11	7.42E-09	1.82E-19
ENSG00000146112.12	PPP1R18	ENSG00000146112	170954;107987457	protein phosphatase 1 regulatory subunit 18	protein_coding	56.1	6p21.33	chr6:30676389-30687895 (-)	ENSG00000146112.12	1.124516969	-0.50214471	-0.561458911	1.065202769	3.01E-20	3.10E-11	7.13E-13	2.99E-19	619.9877695	114.1764301	159.0729666	519.5568933	8.23E-19	1.04E-09	3.33E-11	7.75E-18
ENSG00000157593.19	SLC35B2	ENSG00000157593	347734	solute carrier family 35 member B2	protein_coding	58.08	6p21.1	chr6:44254096-44257890 (-)	ENSG00000157593.19	-1.070869926	-0.090547322	0.089890891	-0.890431713	3.04E-20	0.035290731	0.056428935	3.99E-18	619.4639875	4.908241568	3.970651591	424.8350727	8.30E-19	0.081020457	0.112009661	8.17E-17
ENSG00000123610.5	TNFAIP6	ENSG00000123610	7130	TNF alpha induced protein 6	protein_coding	38.44	2q23.3	chr2:151357592-151380046 (+)	ENSG00000123610.5	-2.052362497	-0.314295789	-0.403187855	-2.141254563	3.06E-20	5.93E-05	0.001621908	1.77E-19	619.1100348	22.52844661	12.25135902	541.0198841	8.35E-19	3.58E-04	0.005627129	4.78E-18
ENSG00000165029.16	ABCA1	ENSG00000165029	19	ATP binding cassette subfamily A member 1	protein_coding	43.42	9q31.1	chr9:104781006-104928155 (-)	ENSG00000165029.16	1.109639257	-0.284567231	-0.501282659	0.892923829	3.14E-20	8.40E-07	7.79E-12	1.01E-17	617.9855384	40.20547318	129.1937433	395.0366486	8.54E-19	8.51E-06	2.70E-10	1.90E-16
ENSG00000154655.15	L3MBTL4	ENSG00000154655	91133	L3MBTL histone methyl-lysine binding protein 4	protein_coding	39.96	18p11.31	chr18:5954706-6415237 (-)	ENSG00000154655.15	1.798386527	-0.5836282	-0.362862242	2.019152484	3.19E-20	1.13E-06	4.59E-06	3.09E-20	617.1371765	38.79704074	32.47287674	618.6912775	8.68E-19	1.10E-05	3.39E-05	9.70E-19
ENSG00000108021.20	TASOR2	ENSG00000108021	54906	transcription activation suppressor family member 2	protein_coding	38.83	10p15.1	chr10:5684838-5763740 (+)	ENSG00000108021.20	1.117428243	0.110023917	0.015233696	1.022638023	3.23E-20	0.023866762	0.728313943	2.91E-19	616.6520386	5.72763208	0.123182423	520.6589405	8.72E-19	0.058659687	0.805795156	7.55E-18
ENSG00000167323.11	STIM1	ENSG00000167323	6786	stromal interaction molecule 1	protein_coding	42.52	11p15.4	chr11:3854527-4093210 (+)	ENSG00000167323.11	1.070424024	-0.27213229	-0.469802733	0.87275358	3.23E-20	2.12E-06	1.29E-11	1.63E-17	616.6210704	35.87346621	123.515199	380.4732798	8.72E-19	1.93E-05	4.24E-10	2.94E-16
ENSG00000198246.9	SLC29A3	ENSG00000198246	55315	solute carrier family 29 member 3	protein_coding	50.65	10q22.1	chr10:71319259-71381423 (+)	ENSG00000198246.9	-2.288330398	-0.183440545	0.157276154	-1.947613699	3.23E-20	0.015011758	0.212721467	3.55E-18	616.6146932	6.742180119	1.628397089	428.7315541	8.72E-19	0.040228512	0.322940041	7.35E-17
ENSG00000135090.14	TAOK3	ENSG00000135090	51347	TAO kinase 3	protein_coding	39.71	12q24.23	chr12:118149801-118372907 (-)	ENSG00000135090.14	1.319410355	-0.199078025	-0.179513662	1.338974719	3.23E-20	0.002183243	0.001194683	5.19E-20	616.6034238	11.4536653	13.09236298	594.5673471	8.72E-19	0.008083362	0.004314485	1.57E-18
ENSG00000127947.16	PTPN12	ENSG00000127947	5782	protein tyrosine phosphatase non-receptor type 12	protein_coding	38.15	7q11.23	chr7:77537295-77640069 (+)	ENSG00000127947.16	1.097500983	-0.131153356	-0.236511287	0.992143052	3.26E-20	0.007083584	8.48E-06	5.59E-19	616.1849151	8.483121602	29.9083157	494.9772083	8.79E-19	0.021667958	5.80E-05	1.38E-17
ENSG00000183723.12	CMTM4	ENSG00000183723	146223	CKLF like MARVEL transmembrane domain containing 4	protein_coding	45.26	16q22.1	chr16:66614750-66696707 (-)	ENSG00000183723.12	-1.041493495	0.395264194	0.370400665	-1.066357024	3.36E-20	1.25E-10	3.67E-09	1.05E-20	614.7677041	100.4986267	72.66596731	671.9870299	9.04E-19	3.56E-09	6.08E-08	3.57E-19
ENSG00000162896.6	PIGR	ENSG00000162896	5284	polymeric immunoglobulin receptor	protein_coding	49.28	1q32.1	chr1:206928522-206946466 (-)	ENSG00000162896.6	4.390619829	-0.669492134	-0.269950425	4.790161538	3.46E-20	0.105441718	0.013731181	1.27E-19	613.3455281	2.956642239	6.942581041	555.1483134	9.30E-19	0.194372868	0.034854816	3.56E-18
ENSG00000134590.14	RTL8C	ENSG00000134590	8933	retrotransposon Gag like 8C	protein_coding	60.15	Xq26.3	chrX:135032355-135033546 (+)	ENSG00000134590.14	-1.184109585	-0.264963171	-0.143871522	-1.063017935	3.65E-20	2.61E-06	0.010780861	1.37E-18	610.8133341	34.93139508	7.494792007	461.6113847	9.80E-19	2.31E-05	0.028437901	3.15E-17
ENSG00000134686.18	PHC2	ENSG00000134686	1912	polyhomeotic homolog 2	protein_coding	45.03	1p35.1	chr1:33323623-33431052 (-)	ENSG00000134686.18	1.012096331	-0.130469744	-0.18008107	0.962485005	3.66E-20	0.004163626	1.19E-04	1.68E-19	610.7403967	9.787418055	20.15179027	543.0575007	9.80E-19	0.013893705	5.88E-04	4.58E-18
ENSG00000105559.12	PLEKHA4	ENSG00000105559	57664	pleckstrin homology domain containing A4	protein_coding	51.07	19q13.33	chr19:48837097-48868617 (-)	ENSG00000105559.12	1.703066336	-0.209439146	-0.338905902	1.573599579	3.67E-20	0.019061419	6.79E-06	1.54E-18	610.5917095	6.213784735	30.82400043	457.4755635	9.82E-19	0.048887575	4.78E-05	3.48E-17
ENSG00000054965.10	FAM168A	ENSG00000054965	23201	family with sequence similarity 168 member A	protein_coding	41.55	11q13.4	chr11:73400487-73598189 (-)	ENSG00000054965.10	-1.21285097	0.227442391	0.484187637	-0.956105724	3.71E-20	1.95E-05	6.86E-10	6.24E-18	610.0530974	26.60982919	85.62153717	410.1982388	9.92E-19	1.36E-04	1.35E-08	1.23E-16
ENSG00000172175.15	MALT1	ENSG00000172175	10892	MALT1 paracaspase	protein_coding	38.93	18q21.32	chr18:58671465-58754477 (+)	ENSG00000172175.15	1.143553071	0.409173186	-0.057165957	0.677213927	3.85E-20	2.49E-09	0.210506986	1.41E-14	608.38151	75.52061245	1.644731428	220.9808331	1.03E-18	4.86E-08	0.320234552	1.48E-13
ENSG00000136732.16	GYPC	ENSG00000136732	2995	glycophorin C (Gerbich blood group)	protein_coding	50.19	2q14.3	chr2:126656133-126696667 (+)	ENSG00000136732.16	1.211319138	-0.606201479	-0.463661365	1.353859252	3.86E-20	4.09E-12	2.76E-10	6.36E-21	608.2543996	136.736573	93.36076151	698.2771184	1.03E-18	1.65E-10	6.09E-09	2.25E-19
ENSG00000251136.9	NA	ENSG00000251136	NA	novel transcript	lncRNA	38.21	8q21.3	chr8:89585872-89757812 (-)	ENSG00000251136.9	1.711109329	-0.194148203	-0.265694953	1.63956258	3.91E-20	0.024100943	2.17E-04	3.71E-19	607.6026739	5.70676682	18.17925266	510.9506435	1.04E-18	0.059132878	9.89E-04	9.46E-18
ENSG00000068724.17	TTC7A	ENSG00000068724	57217	tetratricopeptide repeat domain 7A	protein_coding	50.88	2p21	chr2:46916157-47076137 (+)	ENSG00000068724.17	1.170344105	-0.154651615	-0.20016493	1.124830791	3.96E-20	0.005478631	1.38E-04	2.25E-19	607.1074742	9.106212059	19.64127023	530.9762649	1.05E-18	0.017542948	6.72E-04	5.99E-18
ENSG00000179918.19	SEPHS2	ENSG00000179918	22928	selenophosphate synthetase 2	protein_coding	51.2	16p11.2	chr16:30443631-30445874 (-)	ENSG00000179918.19	1.054638827	0.076903632	-0.38728652	0.590448675	3.97E-20	0.094892246	6.55E-10	1.25E-13	606.9723264	2.994409264	86.00388486	184.402626	1.05E-18	0.178914157	1.29E-08	1.10E-12
ENSG00000011198.10	ABHD5	ENSG00000011198	51099	abhydrolase domain containing 5	protein_coding	40.26	3p21.33	chr3:43690108-43734371 (+)	ENSG00000011198.10	1.589673454	-0.234850233	-0.574348814	1.250174873	4.29E-20	0.003910325	4.05E-10	1.22E-16	603.3574914	9.945464715	90.03529127	324.379257	1.13E-18	0.013190573	8.53E-09	1.87E-15
ENSG00000184897.6	H1-10	ENSG00000184897	8971	H1.10 linker histone	protein_coding	68.6	3q21.3	chr3:129314771-129316286 (-)	ENSG00000184897.6	1.139859241	-0.475733294	-0.480915538	1.134676997	4.39E-20	2.35E-10	3.99E-11	1.36E-19	602.2358893	94.7779409	111.6099691	552.1868224	1.16E-18	6.20E-09	1.14E-09	3.78E-18
ENSG00000132170.21	PPARG	ENSG00000132170	5468	peroxisome proliferator activated receptor gamma	protein_coding	38.71	3p25.2	chr3:12287368-12434356 (+)	ENSG00000132170.21	1.566229431	0.100439228	-0.10016532	1.365624882	4.40E-20	0.170229417	0.092270896	1.58E-18	602.1419274	1.984737461	3.045256548	456.5888262	1.16E-18	0.280694814	0.166490277	3.55E-17
ENSG00000099875.14	MKNK2	ENSG00000099875	2872	MAPK interacting serine/threonine kinase 2	protein_coding	64.23	19p13.3	chr19:2037465-2051244 (-)	ENSG00000099875.14	1.166701809	0.197459164	0.342996524	1.31223917	4.47E-20	3.10E-04	5.13E-08	1.78E-21	601.4803915	17.05621113	55.2760328	769.4013047	1.18E-18	0.001520722	6.38E-07	7.24E-20
ENSG00000152332.16	UHMK1	ENSG00000152332	127933	U2AF homology motif kinase 1	protein_coding	38.32	1q23.3	chr1:162497251-162529631 (+)	ENSG00000152332.16	1.124810626	-0.088234691	-0.246501048	0.96654427	4.54E-20	0.067085734	8.32E-06	2.52E-18	600.7357092	3.638214952	29.98727828	440.3623964	1.19E-18	0.135983517	5.70E-05	5.42E-17
ENSG00000109861.16	CTSC	ENSG00000109861	1075	cathepsin C	protein_coding	38.58	11q14.2	chr11:88293592-88337761 (-)	ENSG00000109861.16	-1.015821151	0.010275462	0.125148604	-0.90094801	4.65E-20	0.798870853	0.006691429	1.03E-18	599.6030865	0.066212833	8.620029557	472.1212939	1.22E-18	0.864872259	0.018979104	2.42E-17
ENSG00000172594.13	SMPDL3A	ENSG00000172594	10924	sphingomyelin phosphodiesterase acid like 3A	protein_coding	40.47	6q22.31	chr6:122789049-122809720 (+)	ENSG00000172594.13	-1.208154417	-0.398996793	-0.040260397	-0.84941802	4.79E-20	3.94E-09	0.451459922	6.72E-16	598.2651519	72.15320803	0.583666516	283.1069969	1.25E-18	7.31E-08	0.573180151	8.92E-15
ENSG00000206417.8	H1FX-AS1	ENSG00000206417	NA	H1FX antisense RNA 1	lncRNA	57.61	3q21.3	chr3:129315392-129326225 (+)	ENSG00000206417.8	1.110654422	-0.554841474	-0.490982189	1.174513707	4.93E-20	1.60E-11	1.40E-11	8.90E-20	596.8814393	121.198343	122.6696328	570.4312725	1.29E-18	5.76E-10	4.54E-10	2.54E-18
ENSG00000172081.14	MOB3A	ENSG00000172081	126308	MOB kinase activator 3A	protein_coding	55.69	19p13.3	chr19:2071036-2096673 (-)	ENSG00000172081.14	1.05214655	-0.344207753	-0.369772354	1.026581949	5.01E-20	3.16E-08	2.09E-09	2.15E-19	596.1434888	58.21703661	76.82416659	532.9824591	1.31E-18	4.61E-07	3.64E-08	5.72E-18
ENSG00000008277.14	ADAM22	ENSG00000008277	53616	ADAM metallopeptidase domain 22	protein_coding	37.29	7q21.12	chr7:87934143-88202889 (+)	ENSG00000008277.14	-2.379150608	-0.007208677	0.960917411	-1.411024519	5.03E-20	0.920460401	1.12E-08	1.90E-15	596.0315051	0.010157736	64.91872195	260.3610306	1.31E-18	0.949286344	1.63E-07	2.31E-14
ENSG00000111981.5	ULBP1	ENSG00000111981	80329	UL16 binding protein 1	protein_coding	51.88	6q25.1	chr6:149963943-149973715 (+)	ENSG00000111981.5	2.037301646	-1.146705266	-0.429481112	2.754525799	5.16E-20	3.64E-10	2.34E-06	3.11E-21	594.8479322	90.94743115	35.42839322	737.4742702	1.34E-18	9.04E-09	1.86E-05	1.20E-19
ENSG00000106976.20	DNM1	ENSG00000106976	1759	dynamin 1	protein_coding	54.26	9q34.11	chr9:128191655-128255248 (+)	ENSG00000106976.20	-1.290573683	0.084729582	0.306660997	-1.068642269	5.39E-20	0.095779363	8.04E-06	4.90E-18	592.8147706	2.977565698	30.12417843	418.0597969	1.40E-18	0.180307376	5.55E-05	9.86E-17
ENSG00000130193.8	THEM6	ENSG00000130193	51337	thioesterase superfamily member 6	protein_coding	52.79	8q24.3	chr8:142727223-142736927 (+)	ENSG00000130193.8	-1.578188349	0.167933839	0.610088514	-1.136033674	5.41E-20	0.005236279	3.59E-09	5.79E-17	592.6995428	9.217394913	72.83434948	344.2407003	1.40E-18	0.016890742	5.97E-08	9.42E-16
ENSG00000137872.16	SEMA6D	ENSG00000137872	80031	semaphorin 6D	protein_coding	38.82	15q21.1	chr15:47184101-47774223 (+)	ENSG00000137872.16	-2.554511882	0.237193677	0.857071412	-1.934634148	5.45E-20	0.003074911	7.70E-07	3.22E-18	592.3394673	10.55850779	40.63348655	431.9596555	1.41E-18	0.01074264	7.01E-06	6.77E-17
ENSG00000186866.16	POFUT2	ENSG00000186866	23275	protein O-fucosyltransferase 2	protein_coding	52.95	21q22.3	chr21:45263928-45287898 (-)	ENSG00000186866.16	-1.065676534	-0.185683007	-0.048881898	-0.928875424	5.53E-20	1.16E-04	0.308847184	3.23E-18	591.7078898	20.21344462	1.075488317	431.8505731	1.43E-18	6.42E-04	0.431352937	6.78E-17
ENSG00000231864.2	NA	ENSG00000231864	NA	novel transcript	lncRNA	67.72	9q34.3	chr9:137063535-137064581 (+)	ENSG00000231864.2	-1.865018183	0.185788276	-0.210527411	-2.261333871	5.59E-20	0.00517347	0.044982484	9.01E-22	591.1679029	9.247123365	4.417151736	810.2899161	1.45E-18	0.016722971	0.093402806	3.94E-20
ENSG00000145632.15	PLK2	ENSG00000145632	10769	polo like kinase 2	protein_coding	41.73	5q11.2	chr5:58453982-58460139 (-)	ENSG00000145632.15	0.873301483	0.151521309	0.150003353	0.871783527	5.65E-20	2.52E-04	2.29E-04	5.42E-20	590.7039757	17.71251108	18.01016481	592.5828163	1.46E-18	0.001265789	0.001036623	1.62E-18
ENSG00000284194.2	SCO2	ENSG00000284194	9997	SCO cytochrome c oxidase assembly protein 2	protein_coding	67.21	22q13.33	chr22:50523568-50526461 (-)	ENSG00000284194.2	1.421672704	-0.054755354	-0.220359023	1.256069035	5.78E-20	0.413295719	3.32E-04	2.90E-18	589.6430946	0.690316174	16.84677725	435.509645	1.49E-18	0.547338554	0.001425907	6.17E-17
ENSG00000063660.9	GPC1	ENSG00000063660	2817	glypican 1	protein_coding	64.64	2q37.3	chr2:240435663-240468076 (+)	ENSG00000063660.9	-1.084024972	-0.208707918	-0.035902732	-0.911219786	5.82E-20	2.96E-05	0.467540509	9.40E-18	589.3798784	25.04415048	0.542912975	397.2400853	1.50E-18	1.95E-04	0.588702238	1.78E-16
ENSG00000117475.14	BLZF1	ENSG00000117475	8548	basic leucine zipper nuclear factor 1	protein_coding	35.78	1q24.2	chr1:169367970-169396540 (+)	ENSG00000117475.14	1.323605048	-0.021498305	-0.303147082	1.041956271	6.11E-20	0.718998832	2.87E-06	5.19E-17	587.1342299	0.132176069	34.51960073	347.2320007	1.57E-18	0.808314926	2.22E-05	8.53E-16
ENSG00000164930.12	FZD6	ENSG00000164930	8323	frizzled class receptor 6	protein_coding	37.65	8q22.3	chr8:103298433-103332866 (+)	ENSG00000164930.12	-1.117307073	-0.022257208	0.055303659	-1.039746206	6.28E-20	0.620860397	0.252853422	4.34E-19	585.9443028	0.250343413	1.364792219	504.7736316	1.61E-18	0.731219363	0.369413211	1.09E-17
ENSG00000213214.4	ARHGEF35	ENSG00000213214	445328	Rho guanine nucleotide exchange factor 35	protein_coding	45.36	7q35	chr7:144186083-144195655 (-)	ENSG00000213214.4	1.713830144	-0.342270164	-0.46506785	1.591032457	6.31E-20	4.97E-04	7.63E-08	4.24E-18	585.7259198	15.62016136	52.94566432	422.7626538	1.62E-18	0.002260641	9.05E-07	8.63E-17
ENSG00000287724.1	NA	ENSG00000287724	NA	novel transcript, antisense to DHCR24	lncRNA	42.3	1p32.3	chr1:54874672-54883664 (+)	ENSG00000287724.1	-1.501320604	0.090712164	-0.058705308	-1.650738076	6.53E-20	0.104453974	0.425318812	8.87E-21	584.1514722	2.82175923	0.65511447	680.7590422	1.67E-18	0.19302342	0.548346777	3.05E-19
ENSG00000166889.14	PATL1	ENSG00000166889	219988	PAT1 homolog 1, processing body mRNA decay factor	protein_coding	39.89	11q12.1	chr11:59636716-59669037 (-)	ENSG00000166889.14	0.926866331	-0.500646605	-0.140502787	1.28701015	6.55E-20	5.73E-13	9.05E-04	2.09E-23	584.0175566	162.0610665	13.87580384	1077.228149	1.67E-18	3.07E-11	0.003387485	1.25E-21
ENSG00000144218.19	AFF3	ENSG00000144218	3899	AF4/FMR2 family member 3	protein_coding	41.69	2q11.2	chr2:99545419-100192428 (-)	ENSG00000144218.19	1.121699456	-0.633445064	-0.441167572	1.313976948	6.59E-20	1.05E-12	2.22E-10	6.81E-21	583.7384895	153.9244132	95.27224904	694.6298862	1.68E-18	5.13E-11	5.03E-09	2.39E-19
ENSG00000116016.14	EPAS1	ENSG00000116016	2034	endothelial PAS domain protein 1	protein_coding	46.71	2p21	chr2:46293667-46386697 (+)	ENSG00000116016.14	1.013314087	-0.206479002	-0.213560667	1.006232422	6.62E-20	3.69E-05	1.96E-05	8.74E-20	583.5850711	24.23019534	26.59213801	571.2402925	1.68E-18	2.37E-04	1.20E-04	2.50E-18
ENSG00000035681.9	NSMAF	ENSG00000035681	8439	neutral sphingomyelinase activation associated factor	protein_coding	38.41	8q12.1	chr8:58583508-58659853 (-)	ENSG00000035681.9	1.022630888	-0.128316973	-0.233592981	0.917354881	6.85E-20	0.006720672	5.27E-06	1.65E-18	582.0063728	8.609522527	31.88367109	455.1084215	1.74E-18	0.020747853	3.82E-05	3.68E-17
ENSG00000135525.18	MAP7	ENSG00000135525	9053	microtubule associated protein 7	protein_coding	39.29	6q23.3	chr6:136342281-136550819 (-)	ENSG00000135525.18	-1.866290481	0.231206483	0.228638522	-1.868858442	7.08E-20	0.000754857	0.024530871	3.43E-20	580.5216847	14.39492694	5.669036183	613.7890859	1.80E-18	0.00325544	0.056662155	1.06E-18
ENSG00000147872.10	PLIN2	ENSG00000147872	123	perilipin 2	protein_coding	44.99	9p22.1	chr9:19108375-19149290 (-)	ENSG00000147872.10	0.889961729	-1.170399793	-0.617146232	1.44321529	7.31E-20	8.30E-23	7.52E-16	3.70E-25	579.1171347	970.7441092	280.5331008	1458.644119	1.85E-18	2.18E-19	1.04E-13	3.04E-23
ENSG00000285108.1	NA	ENSG00000285108	NA	novel transcript	lncRNA	42.25	8q24.21	chr8:129685401-129723023 (-)	ENSG00000285108.1	-4.31800642	-0.198512395	1.292755132	-2.826738893	7.38E-20	0.048230393	1.92E-04	1.13E-16	578.6969988	4.278561375	18.57501475	326.5421286	1.87E-18	0.104344011	8.89E-04	1.73E-15
ENSG00000137563.12	GGH	ENSG00000137563	8836	gamma-glutamyl hydrolase	protein_coding	38.35	8q12.3	chr8:63015079-63038806 (-)	ENSG00000137563.12	-1.096093597	-0.058285428	0.001803897	-1.036004272	7.41E-20	0.181857454	0.970980518	4.45E-19	578.5191544	1.877258517	0.001347995	503.8306058	1.87E-18	0.295576922	0.98140816	1.12E-17
ENSG00000102034.16	ELF4	ENSG00000102034	2000	E74 like ETS transcription factor 4	protein_coding	51.76	Xq26.1	chrX:130064874-130110716 (-)	ENSG00000102034.16	1.050012434	-0.0731598	-0.234392187	0.888780046	7.60E-20	0.1167678	7.55E-06	7.71E-18	577.4154359	2.624548633	30.3845805	403.4799056	1.92E-18	0.209935564	5.24E-05	1.48E-16
ENSG00000105355.9	PLIN3	ENSG00000105355	10226	perilipin 3	protein_coding	52.34	19p13.3	chr19:4838341-4867694 (-)	ENSG00000105355.9	-1.035997799	-0.21361013	-0.21430086	-1.036688529	7.78E-20	2.02E-05	6.37E-05	1.35E-19	576.3399276	26.47756291	22.2766069	552.4316134	1.96E-18	1.40E-04	3.41E-04	3.77E-18
ENSG00000119771.15	KLHL29	ENSG00000119771	114818	kelch like family member 29	protein_coding	50.5	2p24.1	chr2:23385179-23708611 (+)	ENSG00000119771.15	1.338943311	-0.621437916	-0.705379016	1.255002211	7.78E-20	2.57E-10	3.34E-13	6.75E-18	576.328495	93.97311853	169.6894983	407.689298	1.96E-18	6.68E-09	1.75E-11	1.32E-16
ENSG00000180628.15	PCGF5	ENSG00000180628	84333	polycomb group ring finger 5	protein_coding	38.13	10q23.32	chr10:91163012-91284337 (+)	ENSG00000180628.15	1.354435619	-0.223993212	-0.168329429	1.410099401	7.81E-20	4.37E-04	0.003201667	4.05E-20	632.4882748	16.18546079	10.53670035	666.3801625	1.96E-18	0.002028702	0.010085132	1.25E-18
ENSG00000136542.9	GALNT5	ENSG00000136542	11227	polypeptide N-acetylgalactosaminyltransferase 5	protein_coding	39.11	2q24.1	chr2:157257705-157318491 (+)	ENSG00000136542.9	-2.32389919	-0.124755173	0.521049869	-1.678094148	8.11E-20	0.09211309	3.35E-04	1.33E-16	574.5133174	3.048370299	16.81515691	322.1510607	2.03E-18	0.174854745	0.001438437	2.02E-15
ENSG00000018408.14	WWTR1	ENSG00000018408	25937	WW domain containing transcription regulator 1	protein_coding	41.07	3q25.1	chr3:149517235-149736714 (-)	ENSG00000018408.14	-1.072669535	0.349383234	0.603016024	-0.819036745	8.12E-20	9.20E-09	1.98E-13	4.78E-17	574.4490332	66.22105985	177.4018564	349.4997785	2.03E-18	1.56E-07	1.12E-11	7.90E-16
ENSG00000132792.19	CTNNBL1	ENSG00000132792	56259	catenin beta like 1	protein_coding	42.04	20q11.23	chr20:37693955-37872129 (+)	ENSG00000132792.19	1.431468623	-0.030447767	-0.417595085	1.044321306	8.47E-20	0.646242492	5.42E-08	5.97E-16	572.585345	0.21542708	54.9501495	285.7984303	2.12E-18	0.751920046	6.67E-07	8.03E-15
ENSG00000126005.17	MMP24OS	ENSG00000126005	101410538	MMP24 opposite strand	protein_coding	47.16	20q11.22	chr20:35201745-35278131 (-)	ENSG00000126005.17	-1.102382302	0.022502079	0.245366447	-0.879517935	8.52E-20	0.608072357	2.34E-05	2.30E-17	572.3405846	0.26919291	25.92269317	370.2330805	2.13E-18	0.719841043	1.40E-04	4.04E-16
ENSG00000086300.15	SNX10	ENSG00000086300	29887	sorting nexin 10	protein_coding	42.66	7p15.2	chr7:26291895-26374329 (+)	ENSG00000086300.15	1.244344003	-0.459617677	-0.415838319	1.288123362	8.70E-20	9.73E-09	6.62E-09	1.44E-19	571.4030651	65.84218064	68.48061779	549.7297982	2.17E-18	1.63E-07	1.02E-07	3.99E-18
ENSG00000108679.13	LGALS3BP	ENSG00000108679	3959	galectin 3 binding protein	protein_coding	58.94	17q25.3	chr17:78971238-78979947 (-)	ENSG00000108679.13	0.955298199	-0.065103732	0.039133472	1.059535404	8.76E-20	0.113511421	0.330624153	6.24E-21	571.1158229	2.674269431	0.981261725	699.2737833	2.18E-18	0.205468819	0.453696025	2.21E-19
ENSG00000145362.20	ANK2	ENSG00000145362	287	ankyrin 2	protein_coding	37.08	4q25	chr4:112818032-113384221 (+)	ENSG00000145362.20	1.422099881	-0.784637777	-0.419024787	1.787712871	9.05E-20	1.21E-11	4.83E-08	3.65E-21	569.6706698	124.213081	55.64034122	728.4558639	2.25E-18	4.48E-10	6.05E-07	1.38E-19
ENSG00000141401.12	IMPA2	ENSG00000141401	3613	inositol monophosphatase 2	protein_coding	49.27	18p11.21	chr18:11981025-12030877 (+)	ENSG00000141401.12	-1.284377886	-0.02118034	0.253339494	-1.009858053	9.17E-20	0.672376123	1.52E-04	3.59E-17	569.1151573	0.182764336	19.33473657	357.4896765	2.28E-18	0.771765009	7.28E-04	6.03E-16
ENSG00000066468.22	FGFR2	ENSG00000066468	2263	fibroblast growth factor receptor 2	protein_coding	45.41	10q26.13	chr10:121478334-121598458 (-)	ENSG00000066468.22	-2.050965044	0.790444593	0.83929528	-2.002114357	9.20E-20	1.24E-12	5.32E-09	4.53E-21	569.0260482	151.7176609	70.00646204	716.6442333	2.28E-18	5.97E-11	8.37E-08	1.66E-19
ENSG00000287485.1	NA	ENSG00000287485	NA	novel transcript	lncRNA	39.85	6p12.3	chr6:47374561-47397398 (-)	ENSG00000287485.1	4.177412746	-0.399286378	-0.369378804	4.207320319	9.26E-20	0.312160583	0.001637651	1.47E-18	568.6798518	1.275274711	12.22512612	459.1755327	2.29E-18	0.445103836	0.005671353	3.35E-17
ENSG00000132763.15	MMACHC	ENSG00000132763	25974	metabolism of cobalamin associated C	protein_coding	47.89	1p34.1	chr1:45500300-45513382 (+)	ENSG00000132763.15	-1.008772132	-0.074625441	-0.190156446	-1.124303137	1.02E-19	0.077934098	2.19E-04	9.89E-21	564.4627036	3.356143288	18.15717944	675.1007496	2.52E-18	0.153374232	9.96E-04	3.38E-19
ENSG00000065154.12	OAT	ENSG00000065154	4942	ornithine aminotransferase	protein_coding	42.49	10q26.13	chr10:124397303-124418976 (-)	ENSG00000065154.12	-1.030174207	-0.156221046	0.025291773	-0.848661388	1.04E-19	7.62E-04	0.586347124	2.05E-17	563.4916637	14.36839433	0.303254663	373.6877183	2.58E-18	0.00327884	0.69040399	3.64E-16
ENSG00000102271.14	KLHL4	ENSG00000102271	56062	kelch like family member 4	protein_coding	35.54	Xq21.31	chrX:87517409-87670050 (+)	ENSG00000102271.14	-3.386900871	1.178916364	1.695824044	-2.869993191	1.07E-19	8.89E-15	1.17E-09	9.08E-22	562.406054	229.5787476	81.30595535	809.8533626	2.64E-18	8.14E-13	2.16E-08	3.94E-20
ENSG00000144824.21	PHLDB2	ENSG00000144824	90102	pleckstrin homology like domain family B member 2	protein_coding	38.78	3q13.2	chr3:111732497-111976517 (+)	ENSG00000144824.21	0.999720147	0.213486645	0.143001516	0.929235018	1.07E-19	2.73E-05	0.001722379	5.92E-19	562.3586529	25.34886899	12.08847117	492.7698362	2.64E-18	1.81E-04	0.005932213	1.45E-17
ENSG00000168894.10	RNF181	ENSG00000168894	51255	ring finger protein 181	protein_coding	54.54	2p11.2	chr2:85595725-85597708 (+)	ENSG00000168894.10	1.04925007	-0.183079367	-0.382639411	0.849690027	1.10E-19	5.93E-04	1.63E-09	6.35E-17	561.1307813	15.0975764	78.73580653	341.7248169	2.71E-18	0.002636765	2.91E-08	1.03E-15
ENSG00000155975.10	VPS37A	ENSG00000155975	137492	VPS37A subunit of ESCRT-I	protein_coding	36.9	8p22	chr8:17246931-17302427 (+)	ENSG00000155975.10	1.166591717	-0.243396194	-0.400798281	1.00918963	1.12E-19	9.86E-05	4.61E-09	1.52E-17	560.2650842	20.77251377	71.03024307	382.460036	2.76E-18	5.57E-04	7.36E-08	2.77E-16
ENSG00000161010.15	MRNIP	ENSG00000161010	51149	MRN complex interacting protein	protein_coding	49.4	5q35.3	chr5:179835133-179862173 (-)	ENSG00000161010.15	0.893822493	-0.293816742	-0.148930876	1.038708359	1.13E-19	2.48E-08	4.49E-04	2.78E-21	560.1428836	59.74907574	15.9245093	743.7867343	2.76E-18	3.71E-07	0.001851567	1.08E-19
ENSG00000118508.5	RAB32	ENSG00000118508	10981	RAB32, member RAS oncogene family	protein_coding	38.94	6q24.3	chr6:146543833-146554953 (+)	ENSG00000118508.5	1.214524552	-0.396270079	-0.318026467	1.292768163	1.13E-19	1.15E-07	6.34E-07	7.46E-20	559.9675001	50.61165829	41.58942421	578.1991702	2.77E-18	1.45E-06	5.90E-06	2.17E-18
ENSG00000111816.8	FRK	ENSG00000111816	2444	fyn related Src family tyrosine kinase	protein_coding	36.89	6q22.1	chr6:115931149-116060891 (-)	ENSG00000111816.8	-2.699383471	0.19592443	1.196634725	-1.698673177	1.15E-19	0.016922464	5.63E-09	2.16E-16	559.3773133	6.475584537	69.61580673	310.0563016	2.80E-18	0.044329414	8.79E-08	3.13E-15
ENSG00000169926.11	KLF13	ENSG00000169926	51621	Kruppel like factor 13	protein_coding	49.38	15q13.3	chr15:31326835-31435665 (+)	ENSG00000169926.11	0.947911155	-0.265275158	-0.212397501	1.000788812	1.16E-19	9.33E-07	9.25E-06	5.79E-20	559.0459171	39.70299364	29.55608694	589.5798934	2.82E-18	9.31E-06	6.22E-05	1.72E-18
ENSG00000115275.13	MOGS	ENSG00000115275	7841	mannosyl-oligosaccharide glucosidase	protein_coding	57.9	2p13.1	chr2:74461057-74465410 (-)	ENSG00000115275.13	-1.101857834	-0.119751657	0.063769715	-0.918336462	1.21E-19	0.010641586	0.213993681	1.68E-17	557.0160614	7.524828251	1.619108181	379.5650287	2.95E-18	0.030283898	0.324264576	3.02E-16
ENSG00000100028.12	SNRPD3	ENSG00000100028	6634	small nuclear ribonucleoprotein D3 polypeptide	protein_coding	45.46	22q11.23	chr22:24555958-24582052 (+)	ENSG00000100028.12	-1.342037326	0.081827864	0.275458488	-1.148406702	1.23E-19	0.112064835	1.82E-04	4.36E-18	556.3097717	2.696891182	18.73784388	421.9030748	3.00E-18	0.203499037	8.51E-04	8.81E-17
ENSG00000068438.15	FTSJ1	ENSG00000068438	24140	FtsJ RNA 2'-O-methyltransferase 1	protein_coding	50.6	Xp11.23	chrX:48476021-48486364 (+)	ENSG00000068438.15	1.093362731	-0.407089137	-0.415727587	1.084724281	1.24E-19	8.76E-09	7.70E-10	5.66E-19	555.9449845	66.55210647	84.67276961	494.4750245	3.02E-18	1.49E-07	1.49E-08	1.39E-17
ENSG00000185985.10	SLITRK2	ENSG00000185985	84631	SLIT and NTRK like family member 2	protein_coding	44.16	Xq27.3	chrX:145817832-145829856 (+)	ENSG00000185985.10	1.166247531	0.181538198	0.276160771	1.260870103	1.24E-19	0.001801938	1.60E-06	7.85E-21	555.8738628	11.96661801	37.1528504	687.0973769	3.02E-18	0.006867117	1.33E-05	2.71E-19
ENSG00000234678.2	ELF3-AS1	ENSG00000234678	NA	ELF3 antisense RNA 1	lncRNA	50.09	1q32.1	chr1:201995696-202010463 (-)	ENSG00000234678.2	-1.373900494	-0.132879996	0.297088998	-0.9439315	1.26E-19	0.014523625	1.19E-04	1.48E-15	555.2948756	6.816279224	20.14928758	265.6141176	3.06E-18	0.039190552	5.88E-04	1.85E-14
ENSG00000113368.12	LMNB1	ENSG00000113368	4001	lamin B1	protein_coding	42.33	5q23.2	chr5:126776623-126837020 (+)	ENSG00000113368.12	-0.971798481	-0.267530865	-0.206025044	-0.91029266	1.27E-19	2.72E-07	7.39E-05	1.51E-18	554.9538719	45.90542405	21.76093687	458.1744704	3.08E-18	3.16E-06	3.88E-04	3.43E-17
ENSG00000198382.9	UVRAG	ENSG00000198382	7405	UV radiation resistance associated	protein_coding	38.74	11q13.5	chr11:75815210-76144232 (+)	ENSG00000198382.9	1.330388464	-0.113613521	-0.272580267	1.171421718	1.28E-19	0.083980922	1.81E-05	9.19E-18	554.5145334	3.217653566	26.89254448	397.9472657	3.10E-18	0.162773354	1.13E-04	1.74E-16
ENSG00000169710.9	FASN	ENSG00000169710	2194	fatty acid synthase	protein_coding	66.65	17q25.3	chr17:82078338-82098294 (-)	ENSG00000169710.9	-1.578885776	0.189950924	0.077891863	-1.690944836	1.36E-19	0.00188633	0.201556197	2.91E-20	750.2867041	12.18877069	1.724490042	856.6268293	3.28E-18	0.007140806	0.309074608	9.24E-19
ENSG00000163479.14	SSR2	ENSG00000163479	6746	signal sequence receptor subunit 2	protein_coding	46.99	1q22	chr1:156009048-156020951 (-)	ENSG00000163479.14	-0.911809177	-0.080795776	-0.012407572	-0.843420973	1.38E-19	0.040331963	0.759516246	1.25E-18	551.6213022	4.636347756	0.09561358	465.1018956	3.31E-18	0.090232407	0.829435172	2.89E-17
ENSG00000198604.11	BAZ1A	ENSG00000198604	11177	bromodomain adjacent to zinc finger domain 1A	protein_coding	39.75	14q13.2	chr14:34752731-34875647 (-)	ENSG00000198604.11	1.07118696	-0.140817385	-0.122928621	1.089075724	1.38E-19	0.006955223	0.009100454	1.45E-19	551.4065391	8.527006596	7.889028169	549.36277	3.33E-18	0.021351997	0.024615152	4.02E-18
ENSG00000153094.23	BCL2L11	ENSG00000153094	10018	BCL2 like 11	protein_coding	44.42	2q13	chr2:111119378-111168445 (+)	ENSG00000153094.23	-1.17468097	0.239400834	0.677618011	-0.736463793	1.40E-19	1.04E-05	4.86E-13	3.98E-15	550.9269437	29.092411	164.3503837	245.163182	3.36E-18	7.72E-05	2.38E-11	4.53E-14
ENSG00000099797.15	TECR	ENSG00000099797	9524	trans-2,3-enoyl-CoA reductase	protein_coding	53.54	19p13.12	chr19:14517085-14565980 (+)	ENSG00000099797.15	-1.347416992	0.018135713	0.217071959	-1.148480746	1.42E-19	0.733058921	0.001551802	7.28E-18	550.4180275	0.118738324	12.37170564	405.3234668	3.40E-18	0.818809175	0.005423666	1.41E-16
ENSG00000105339.10	DENND3	ENSG00000105339	22898	DENN domain containing 3	protein_coding	51.59	8q24.3	chr8:141117278-141195808 (+)	ENSG00000105339.10	1.05968993	0.015362229	-0.215871936	0.828455765	1.47E-19	0.743526238	3.85E-05	9.45E-17	548.7072574	0.109256772	24.07065944	331.1260586	3.53E-18	0.826274999	2.17E-04	1.47E-15
ENSG00000249992.2	TMEM158	ENSG00000249992	25907	transmembrane protein 158 (gene/pseudogene)	protein_coding	66.85	3p21.31	chr3:45224466-45226287 (-)	ENSG00000249992.2	2.058809189	-0.952429566	-1.330093617	1.681145137	1.48E-19	3.62E-08	2.57E-15	3.68E-14	548.4707941	57.38207205	254.0591603	204.2163089	3.54E-18	5.17E-07	2.91E-13	3.56E-13
ENSG00000123416.15	TUBA1B	ENSG00000123416	10376	tubulin alpha 1b	protein_coding	53.12	12q13.12	chr12:49127782-49131397 (-)	ENSG00000123416.15	-0.943184044	-0.17408493	-0.377201426	-1.14630054	1.54E-19	1.64E-04	5.59E-10	1.14E-21	546.9448763	19.0732955	87.31477861	795.8513456	3.67E-18	8.73E-04	1.13E-08	4.84E-20
ENSG00000099250.18	NRP1	ENSG00000099250	8829	neuropilin 1	protein_coding	41.34	10p11.22	chr10:33177492-33336262 (-)	ENSG00000099250.18	-0.919530923	0.35909905	0.163595701	-1.115034272	1.56E-19	3.69E-10	3.89E-04	8.83E-22	546.1817075	90.82198093	16.36456732	811.560191	3.73E-18	9.16E-09	0.001631499	3.87E-20
ENSG00000169180.11	XPO6	ENSG00000169180	23214	exportin 6	protein_coding	43.8	16p12.1	chr16:28097979-28211920 (-)	ENSG00000169180.11	0.9696821	-0.100401919	-0.18768863	0.882395389	1.57E-19	0.02403788	8.77E-05	2.08E-18	545.9934122	5.712363663	21.16983272	446.8806421	3.74E-18	0.058995142	4.50E-04	4.56E-17
ENSG00000231925.11	TAPBP	ENSG00000231925	6892	TAP binding protein	protein_coding	50.01	6p21.32	chr6:33299694-33314387 (-)	ENSG00000231925.11	1.013381375	-0.594574974	-0.214424244	1.393532105	1.59E-19	1.12E-13	2.98E-05	5.41E-23	545.399213	186.097803	25.01685615	1002.634863	3.79E-18	7.28E-12	1.73E-04	2.94E-21
ENSG00000143799.13	PARP1	ENSG00000143799	142	poly(ADP-ribose) polymerase 1	protein_coding	46.8	1q42.12	chr1:226360691-226408093 (-)	ENSG00000143799.13	-0.899369043	-0.159104836	0.209213133	-0.531051074	1.60E-19	2.18E-04	1.31E-05	8.27E-14	545.2583666	18.1692333	28.15124796	190.8832506	3.80E-18	0.00112205	8.50E-05	7.53E-13
ENSG00000157399.16	ARSL	ENSG00000157399	415	arylsulfatase L	protein_coding	45.88	Xp22.33	chrX:2934521-2968475 (-)	ENSG00000157399.16	-1.37502177	0.239033698	0.702889249	-0.911166219	1.61E-19	5.76E-05	1.61E-11	8.45E-16	545.0647414	22.63223714	121.1249594	277.9296446	3.81E-18	3.49E-04	5.16E-10	1.10E-14
ENSG00000171310.11	CHST11	ENSG00000171310	50515	carbohydrate sulfotransferase 11	protein_coding	46.04	12q23.3	chr12:104455295-104762014 (+)	ENSG00000171310.11	1.047571081	-1.111369478	-0.823228222	1.335712337	1.62E-19	3.80E-19	7.94E-17	3.43E-21	544.6457884	509.9807964	335.7193662	731.8709099	3.84E-18	1.66E-16	1.52E-14	1.31E-19
ENSG00000135069.14	PSAT1	ENSG00000135069	29968	phosphoserine aminotransferase 1	protein_coding	45.6	9q21.2	chr9:78297125-78330093 (+)	ENSG00000135069.14	1.080746258	-0.547116594	-0.33601249	1.291850362	1.66E-19	4.22E-12	6.31E-08	2.36E-21	543.7569705	136.3560109	54.04959675	753.1216813	3.92E-18	1.70E-10	7.64E-07	9.30E-20
ENSG00000155850.8	SLC26A2	ENSG00000155850	1836	solute carrier family 26 member 2	protein_coding	41.16	5q32	chr5:149960758-149993455 (+)	ENSG00000155850.8	-1.422189492	0.450194974	0.383066746	-1.48931772	1.66E-19	2.15E-09	6.12E-06	1.31E-20	543.7057953	76.61816975	31.25323818	660.5989331	3.92E-18	4.26E-08	4.37E-05	4.40E-19
ENSG00000138134.12	STAMBPL1	ENSG00000138134	57559	STAM binding protein like 1	protein_coding	39.34	10q23.31	chr10:88879734-88975153 (+)	ENSG00000138134.12	1.391080415	0.055009282	0.174762162	1.510833296	1.72E-19	0.418428206	0.00263933	1.35E-20	542.2110457	0.675099448	10.95462297	659.2050245	4.06E-18	0.551782357	0.008554222	4.51E-19
ENSG00000178381.12	ZFAND2A	ENSG00000178381	90637	zinc finger AN1-type containing 2A	protein_coding	54.85	7p22.3	chr7:1152071-1160759 (-)	ENSG00000178381.12	1.9075238	-0.398491052	-0.347525437	1.958489415	1.72E-19	8.43E-04	3.67E-05	9.75E-19	542.0673847	14.07808435	24.25428792	474.0629271	4.06E-18	0.003587229	2.08E-04	2.30E-17
ENSG00000068489.12	PRR11	ENSG00000068489	55771	proline rich 11	protein_coding	44.47	17q22	chr17:59155499-59204705 (+)	ENSG00000068489.12	-1.328265629	0.104240989	-0.020414441	-1.452921059	1.74E-19	0.046447477	0.758943309	2.36E-20	541.5905169	4.353300449	0.096085128	631.6597791	4.11E-18	0.101206546	0.829218986	7.61E-19
ENSG00000166128.13	RAB8B	ENSG00000166128	51762	RAB8B, member RAS oncogene family	protein_coding	39.78	15q22.2	chr15:63189560-63267776 (+)	ENSG00000166128.13	1.23691334	0.077354187	0.079900749	1.239459902	1.78E-19	0.17696719	0.122090667	1.46E-19	540.8480697	1.921417857	2.546652493	548.9958901	4.17E-18	0.289395804	0.208043865	4.05E-18
ENSG00000116857.17	TMEM9	ENSG00000116857	252839	transmembrane protein 9	protein_coding	48.53	1q32.1	chr1:201134772-201171574 (-)	ENSG00000116857.17	-0.950562044	-0.178864021	0.052195198	-0.719502824	1.81E-19	1.05E-04	0.228541928	2.60E-16	540.0872596	20.54509652	1.517547511	305.4755739	4.24E-18	5.89E-04	0.341119844	3.72E-15
ENSG00000122783.16	CYREN	ENSG00000122783	78996	cell cycle regulator of NHEJ	protein_coding	40.03	7q33	chr7:135092363-135170795 (-)	ENSG00000122783.16	0.875423288	-0.017595038	-0.013034429	0.879983898	1.88E-19	0.650354593	0.726563974	1.78E-19	538.5376625	0.210071798	0.124844695	540.8598846	4.40E-18	0.754748377	0.804172393	4.79E-18
ENSG00000130830.15	MPP1	ENSG00000130830	4354	membrane palmitoylated protein 1	protein_coding	41.68	Xq28	chrX:154778684-154821007 (-)	ENSG00000130830.15	-1.264266823	-0.461424312	-0.169980143	-0.972822654	1.91E-19	8.23E-10	0.011273391	6.85E-16	537.7165341	84.13366669	7.391873709	282.6718151	4.48E-18	1.84E-08	0.029504103	9.05E-15
ENSG00000103415.12	HMOX2	ENSG00000103415	3163	heme oxygenase 2	protein_coding	47.62	16p13.3	chr16:4474690-4510347 (+)	ENSG00000103415.12	1.143872853	0.024853876	-0.141325217	0.97769376	1.99E-19	0.6326669	0.006016112	1.30E-17	536.0539953	0.233697758	8.877620586	387.3562275	4.66E-18	0.74117878	0.017334991	2.39E-16
ENSG00000115363.14	EVA1A	ENSG00000115363	84141	eva-1 homolog A, regulator of programmed cell death	protein_coding	41.76	2p12	chr2:75469302-75569722 (-)	ENSG00000115363.14	1.062090597	-0.217341971	-0.294832077	0.98460049	2.09E-19	1.45E-04	3.88E-07	3.80E-18	533.9993956	19.47652935	44.06175571	426.3902982	4.89E-18	7.82E-04	3.82E-06	7.83E-17
ENSG00000105928.16	GSDME	ENSG00000105928	1687	gasdermin E	protein_coding	45.72	7p15.3	chr7:24698355-24757940 (-)	ENSG00000105928.16	1.020139133	-1.05657471	-0.933745492	1.142968352	2.10E-19	1.57E-18	2.80E-18	2.79E-19	533.9033541	456.8861516	436.6940393	522.30994	4.89E-18	5.14E-16	1.19E-15	7.27E-18
ENSG00000170989.10	S1PR1	ENSG00000170989	1901	sphingosine-1-phosphate receptor 1	protein_coding	44.09	1p21.2	chr1:101236865-101243713 (+)	ENSG00000170989.10	-3.080163361	0.461436158	0.999367636	-2.542231884	2.11E-19	4.35E-06	1.16E-05	3.22E-19	533.6353285	32.70171	28.63801875	516.5360139	4.92E-18	3.62E-05	7.63E-05	8.29E-18
ENSG00000101160.14	CTSZ	ENSG00000101160	1522	cathepsin Z	protein_coding	56.78	20q13.32	chr20:58995185-59007254 (-)	ENSG00000101160.14	0.931779261	-0.416482328	-0.450895194	0.897366395	2.13E-19	6.53E-11	9.74E-12	6.22E-19	533.3796227	106.7118699	126.6653852	490.8636398	4.94E-18	2.02E-09	3.32E-10	1.51E-17
ENSG00000177311.11	ZBTB38	ENSG00000177311	253461	zinc finger and BTB domain containing 38	protein_coding	42.29	3q23	chr3:141324213-141449792 (+)	ENSG00000177311.11	-0.935541645	-0.49567739	-0.439454623	-0.879318878	2.15E-19	9.35E-13	5.43E-11	2.20E-18	532.8648108	155.4072306	108.5280486	444.9745398	5.00E-18	4.69E-11	1.48E-09	4.80E-17
ENSG00000187735.14	TCEA1	ENSG00000187735	6917	transcription elongation factor A1	protein_coding	39.4	8q11.23	chr8:53966552-54022456 (-)	ENSG00000187735.14	1.371483704	-0.170068885	-0.075682019	1.46587057	2.17E-19	0.004069507	0.158954268	5.04E-20	655.3806625	10.01383682	2.108784383	740.047087	5.03E-18	0.013622333	0.256662176	1.53E-18
ENSG00000267458.1	NA	ENSG00000267458	NA	novel transcript, antisense to CALR	lncRNA	52.43	19p13.13	chr19:12944118-12944487 (-)	ENSG00000267458.1	-1.412351603	-0.185171169	0.094171101	-1.133009333	2.32E-19	0.001979212	0.130845209	5.58E-17	609.8800391	11.87207882	2.436368899	388.5259933	5.36E-18	0.007434594	0.219723755	9.11E-16
ENSG00000136444.10	RSAD1	ENSG00000136444	55316	radical S-adenosyl methionine domain containing 1	protein_coding	50.16	17q21.33	chr17:50478860-50485974 (+)	ENSG00000136444.10	-1.619994502	0.33347615	0.727063078	-1.226407574	2.33E-19	2.54E-06	8.90E-10	2.38E-17	529.6998658	35.04840606	83.4992633	369.3145494	5.38E-18	2.25E-05	1.68E-08	4.17E-16
ENSG00000106829.19	TLE4	ENSG00000106829	7091	TLE family member 4, transcriptional corepressor	protein_coding	39.28	9q21.31	chr9:79571773-79726882 (+)	ENSG00000106829.19	1.204311329	0.008622179	0.064147964	1.259837113	2.37E-19	0.880336888	0.195527108	7.28E-20	528.9457197	0.023093356	1.761103837	579.2831971	5.47E-18	0.922296364	0.301621324	2.12E-18
ENSG00000039560.14	RAI14	ENSG00000039560	26064	retinoic acid induced 14	protein_coding	42.11	5p13.2	chr5:34656328-34832612 (+)	ENSG00000039560.14	0.888351635	-0.511826062	-0.564093883	0.836083815	2.38E-19	2.94E-13	1.97E-14	1.64E-18	528.8012621	171.5507899	215.0151005	455.2836738	5.48E-18	1.67E-11	1.64E-12	3.66E-17
ENSG00000182985.17	CADM1	ENSG00000182985	23705	cell adhesion molecule 1	protein_coding	38.54	11q23.3	chr11:115169218-115504957 (-)	ENSG00000182985.17	-0.941167879	-0.250340882	0.024998765	-0.665828232	2.38E-19	8.96E-07	0.560004065	1.93E-15	528.7010674	39.89604206	0.348206758	259.989772	5.49E-18	9.00E-06	0.667950514	2.35E-14
ENSG00000148516.21	ZEB1	ENSG00000148516	6935	zinc finger E-box binding homeobox 1	protein_coding	36.04	10p11.22	chr10:31318495-31529814 (+)	ENSG00000148516.21	1.154398643	-0.118109915	-0.078881293	1.193627265	2.46E-19	0.039468821	0.106268766	1.74E-19	527.4723941	4.680124533	2.791050117	541.7185346	5.65E-18	0.088677309	0.186224506	4.71E-18
ENSG00000197343.11	ZNF655	ENSG00000197343	79027	zinc finger protein 655	protein_coding	42.73	7q22.1	chr7:99558406-99576453 (+)	ENSG00000197343.11	1.036955938	-0.113931989	-0.056903622	1.093984305	2.46E-19	0.021677514	0.203508365	8.00E-20	527.415081	5.934337765	1.697785989	575.1016946	5.65E-18	0.054297377	0.311395401	2.32E-18
ENSG00000129968.15	ABHD17A	ENSG00000129968	81926	abhydrolase domain containing 17A	protein_coding	65.16	19p13.3	chr19:1876810-1885547 (-)	ENSG00000129968.15	-1.462803343	0.098875209	0.263301968	-1.298376584	2.54E-19	0.082382797	0.001172565	3.40E-18	526.0940667	3.253123375	13.14444869	430.1535451	5.83E-18	0.160140069	0.004243604	7.08E-17
ENSG00000159733.13	ZFYVE28	ENSG00000159733	57732	zinc finger FYVE-type containing 28	protein_coding	52.52	4p16.3	chr4:2269582-2418663 (-)	ENSG00000159733.13	2.259761595	-0.143499544	-0.302156811	2.101104328	2.56E-19	0.283869745	8.01E-04	7.22E-18	525.8729318	1.195240161	14.22436803	405.5385259	5.85E-18	0.414691802	0.003049337	1.40E-16
ENSG00000069535.14	MAOB	ENSG00000069535	4129	monoamine oxidase B	protein_coding	39.31	Xp11.3	chrX:43766610-43882450 (-)	ENSG00000069535.14	-2.257766237	0.370405683	1.065662115	-1.562509805	2.59E-19	1.30E-05	1.17E-09	4.95E-17	525.2971806	28.19166506	81.35199791	348.5210668	5.93E-18	9.45E-05	2.15E-08	8.17E-16
ENSG00000198911.12	SREBF2	ENSG00000198911	6721	sterol regulatory element binding transcription factor 2	protein_coding	48.21	22q13.2	chr22:41833079-41907307 (+)	ENSG00000198911.12	-0.949661921	-0.142298231	-0.083482431	-0.890846121	2.60E-19	0.001607934	0.056759689	1.53E-18	525.1488596	12.27487607	3.959302218	457.6774181	5.94E-18	0.006226678	0.112535069	3.47E-17
ENSG00000227036.8	LINC00511	ENSG00000227036	NA	long intergenic non-protein coding RNA 511	lncRNA	47.2	17q24.3	chr17:72290091-72640472 (-)	ENSG00000227036.8	-1.291400028	0.187781233	0.601503685	-0.877677576	2.65E-19	6.57E-04	1.90E-10	1.06E-15	524.4670725	14.79714339	96.65901562	272.9140364	6.03E-18	0.002881279	4.38E-09	1.35E-14
ENSG00000112531.17	QKI	ENSG00000112531	9444	QKI, KH domain containing RNA binding	protein_coding	36.39	6q26	chr6:163414000-163578592 (+)	ENSG00000112531.17	0.93732452	-0.03478018	-0.158233956	0.813870744	2.67E-19	0.406125064	5.38E-04	1.07E-17	524.0200474	0.712063185	15.38604331	393.1606107	6.09E-18	0.540157751	0.00216772	2.01E-16
ENSG00000106554.13	CHCHD3	ENSG00000106554	54927	coiled-coil-helix-coiled-coil-helix domain containing 3	protein_coding	39.02	7q33	chr7:132784870-133082090 (-)	ENSG00000106554.13	0.907791699	-0.252824715	-0.289244833	0.871371581	2.73E-19	1.20E-06	5.65E-08	1.27E-18	523.1219475	38.4996872	54.70775632	464.4508998	6.22E-18	1.16E-05	6.92E-07	2.93E-17
ENSG00000065060.17	UHRF1BP1	ENSG00000065060	54887	UHRF1 binding protein 1	protein_coding	42.65	6p21.31	chr6:34792015-34883138 (+)	ENSG00000065060.17	0.995468595	-0.101462542	-0.101357901	0.995573235	2.75E-19	0.031724398	0.023839369	3.51E-19	522.9276584	5.128058622	5.730087533	513.1781122	6.24E-18	0.074183271	0.055282282	8.98E-18
ENSG00000172819.17	RARG	ENSG00000172819	5916	retinoic acid receptor gamma	protein_coding	56.33	12q13.13	chr12:53210567-53232980 (-)	ENSG00000172819.17	1.083362988	0.040068738	-0.028724041	1.014570209	2.75E-19	0.434883644	0.524485503	1.63E-18	522.8722496	0.628189643	0.415719469	455.5486928	6.24E-18	0.567029688	0.637913076	3.64E-17
ENSG00000006062.17	MAP3K14	ENSG00000006062	9020	mitogen-activated protein kinase kinase kinase 14	protein_coding	49.97	17q21.31	chr17:45263119-45317029 (-)	ENSG00000006062.17	1.209527602	-0.058272404	0.484858188	1.752658194	2.76E-19	0.282825872	2.79E-10	2.04E-23	541.0846831	1.201306009	94.65331455	1128.056743	6.25E-18	0.413663495	6.15E-09	1.23E-21
ENSG00000006327.13	TNFRSF12A	ENSG00000006327	51330	TNF receptor superfamily member 12A	protein_coding	60.12	16p13.3	chr16:3018445-3022383 (+)	ENSG00000006327.13	0.925360694	0.110900142	0.098286614	0.912747166	2.78E-19	0.01073876	0.02030496	3.78E-19	522.4018671	7.503826704	6.076016811	510.1802846	6.30E-18	0.030519648	0.048273346	9.63E-18
ENSG00000065485.20	PDIA5	ENSG00000065485	10954	protein disulfide isomerase family A member 5	protein_coding	45.22	3q21.1	chr3:123067025-123225227 (+)	ENSG00000065485.20	-1.100509698	-0.346914123	-0.106236067	-0.859831642	2.82E-19	2.63E-08	0.057287005	4.27E-16	521.8602102	59.37570529	3.941360892	293.5605285	6.37E-18	3.92E-07	0.113395786	5.89E-15
ENSG00000197893.13	NRAP	ENSG00000197893	4892	nebulin related anchoring protein	protein_coding	43.56	10q25.3	chr10:113588716-113664127 (-)	ENSG00000197893.13	-2.184796179	-0.263511275	0.377591235	-1.543693669	2.90E-19	0.00130221	0.005332637	1.88E-15	520.7588763	12.85317051	9.172532571	260.5668629	6.54E-18	0.005213432	0.01559177	2.29E-14
ENSG00000133026.12	MYH10	ENSG00000133026	4628	myosin heavy chain 10	protein_coding	42	17p13.1	chr17:8474205-8630761 (-)	ENSG00000133026.12	-1.046659273	-0.038141582	0.034727752	-0.973789939	2.94E-19	0.386953891	0.480278539	2.27E-18	520.213574	0.773143032	0.512230062	443.8630042	6.62E-18	0.521190798	0.600180909	4.95E-17
ENSG00000283041.1	NA	ENSG00000283041	NA	eukaryotic translation elongation factor 1 gamma (	processed_pseudogene	54.34	7q33	chr7:133034607-133035920 (-)	ENSG00000283041.1	-0.999996727	0.253408866	0.491739493	-0.7616661	2.97E-19	1.19E-06	2.37E-11	1.39E-16	519.7822511	38.55471753	116.9693885	321.0389339	6.69E-18	1.15E-05	7.25E-10	2.10E-15
ENSG00000001629.10	ANKIB1	ENSG00000001629	54467	ankyrin repeat and IBR domain containing 1	protein_coding	36.83	7q21.2	chr7:92245974-92401383 (+)	ENSG00000001629.10	0.986991872	-0.067654177	-0.160928171	0.893717878	3.01E-19	0.1337962	7.79E-04	4.33E-18	519.2405957	2.388488062	14.30345572	422.0638412	6.77E-18	0.233454703	0.002978699	8.79E-17
ENSG00000166974.13	MAPRE2	ENSG00000166974	10982	microtubule associated protein RP/EB family member 2	protein_coding	39.48	18q12.1	chr18:34976928-35143470 (+)	ENSG00000166974.13	-1.575859674	0.072073988	0.334676497	-1.313257164	3.08E-19	0.216761295	3.37E-04	1.63E-17	518.2796813	1.599135761	16.79789627	380.4454514	6.92E-18	0.338174619	0.001445205	2.94E-16
ENSG00000100225.18	FBXO7	ENSG00000100225	25793	F-box protein 7	protein_coding	38.81	22q12.3	chr22:32474676-32498829 (+)	ENSG00000100225.18	0.875455175	-0.046193731	0.040170357	0.961819263	3.10E-19	0.248322444	0.294465148	2.94E-20	518.0523024	1.391808638	1.142791479	621.1018844	6.95E-18	0.375248189	0.416041619	9.31E-19
ENSG00000152223.15	EPG5	ENSG00000152223	57724	ectopic P-granules autophagy protein 5 homolog	protein_coding	40.88	18q21.1	chr18:45847609-45967329 (-)	ENSG00000152223.15	1.004379291	-0.323758585	-0.610984207	0.717153668	3.24E-19	1.35E-07	6.86E-14	3.95E-15	516.3336989	49.68710768	193.8687236	245.3213718	7.25E-18	1.68E-06	4.45E-12	4.50E-14
ENSG00000214491.8	SEC14L6	ENSG00000214491	730005	SEC14 like lipid binding 6	protein_coding	50.55	22q12.2	chr22:30522799-30546682 (-)	ENSG00000214491.8	-0.934736295	-0.31875511	-0.149913541	-0.765894726	3.31E-19	1.10E-08	0.002023992	1.11E-16	515.4829046	65.01930859	11.65509967	326.8012195	7.40E-18	1.82E-07	0.006808704	1.72E-15
ENSG00000034677.13	RNF19A	ENSG00000034677	25897	ring finger protein 19A, RBR E3 ubiquitin protein ligase	protein_coding	38.61	8q22.2	chr8:100257060-100336218 (-)	ENSG00000034677.13	1.058320576	-0.072089307	-0.191361078	0.939048805	3.33E-19	0.149328709	2.31E-04	1.03E-17	515.200873	2.202082967	17.98243945	394.4710966	7.44E-18	0.253570032	0.001044889	1.94E-16
ENSG00000119777.20	TMEM214	ENSG00000119777	54867	transmembrane protein 214	protein_coding	55	2p23.3	chr2:27032910-27041694 (+)	ENSG00000119777.20	-1.196628117	-0.059019357	0.045373258	-1.092235502	3.36E-19	0.244648181	0.423369381	4.14E-18	514.8781123	1.414183278	0.660717609	423.5678034	7.49E-18	0.370946307	0.546486905	8.43E-17
ENSG00000109084.14	TMEM97	ENSG00000109084	27346	transmembrane protein 97	protein_coding	44.22	17q11.2	chr17:28319200-28328685 (+)	ENSG00000109084.14	-1.369413592	0.161685753	0.367616125	-1.163483221	3.39E-19	0.005017817	7.30E-06	1.04E-17	514.510311	9.322519411	30.52395307	394.1555557	7.55E-18	0.016291545	5.09E-05	1.95E-16
ENSG00000055208.19	TAB2	ENSG00000055208	23118	TGF-beta activated kinase 1 (MAP3K7) binding protein 2	protein_coding	38.87	6q25.1	chr6:149218641-149411613 (+)	ENSG00000055208.19	0.850770089	0.115047325	0.160304522	0.896027286	3.43E-19	0.005189629	1.65E-04	8.03E-20	514.073458	9.239437439	19.06751938	574.9310835	7.62E-18	0.016772024	7.82E-04	2.32E-18
ENSG00000173812.11	EIF1	ENSG00000173812	10209	eukaryotic translation initiation factor 1	protein_coding	49.15	17q21.2	chr17:41688885-41692668 (+)	ENSG00000173812.11	0.917931194	-0.244569237	-0.314491459	0.848008971	3.43E-19	1.93E-06	1.89E-08	2.98E-18	514.0397555	36.30453265	61.48022694	434.5530785	7.62E-18	1.77E-05	2.61E-07	6.31E-17
ENSG00000105976.15	MET	ENSG00000105976	4233	MET proto-oncogene, receptor tyrosine kinase	protein_coding	39.09	7q31.2	chr7:116672196-116798386 (+)	ENSG00000105976.15	0.850366374	-0.343333996	-0.172937179	1.020763191	3.45E-19	8.39E-10	7.76E-05	3.40E-21	513.7806203	83.97507698	21.59236951	732.3901519	7.66E-18	1.87E-08	4.05E-04	1.30E-19
ENSG00000006451.8	RALA	ENSG00000006451	5898	RAS like proto-oncogene A	protein_coding	39.66	7p14.1	chr7:39623565-39708120 (+)	ENSG00000006451.8	1.203325249	-0.398821961	-0.526247348	1.075899862	3.46E-19	1.10E-07	1.00E-10	1.63E-17	513.6995978	50.84293759	102.6088392	380.4964027	7.67E-18	1.40E-06	2.52E-09	2.94E-16
ENSG00000084112.15	SSH1	ENSG00000084112	54434	slingshot protein phosphatase 1	protein_coding	48.43	12q24.11	chr12:108778191-108857590 (-)	ENSG00000084112.15	0.949906835	-0.101871348	-0.167100265	0.884677918	3.53E-19	0.027199805	3.37E-04	3.30E-18	512.9398827	5.450018605	16.79760044	431.1386109	7.80E-18	0.065293545	0.001445205	6.89E-17
ENSG00000113361.13	CDH6	ENSG00000113361	1004	cadherin 6	protein_coding	38.31	5p13.3	chr5:31193686-31329146 (+)	ENSG00000113361.13	-3.558590423	0.360932681	1.372444612	-2.547078492	3.58E-19	3.45E-05	2.29E-12	2.56E-17	2183.94235	31.23662099	322.2004083	1304.650121	7.90E-18	2.24E-04	9.17E-11	4.46E-16
ENSG00000166033.13	HTRA1	ENSG00000166033	5654	HtrA serine peptidase 1	protein_coding	49.66	10q26.13	chr10:122458551-122514907 (+)	ENSG00000166033.13	-0.979241164	-0.376454991	-0.095548932	-0.698335105	3.58E-19	8.70E-10	0.051763921	4.50E-15	512.2885021	83.6900814	4.139168156	242.7062813	7.91E-18	1.93E-08	0.104441359	5.10E-14
ENSG00000204308.8	RNF5	ENSG00000204308	6048	ring finger protein 5	protein_coding	51.65	6p21.32	chr6:32178405-32180793 (+)	ENSG00000204308.8	-1.172730464	-0.279729381	-0.016431606	-0.909432689	3.59E-19	2.81E-06	0.779711279	5.33E-16	512.2325794	34.5990931	0.079797993	288.3987483	7.91E-18	2.47E-05	0.844827735	7.23E-15
ENSG00000133398.4	MED10	ENSG00000133398	84246	mediator complex subunit 10	protein_coding	45	5p15.31	chr5:6371874-6378571 (-)	ENSG00000133398.4	1.061501246	-0.151533872	-0.279426006	0.933609111	3.65E-19	0.005077356	1.37E-06	1.98E-17	511.6084415	9.293383416	37.88049591	374.7036624	8.03E-18	0.016448758	1.16E-05	3.53E-16
ENSG00000136636.13	KCTD3	ENSG00000136636	51133	potassium channel tetramerization domain containing 3	protein_coding	36.09	1q41	chr1:215567304-215621807 (+)	ENSG00000136636.13	-0.972803172	0.024930275	0.186240015	-0.811493432	3.73E-19	0.547095211	2.92E-04	3.52E-17	510.720766	0.371787722	17.24268904	358.0322079	8.20E-18	0.668706818	0.001281028	5.93E-16
ENSG00000162063.13	CCNF	ENSG00000162063	899	cyclin F	protein_coding	52.76	16p13.3	chr16:2429394-2458854 (+)	ENSG00000162063.13	-1.200559813	0.236761594	0.15395241	-1.283368997	3.80E-19	2.79E-05	0.014520007	4.76E-20	509.9443912	25.25472361	6.81683857	598.4917902	8.35E-18	1.86E-04	0.036471295	1.45E-18
ENSG00000113916.18	BCL6	ENSG00000113916	604	BCL6 transcription repressor	protein_coding	47.68	3q27.3	chr3:187721377-187745725 (-)	ENSG00000113916.18	1.38105731	0.371142811	0.118877141	1.12879164	3.96E-19	4.25E-06	0.042412337	2.83E-17	508.3772842	32.80313982	4.534985143	364.2685004	8.68E-18	3.55E-05	0.089082207	4.87E-16
ENSG00000228742.11	LINC02577	ENSG00000228742	NA	long intergenic non-protein coding RNA 2577	lncRNA	42.36	7q22.3	chr7:106774955-106838480 (+)	ENSG00000228742.11	1.295491567	-0.386192647	-0.571413899	1.110270315	3.97E-19	2.74E-06	6.22E-11	1.94E-16	508.2811157	34.71250382	107.1825251	312.7543189	8.69E-18	2.41E-05	1.67E-09	2.83E-15
ENSG00000105486.14	LIG1	ENSG00000105486	3978	DNA ligase 1	protein_coding	51.48	19q13.33	chr19:48115445-48170603 (-)	ENSG00000105486.14	-1.311168304	-0.265219977	-0.112213648	-1.158161975	4.00E-19	2.60E-05	0.106247439	2.95E-17	508.0045018	25.53110019	2.791407464	363.0582875	8.74E-18	1.74E-04	0.186206289	5.06E-16
ENSG00000168264.10	IRF2BP2	ENSG00000168264	359948	interferon regulatory factor 2 binding protein 2	protein_coding	48.01	1q42.3	chr1:234604269-234609525 (-)	ENSG00000168264.10	0.866952892	0.240188275	0.114583626	0.741348242	4.06E-19	1.20E-06	0.005172672	1.83E-17	507.338753	38.51378668	9.247503712	376.9954499	8.88E-18	1.16E-05	0.015192493	3.27E-16
ENSG00000138792.10	ENPEP	ENSG00000138792	2028	glutamyl aminopeptidase	protein_coding	38.57	4q25	chr4:110365733-110565285 (+)	ENSG00000138792.10	-0.930190239	-0.025524161	0.420052134	-0.484613943	4.07E-19	0.532231254	1.06E-10	3.02E-12	507.2636114	0.400280306	102.0440578	140.3918425	8.88E-18	0.656046267	2.64E-09	2.10E-11
ENSG00000154127.10	UBASH3B	ENSG00000154127	84959	ubiquitin associated and SH3 domain containing B	protein_coding	45.84	11q24.1	chr11:122655722-122814473 (+)	ENSG00000154127.10	1.155989685	0.145163108	-0.275920835	0.734905742	4.08E-19	0.012722649	5.37E-06	4.56E-14	507.2314845	7.115382675	31.80205294	200.6038593	8.88E-18	0.03512078	3.89E-05	4.34E-13
ENSG00000058272.19	PPP1R12A	ENSG00000058272	4659	protein phosphatase 1 regulatory subunit 12A	protein_coding	36.07	12q21.31	chr12:79773563-79935460 (-)	ENSG00000058272.19	0.984956918	0.17799857	-0.004548713	0.802409634	4.08E-19	4.56E-04	0.915136945	6.50E-17	507.1571483	15.88275975	0.011568547	341.0749412	8.88E-18	0.002103277	0.94509596	1.05E-15
ENSG00000113161.16	HMGCR	ENSG00000113161	3156	3-hydroxy-3-methylglutaryl-CoA reductase	protein_coding	37.88	5q13.3	chr5:75336329-75362101 (+)	ENSG00000113161.16	-1.29444219	0.136154592	0.119530672	-1.31106611	4.08E-19	0.013016569	0.0724998	2.70E-19	507.1406709	7.063517108	3.491456769	523.6579271	8.88E-18	0.03579489	0.137485705	7.06E-18
ENSG00000197043.14	ANXA6	ENSG00000197043	309	annexin A6	protein_coding	48.97	5q33.1	chr5:151100706-151157785 (-)	ENSG00000197043.14	-0.855654541	-0.250200771	-0.259857015	-0.865310785	4.21E-19	2.98E-07	4.38E-07	5.18E-19	505.9895119	45.4274377	43.43932439	497.9233712	9.13E-18	3.41E-06	4.25E-06	1.28E-17
ENSG00000117266.15	CDK18	ENSG00000117266	5129	cyclin dependent kinase 18	protein_coding	55.71	1q32.1	chr1:205504595-205532793 (+)	ENSG00000117266.15	1.104856603	-0.702833967	-0.424939455	1.382751115	4.24E-19	1.01E-13	1.93E-09	3.34E-21	505.6703792	187.7494749	77.45165794	733.4473838	9.19E-18	6.70E-12	3.37E-08	1.28E-19
ENSG00000130939.20	UBE4B	ENSG00000130939	10277	ubiquitination factor E4B	protein_coding	44.12	1p36.22	chr1:10032832-10181239 (+)	ENSG00000130939.20	-0.968060272	0.05347867	4.84E-04	-1.021054646	4.29E-19	0.196916218	0.991672549	1.34E-19	505.1910422	1.749857789	1.11E-04	552.8729116	9.29E-18	0.314943927	0.995412284	3.74E-18
ENSG00000100033.16	PRODH	ENSG00000100033	5625	proline dehydrogenase 1	protein_coding	58.95	22q11.21	chr22:18912777-18936553 (-)	ENSG00000100033.16	-1.861742095	-0.331712366	0.156511911	-1.373517818	4.30E-19	4.38E-05	0.142533476	2.07E-15	505.1724032	23.60970562	2.280672421	258.4724218	9.29E-18	2.75E-04	0.235550812	2.51E-14
ENSG00000119950.21	MXI1	ENSG00000119950	4601	MAX interactor 1, dimerization protein	protein_coding	40.13	10q25.2	chr10:110207605-110287365 (+)	ENSG00000119950.21	1.053760837	-0.08468796	0.311601015	1.450049812	4.33E-19	0.09450281	1.55E-07	1.01E-22	504.8137064	3.001860625	48.92574336	956.3398055	9.36E-18	0.178535586	1.69E-06	5.22E-21
ENSG00000138035.15	PNPT1	ENSG00000138035	87178	polyribonucleotide nucleotidyltransferase 1	protein_coding	39.71	2p16.1	chr2:55634061-55693863 (-)	ENSG00000138035.15	1.343987986	0.170942184	-0.127509582	1.045536221	4.44E-19	0.012330403	0.030599495	2.44E-16	503.8914662	7.186678303	5.203125777	307.0376039	9.57E-18	0.034237415	0.068067693	3.50E-15
ENSG00000109917.11	ZPR1	ENSG00000109917	8882	ZPR1 zinc finger	protein_coding	44.5	11q23.3	chr11:116773799-116788039 (-)	ENSG00000109917.11	1.122872334	-0.158728644	-0.259541753	1.022059224	4.49E-19	0.006696254	9.60E-06	1.18E-17	503.4245449	8.618292623	29.40535816	390.1469649	9.67E-18	0.020701012	6.44E-05	2.19E-16
ENSG00000173905.9	GOLIM4	ENSG00000173905	27333	golgi integral membrane protein 4	protein_coding	38.32	3q26.2	chr3:168008689-168095924 (-)	ENSG00000173905.9	-1.170568492	0.265123013	0.4138172	-1.021874305	4.52E-19	5.66E-06	4.99E-08	6.40E-18	503.1835885	31.58353512	55.44757089	409.378175	9.72E-18	4.54E-05	6.22E-07	1.26E-16
ENSG00000198380.12	GFPT1	ENSG00000198380	2673	glutamine--fructose-6-phosphate transaminase 1	protein_coding	39.5	2p13.3	chr2:69319769-69387254 (-)	ENSG00000198380.12	1.283513342	0.004803894	-0.477979679	0.800729769	4.56E-19	0.929519443	1.59E-09	3.61E-14	577.1484676	0.007979021	83.33276595	224.3832738	9.79E-18	0.955316061	2.86E-08	3.51E-13
ENSG00000101337.16	TM9SF4	ENSG00000101337	9777	transmembrane 9 superfamily member 4	protein_coding	47.43	20q11.21	chr20:32109714-32167258 (+)	ENSG00000101337.16	-0.936191303	0.019956936	0.244796199	-0.71135204	4.58E-19	0.623602873	4.31E-06	4.22E-16	502.6863207	0.246412949	32.73861225	293.8367612	9.82E-18	0.733435166	3.20E-05	5.83E-15
ENSG00000182022.18	CHST15	ENSG00000182022	51363	carbohydrate sulfotransferase 15	protein_coding	50.24	10q26.13	chr10:124007668-124093598 (-)	ENSG00000182022.18	1.065305304	-0.601080481	-0.50870498	1.157680806	4.58E-19	4.88E-12	1.98E-11	3.31E-19	502.6430318	134.6350588	118.8962019	515.4396866	9.82E-18	1.95E-10	6.22E-10	8.51E-18
ENSG00000074527.12	NTN4	ENSG00000074527	59277	netrin 4	protein_coding	40.1	12q22	chr12:95657807-95791152 (-)	ENSG00000074527.12	1.303449823	0.917812946	0.212496456	0.598133334	4.64E-19	4.99E-15	3.61E-04	9.21E-12	502.1880165	240.6833064	16.5870727	127.2968465	9.92E-18	4.97E-13	0.001530932	5.92E-11
ENSG00000143256.5	PFDN2	ENSG00000143256	5202	prefoldin subunit 2	protein_coding	44.06	1q23.3	chr1:161100556-161118055 (-)	ENSG00000143256.5	1.015527789	-0.090157396	-0.444868436	0.660816748	4.66E-19	0.071655424	1.24E-10	5.72E-14	501.9909575	3.513512308	100.6240715	196.8520319	9.96E-18	0.14333609	2.99E-09	5.35E-13
ENSG00000079931.15	MOXD1	ENSG00000079931	26002	monooxygenase DBH like 1	protein_coding	37.05	6q23.2	chr6:132296055-132401475 (-)	ENSG00000079931.15	-1.119685629	-0.257727533	-0.026002784	-0.887960881	4.68E-19	6.86E-06	0.640632663	3.47E-16	501.793598	30.78214345	0.22286621	298.5292688	1.00E-17	5.37E-05	0.735607013	4.85E-15
ENSG00000058262.10	SEC61A1	ENSG00000058262	29927	SEC61 translocon alpha 1 subunit	protein_coding	47.3	3q21.3	chr3:128051641-128071683 (+)	ENSG00000058262.10	-0.820320311	-0.093779313	-0.086750912	-0.81329191	4.72E-19	0.014745937	0.026891588	6.72E-19	501.4760849	6.782199066	5.474071446	487.971461	1.01E-17	0.039683575	0.061144981	1.63E-17
ENSG00000047365.12	ARAP2	ENSG00000047365	116984	ArfGAP with RhoGAP domain, ankyrin repeat and PH domain 2	protein_coding	35.53	4p14	chr4:35948221-36244514 (-)	ENSG00000047365.12	1.591341973	0.131668026	0.262581338	1.722255285	4.80E-19	0.112610693	2.13E-04	2.85E-20	500.8473163	2.688315437	18.24040325	622.5286465	1.02E-17	0.204272512	9.73E-04	9.08E-19
ENSG00000172053.18	QARS1	ENSG00000172053	5859	glutaminyl-tRNA synthetase 1	protein_coding	53.41	3p21.31	chr3:49095932-49105130 (-)	ENSG00000172053.18	-0.915602461	0.342845745	0.522966586	-0.73548162	4.83E-19	1.84E-09	8.37E-13	6.65E-17	500.6171232	77.81002379	156.8995821	340.4716785	1.03E-17	3.77E-08	3.82E-11	1.07E-15
ENSG00000196526.10	AFAP1	ENSG00000196526	60312	actin filament associated protein 1	protein_coding	46.39	4p16.1	chr4:7758714-7939926 (-)	ENSG00000196526.10	1.108573088	0.318371706	-0.04196578	0.748235602	4.98E-19	1.37E-06	0.376423393	6.29E-15	499.3912317	37.87664741	0.808629015	236.1601659	1.06E-17	1.30E-05	0.500531068	6.99E-14
ENSG00000167680.16	SEMA6B	ENSG00000167680	10501	semaphorin 6B	protein_coding	57.82	19p13.3	chr19:4542593-4559684 (-)	ENSG00000167680.16	-2.592390981	0.503048669	0.928063745	-2.167375905	4.99E-19	5.51E-07	1.16E-06	8.39E-19	499.3083768	42.28488045	38.66657874	479.6312191	1.06E-17	5.88E-06	1.00E-05	2.00E-17
ENSG00000077235.18	GTF3C1	ENSG00000077235	2975	general transcription factor IIIC subunit 1	protein_coding	49.42	16p12.1	chr16:27459555-27549913 (-)	ENSG00000077235.18	-0.928899752	0.069914739	0.289748779	-0.709065712	5.06E-19	0.091193611	2.57E-07	3.83E-16	498.7783387	3.066635473	46.20543531	296.181925	1.07E-17	0.173651146	2.66E-06	5.32E-15
ENSG00000043143.20	JADE2	ENSG00000043143	23338	jade family PHD finger 2	protein_coding	53.79	5q31.1	chr5:134524312-134583230 (+)	ENSG00000043143.20	1.040852786	0.202355764	-0.117540738	0.720956284	5.11E-19	2.60E-04	0.013966515	4.80E-15	498.4520909	17.61132387	6.904256661	241.4209507	1.08E-17	0.00130024	0.03531536	5.42E-14
ENSG00000106665.16	CLIP2	ENSG00000106665	7461	CAP-Gly domain containing linker protein 2	protein_coding	52.07	7q11.23	chr7:74289407-74405935 (+)	ENSG00000106665.16	1.107531333	-0.326616273	-0.61621562	0.817931986	5.12E-19	9.66E-07	7.55E-13	2.85E-15	498.3772662	39.53412128	158.2914755	251.8784161	1.08E-17	9.62E-06	3.48E-11	3.35E-14
ENSG00000142197.12	DOP1B	ENSG00000142197	9980	DOP1 leucine zipper like protein B	protein_coding	47.09	21q22.12	chr21:36156782-36294274 (+)	ENSG00000142197.12	1.024171008	-0.52281312	-0.60509689	0.941887238	5.19E-19	6.33E-11	1.97E-13	3.96E-17	497.8116291	107.0188425	177.4630523	354.7465159	1.10E-17	1.96E-09	1.12E-11	6.60E-16
ENSG00000115419.13	GLS	ENSG00000115419	2744	glutaminase	protein_coding	35.11	2q32.2	chr2:190880821-190965552 (+)	ENSG00000115419.13	-1.066812806	-2.20E-04	-0.128788702	-1.195381686	5.40E-19	0.996278237	0.013201987	3.46E-20	496.3157735	2.22E-05	7.031452644	613.3895383	1.14E-17	0.999328727	0.033712464	1.07E-18
ENSG00000144712.12	CAND2	ENSG00000144712	23066	cullin associated and neddylation dissociated 2 (putative)	protein_coding	50.87	3p25.2	chr3:12796472-12871916 (+)	ENSG00000144712.12	4.074093457	0.156934282	-0.626579255	3.29057992	5.43E-19	0.663839525	9.78E-06	7.62E-16	496.0967072	0.224476152	29.33028965	280.2428331	1.14E-17	0.7651654	6.55E-05	9.99E-15
ENSG00000176105.14	YES1	ENSG00000176105	7525	YES proto-oncogene 1, Src family tyrosine kinase	protein_coding	40.01	18p11.32	chr18:721588-812546 (-)	ENSG00000176105.14	1.052832124	-0.045469236	-0.063393336	1.034908024	5.50E-19	0.352442599	0.180578099	9.47E-19	495.5869917	0.895068022	1.888670955	475.1589506	1.16E-17	0.487089054	0.283568207	2.24E-17
ENSG00000152689.18	RASGRP3	ENSG00000152689	25780	RAS guanyl releasing protein 3	protein_coding	40.76	2p22.3	chr2:33436324-33564750 (+)	ENSG00000152689.18	3.889067954	-0.282921612	-0.022943784	4.149045782	5.55E-19	0.416231165	0.828029153	3.46E-19	495.2726798	0.734872728	0.04810709	513.7491792	1.16E-17	0.549821487	0.880931591	8.86E-18
ENSG00000071539.14	TRIP13	ENSG00000071539	9319	thyroid hormone receptor interactor 13	protein_coding	50.22	5p15.33	chr5:892884-919357 (+)	ENSG00000071539.14	-1.01644112	-0.032790926	0.011201832	-0.972448363	5.56E-19	0.450293885	0.820834412	2.30E-18	495.1842574	0.586712955	0.052291566	443.4890903	1.17E-17	0.582308991	0.876122444	4.99E-17
ENSG00000112697.17	TMEM30A	ENSG00000112697	55754	transmembrane protein 30A	protein_coding	37.36	6q14.1	chr6:75252924-75284948 (-)	ENSG00000112697.17	-1.158101604	-0.007475739	0.255885852	-0.894740013	5.60E-19	0.880467054	4.38E-05	3.16E-16	508.7381187	0.023048279	23.71536541	307.5724669	1.17E-17	0.922319288	2.44E-04	4.44E-15
ENSG00000106080.11	FKBP14	ENSG00000106080	55033	FKBP prolyl isomerase 14	protein_coding	38.69	7p14.3	chr7:30010587-30026702 (-)	ENSG00000106080.11	-1.791900785	0.640167824	0.989308383	-1.442760225	5.69E-19	8.13E-11	1.50E-11	3.64E-18	494.2936135	104.583649	121.9174081	427.8894896	1.19E-17	2.44E-09	4.83E-10	7.52E-17
ENSG00000136147.18	PHF11	ENSG00000136147	51131	PHD finger protein 11	protein_coding	41.72	13q14.2	chr13:49495610-49528981 (+)	ENSG00000136147.18	1.627263075	-0.688294448	-0.324137255	1.991420268	5.76E-19	5.80E-08	3.56E-05	6.80E-20	493.8072351	54.5477592	24.35905343	582.3288684	1.20E-17	7.87E-07	2.03E-04	2.00E-18
ENSG00000186185.14	KIF18B	ENSG00000186185	146909	kinesin family member 18B	protein_coding	49.3	17q21.31	chr17:44924709-44947773 (-)	ENSG00000186185.14	-1.342034819	0.237980907	0.094521773	-1.485493953	5.83E-19	9.83E-05	0.183092662	3.40E-20	493.3733164	20.78396291	1.866331954	614.2036375	1.22E-17	5.55E-04	0.286563796	1.05E-18
ENSG00000173889.16	PHC3	ENSG00000173889	80012	polyhomeotic homolog 3	protein_coding	37.75	3q26.2	chr3:170086732-170181749 (-)	ENSG00000173889.16	1.071553899	0.091006985	0.014247522	0.994794436	5.84E-19	0.079985472	0.759673434	3.63E-18	493.2977315	3.307828876	0.095484432	427.988766	1.22E-17	0.156453383	0.82955365	7.50E-17
ENSG00000044090.9	CUL7	ENSG00000044090	9820	cullin 7	protein_coding	54.7	6p21.1	chr6:43037617-43053945 (-)	ENSG00000044090.9	-1.152037321	0.095447676	0.216954002	-1.030530995	5.86E-19	0.050322169	7.13E-04	7.57E-18	493.1703989	4.194717597	14.56115518	404.0602737	1.22E-17	0.108100648	0.002755409	1.46E-16
ENSG00000115919.15	KYNU	ENSG00000115919	8942	kynureninase	protein_coding	37.45	2q22.2	chr2:142877657-143055833 (+)	ENSG00000115919.15	1.7683598	-0.466181368	-1.489275895	0.745265274	5.90E-19	7.11E-05	5.38E-17	4.58E-08	492.8732694	21.8929083	346.2133904	55.96287506	1.23E-17	4.21E-04	1.15E-14	1.62E-07
ENSG00000173145.11	NOC3L	ENSG00000173145	64318	NOC3 like DNA replication regulator	protein_coding	37.01	10q23.33	chr10:94333226-94362959 (-)	ENSG00000173145.11	1.345318083	0.083463166	-0.226788519	1.035066397	5.97E-19	0.211747494	4.49E-04	6.01E-16	492.449912	1.635555162	15.92768404	285.6488217	1.24E-17	0.332514616	0.001850063	8.07E-15
ENSG00000137941.17	TTLL7	ENSG00000137941	79739	tubulin tyrosine ligase like 7	protein_coding	35.53	1p31.1	chr1:83865024-83999150 (-)	ENSG00000137941.17	1.140403668	-0.121317559	0.051663296	1.313384523	6.05E-19	0.038658627	0.290571089	2.13E-20	491.9383191	4.722195984	1.161772924	636.6051875	1.26E-17	0.087252779	0.412043494	6.96E-19
ENSG00000135077.9	HAVCR2	ENSG00000135077	84868	hepatitis A virus cellular receptor 2	protein_coding	42.36	5q33.3	chr5:157085832-157142869 (-)	ENSG00000135077.9	-2.992721921	0.004861481	0.039399997	-2.958183405	6.08E-19	0.955540652	0.870357639	1.53E-18	491.7627798	0.003165979	0.03244608	457.705726	1.26E-17	0.972786411	0.913020653	3.47E-17
ENSG00000224578.5	HNRNPA1P48	ENSG00000224578	NA	heterogeneous nuclear ribonucleoprotein A1 pseudogene 48	protein_coding	40.9	16q12.1	chr16:51553436-51647132 (+)	ENSG00000224578.5	-1.562051324	0.17053269	0.506395807	-1.226188207	6.12E-19	0.006294183	1.11E-06	6.84E-17	491.4816529	8.767921233	38.85579888	339.7191698	1.27E-17	0.019634026	9.70E-06	1.10E-15
ENSG00000143106.13	PSMA5	ENSG00000143106	5686	proteasome 20S subunit alpha 5	protein_coding	40.76	1p13.3	chr1:109399042-109426448 (-)	ENSG00000143106.13	0.976304567	-0.006726685	-0.053316101	0.929715151	6.15E-19	0.881965548	0.225144758	2.35E-18	491.3121076	0.022464147	1.540525297	442.7649644	1.27E-17	0.923605035	0.337466281	5.09E-17
ENSG00000270075.1	NA	ENSG00000270075	NA	novel transcript, antisense to ITPRIP	lncRNA	52.38	10q25.1	chr10:104312141-104313881 (+)	ENSG00000270075.1	2.266134333	-0.331459	-0.446109078	2.151484256	6.18E-19	0.03032493	1.19E-05	3.79E-17	491.111729	5.364773002	28.55428632	355.9493712	1.28E-17	0.071410589	7.77E-05	6.34E-16
ENSG00000111670.16	GNPTAB	ENSG00000111670	79158	N-acetylglucosamine-1-phosphate transferase subunits alpha and beta	protein_coding	40.95	12q23.2	chr12:101745499-101830959 (-)	ENSG00000111670.16	-1.036314587	-0.499583086	-0.245318858	-0.782050359	6.24E-19	1.22E-11	4.99E-05	2.58E-15	490.7680726	124.1660536	23.1410468	253.9543951	1.29E-17	4.49E-10	2.74E-04	3.05E-14
ENSG00000129195.16	PIMREG	ENSG00000129195	54478	PICALM interacting mitotic regulator	protein_coding	53.18	17p13.2	chr17:6444441-6451469 (+)	ENSG00000129195.16	-1.282397607	-3.02E-04	-0.155487308	-1.437582587	6.38E-19	0.995294317	0.030965535	8.33E-20	489.9472096	3.54E-05	5.178368462	573.314365	1.31E-17	0.998690404	0.068756241	2.40E-18
ENSG00000112972.15	HMGCS1	ENSG00000112972	3157	3-hydroxy-3-methylglutaryl-CoA synthase 1	protein_coding	38.76	5p12	chr5:43287470-43313512 (-)	ENSG00000112972.15	-1.230279765	0.185871721	0.127911464	-1.288240022	6.41E-19	0.001182281	0.040426502	1.79E-19	489.7758047	13.12153243	4.631630764	540.6167626	1.32E-17	0.004810164	0.085750898	4.82E-18
ENSG00000185275.6	CD24P4	ENSG00000185275	NA	CD24 molecule pseudogene 4	processed_pseudogene	54.32	Yq11.222	chrY:18992467-18992709 (-)	ENSG00000185275.6	-2.667111447	-0.067217785	0.644931676	-1.954961987	6.48E-19	0.41735333	1.85E-04	2.89E-16	560.844019	0.67958955	19.0598762	338.7012068	1.33E-17	0.550620661	8.61E-04	4.10E-15
ENSG00000155363.18	MOV10	ENSG00000155363	4343	Mov10 RISC complex RNA helicase	protein_coding	48.61	1p13.2	chr1:112673141-112700746 (+)	ENSG00000155363.18	0.971570999	0.013396318	0.131359917	1.089534598	6.64E-19	0.765555529	0.004895402	3.39E-20	488.4360597	0.090720311	9.383623145	614.325168	1.36E-17	0.841424507	0.014493077	1.05E-18
ENSG00000042286.15	AIFM2	ENSG00000042286	84883	apoptosis inducing factor mitochondria associated 2	protein_coding	50.25	10q22.1	chr10:70098223-70132934 (-)	ENSG00000042286.15	1.06732283	-0.006432789	-0.130785841	0.942969777	6.71E-19	0.901566857	0.008271434	2.27E-17	488.0103728	0.015585682	8.113944304	370.6061794	1.38E-17	0.936657747	0.022722767	4.00E-16
ENSG00000148339.12	SLC25A25	ENSG00000148339	114789	solute carrier family 25 member 25	protein_coding	49.9	9q34.11	chr9:128068201-128109245 (+)	ENSG00000148339.12	1.364462598	-0.069042283	-0.532718057	0.900786824	6.72E-19	0.327875057	9.72E-10	9.07E-14	487.9507961	0.992682245	82.79628739	189.4061887	1.38E-17	0.461790128	1.81E-08	8.20E-13
ENSG00000287299.1	NA	ENSG00000287299	NA	novel transcript, antisense to SPATS2L	lncRNA	39.92	2q33.1	chr2:200390666-200478018 (-)	ENSG00000287299.1	1.145490797	-0.084156128	-0.247501322	0.982145603	6.84E-19	0.139596795	3.15E-05	6.20E-17	487.2645586	2.316019924	24.80822311	342.3484801	1.40E-17	0.241473538	1.82E-04	1.01E-15
ENSG00000214078.12	CPNE1	ENSG00000214078	8904	copine 1	protein_coding	43.12	20q11.22	chr20:35626031-35664956 (-)	ENSG00000214078.12	0.898453114	-0.218991757	-0.367051129	0.750393741	6.94E-19	1.36E-05	9.54E-10	9.51E-17	486.7510089	28.01638327	82.9471446	330.956271	1.42E-17	9.83E-05	1.78E-08	1.48E-15
ENSG00000142173.16	COL6A2	ENSG00000142173	1292	collagen type VI alpha 2 chain	protein_coding	55.87	21q22.3	chr21:46098112-46132848 (+)	ENSG00000142173.16	1.085561346	-0.319337231	-0.465341016	0.939557561	7.14E-19	1.01E-06	3.13E-10	5.38E-17	485.6934064	39.33621835	92.25996888	346.2151124	1.46E-17	9.95E-06	6.81E-09	8.82E-16
ENSG00000213859.6	KCTD11	ENSG00000213859	147040	potassium channel tetramerization domain containing 11	protein_coding	60.44	17p13.1	chr17:7351889-7354944 (+)	ENSG00000213859.6	1.220250109	-0.339261359	-0.511476971	1.048034497	7.35E-19	9.65E-06	3.22E-10	2.69E-16	484.5789843	29.38242	91.99818336	304.6159565	1.50E-17	7.27E-05	6.99E-09	3.84E-15
ENSG00000075399.14	VPS9D1	ENSG00000075399	9605	VPS9 domain containing 1	protein_coding	59.41	16q24.3	chr16:89707134-89720898 (-)	ENSG00000075399.14	1.456755462	0.058586852	-0.161381605	1.236787005	7.49E-19	0.432041125	0.01264222	6.23E-17	483.8869923	0.636094226	7.129803951	342.2359131	1.52E-17	0.564663232	0.032463103	1.01E-15
ENSG00000100664.11	EIF5	ENSG00000100664	1983	eukaryotic translation initiation factor 5	protein_coding	44.94	14q32.32	chr14:103333544-103345025 (+)	ENSG00000100664.11	0.953937639	-0.11496626	-0.186050134	0.882853765	7.61E-19	0.014774943	1.65E-04	6.91E-18	483.2640028	6.777793947	19.07064389	406.9465123	1.55E-17	0.039745981	7.81E-04	1.34E-16
ENSG00000105855.10	ITGB8	ENSG00000105855	3696	integrin subunit beta 8	protein_coding	37.44	7p21.1	chr7:20330702-20415754 (+)	ENSG00000105855.10	-1.177258375	0.605522126	1.086757897	-0.696022604	7.88E-19	1.76E-12	8.03E-18	8.97E-14	482.0062522	147.1952405	402.1913326	189.5919578	1.60E-17	8.08E-11	2.53E-15	8.13E-13
ENSG00000224407.1	NA	ENSG00000224407	NA	novel transcript	lncRNA	58.15	1q42.13	chr1:230280312-230281893 (-)	ENSG00000224407.1	-1.086140271	-0.387186738	-0.086344806	-0.785298339	7.97E-19	7.41E-09	0.117085226	5.92E-15	481.5344008	67.6954302	2.619788327	237.3413226	1.62E-17	1.28E-07	0.201408344	6.61E-14
ENSG00000134072.11	CAMK1	ENSG00000134072	8536	calcium/calmodulin dependent protein kinase I	protein_coding	51.3	3p25.3	chr3:9757347-9769992 (-)	ENSG00000134072.11	-1.325554758	-0.703902708	-0.444251924	-1.065903973	8.09E-19	7.65E-13	1.84E-06	4.23E-15	480.9987213	158.1164848	36.50776786	243.9329572	1.64E-17	3.90E-11	1.51E-05	4.80E-14
ENSG00000164327.13	RICTOR	ENSG00000164327	253260	RPTOR independent companion of MTOR complex 2	protein_coding	35.53	5p13.1	chr5:38937920-39074399 (-)	ENSG00000164327.13	1.031347949	0.146717135	-0.104713895	0.779916919	8.37E-19	0.005366423	0.029034083	9.47E-16	479.7121331	9.157010609	5.312831682	275.3780121	1.69E-17	0.017235485	0.065070032	1.22E-14
ENSG00000075426.12	FOSL2	ENSG00000075426	2355	FOS like 2, AP-1 transcription factor subunit	protein_coding	51.81	2p23.2	chr2:28392448-28417317 (+)	ENSG00000075426.12	0.79062383	-0.025567803	-0.262349264	0.553842369	8.44E-19	0.485733525	6.84E-08	6.80E-15	479.4060972	0.499503104	53.58457295	234.6643949	1.71E-17	0.614526971	8.23E-07	7.52E-14
ENSG00000231638.1	LUARIS	ENSG00000231638	NA	lncRNA upregulator of antiviral response interferon signaling	lncRNA	42.16	7p13	chr7:43508728-43522542 (-)	ENSG00000231638.1	-3.417110523	0.568497057	1.324117903	-2.661489678	8.48E-19	5.38E-07	2.19E-06	1.01E-18	479.2427809	42.40129624	35.72071325	472.7733537	1.71E-17	5.77E-06	1.75E-05	2.38E-17
ENSG00000117450.14	PRDX1	ENSG00000117450	5052	peroxiredoxin 1	protein_coding	47.46	1p34.1	chr1:45511036-45523047 (-)	ENSG00000117450.14	-0.942607904	-0.100272306	-0.247849906	-1.090185505	8.86E-19	0.024989571	5.21E-06	2.73E-20	477.5859057	5.629576143	31.93488393	624.6989419	1.79E-17	0.060900907	3.78E-05	8.69E-19
ENSG00000145423.5	SFRP2	ENSG00000145423	6423	secreted frizzled related protein 2	protein_coding	42.87	4q31.3	chr4:153780591-153789083 (-)	ENSG00000145423.5	-3.16073316	0.008321934	0.575988797	-2.593066297	8.97E-19	0.926419002	0.022760016	3.07E-17	477.157862	0.008688429	6.690049226	361.9319082	1.81E-17	0.953452616	0.053164414	5.24E-16
ENSG00000267801.1	NA	ENSG00000267801	NA	novel transcript, antisense to TRIM47	lncRNA	65.2	17q25.1	chr17:75876372-75879546 (+)	ENSG00000267801.1	1.765733741	-1.288108766	-0.790581019	2.263261488	9.14E-19	1.19E-11	3.84E-11	1.22E-18	476.4672057	124.4534307	111.9912835	465.7989218	1.84E-17	4.42E-10	1.10E-09	2.84E-17
ENSG00000163697.17	APBB2	ENSG00000163697	323	amyloid beta precursor protein binding family B member 2	protein_coding	42.41	4p13	chr4:40810027-41216714 (-)	ENSG00000163697.17	0.98305471	-0.397785477	-0.100116934	1.280723252	9.28E-19	5.55E-09	0.029805343	2.13E-21	475.8830162	69.71022667	5.257984369	759.0704438	1.86E-17	9.88E-08	0.066518279	8.50E-20
ENSG00000156398.13	SFXN2	ENSG00000156398	118980	sideroflexin 2	protein_coding	48.44	10q24.32	chr10:102714538-102743492 (+)	ENSG00000156398.13	-1.915688246	0.25720692	0.666954206	-1.50594096	9.36E-19	7.90E-04	6.76E-07	4.72E-17	475.588517	14.2629963	41.2734878	349.8362097	1.88E-17	0.003383816	6.24E-06	7.81E-16
ENSG00000047617.15	ANO2	ENSG00000047617	57101	anoctamin 2	protein_coding	44.4	12p13.31	chr12:5531869-5946232 (-)	ENSG00000047617.15	4.510717408	-0.474968252	-0.04232879	4.943356869	9.42E-19	0.321037557	0.71100723	6.03E-19	475.3453094	1.09810473	0.140179959	492.092527	1.89E-17	0.454244852	0.792540946	1.47E-17
ENSG00000242110.8	AMACR	ENSG00000242110	23600	alpha-methylacyl-CoA racemase	protein_coding	41.34	5p13.2	chr5:33986165-34008104 (-)	ENSG00000242110.8	-2.544221994	0.526043266	-0.173687661	-3.243952921	9.44E-19	2.16E-07	0.343809243	1.46E-21	475.2537361	47.14235631	0.932827294	781.0332476	1.89E-17	2.55E-06	0.467123182	6.03E-20
ENSG00000162745.10	OLFML2B	ENSG00000162745	25903	olfactomedin like 2B	protein_coding	48.22	1q23.3	chr1:161983192-162023854 (-)	ENSG00000162745.10	-1.89245244	-0.372029918	0.506646688	-1.013775833	9.45E-19	1.41E-05	5.27E-05	3.40E-12	475.2364016	27.86640343	22.94789819	138.9653956	1.89E-17	1.02E-04	2.88E-04	2.33E-11
ENSG00000171227.7	TMEM37	ENSG00000171227	140738	transmembrane protein 37	protein_coding	55.36	2q14.2	chr2:119429901-119438504 (+)	ENSG00000171227.7	-3.85258203	0.084628105	0.817046616	-3.12016352	9.90E-19	0.400925399	0.008148772	1.59E-17	486.1208356	0.728486015	8.165188383	390.4420826	1.98E-17	0.535723247	0.022443708	2.88E-16
ENSG00000173548.8	SNX33	ENSG00000173548	257364	sorting nexin 33	protein_coding	56.2	15q24.2	chr15:75647906-75662301 (+)	ENSG00000173548.8	0.998411514	-0.366624468	-0.314914256	1.050121726	1.02E-18	3.56E-08	1.50E-07	6.81E-19	472.2424578	57.48872258	49.10521074	487.4350145	2.04E-17	5.09E-07	1.64E-06	1.65E-17
ENSG00000239713.9	APOBEC3G	ENSG00000239713	60489	apolipoprotein B mRNA editing enzyme catalytic subunit 3G	protein_coding	54.63	22q13.1	chr22:39077067-39087743 (+)	ENSG00000239713.9	2.014798218	-0.806791002	-0.345575093	2.476014126	1.03E-18	1.63E-06	1.37E-04	3.00E-19	472.0205785	37.07257831	19.67636153	519.3624203	2.05E-17	1.52E-05	6.67E-04	7.77E-18
ENSG00000128567.17	PODXL	ENSG00000128567	5420	podocalyxin like	protein_coding	50.47	7q32.3	chr7:131500262-131558217 (-)	ENSG00000128567.17	1.688788629	-0.263057239	-0.658002743	1.293843125	1.05E-18	0.009139819	8.45E-10	1.01E-14	471.2298149	7.878910084	83.92265535	227.2747792	2.10E-17	0.026640544	1.61E-08	1.07E-13
ENSG00000107829.15	FBXW4	ENSG00000107829	6468	F-box and WD repeat domain containing 4	protein_coding	45.8	10q24.32	chr10:101610664-101695295 (-)	ENSG00000107829.15	0.999594526	0.044932115	-0.07795703	0.87670538	1.06E-18	0.355214125	0.090206832	3.31E-17	470.9448615	0.884654676	3.086473781	359.8005236	2.11E-17	0.489568982	0.16351068	5.60E-16
ENSG00000068078.18	FGFR3	ENSG00000068078	2261	fibroblast growth factor receptor 3	protein_coding	65.83	4p16.3	chr4:1793293-1808872 (+)	ENSG00000068078.18	-2.747842724	0.813575739	1.15930577	-2.402112693	1.07E-18	1.04E-10	4.48E-08	1.62E-19	513.0850633	106.5009735	57.68721972	596.7464163	2.12E-17	3.03E-09	5.67E-07	4.43E-18
ENSG00000164932.13	CTHRC1	ENSG00000164932	115908	collagen triple helix repeat containing 1	protein_coding	39.87	8q22.3	chr8:103371538-103382989 (+)	ENSG00000164932.13	-2.053420095	-0.003523674	0.39693553	-1.652960891	1.07E-18	0.961665397	0.002609538	1.24E-16	470.6789942	0.002353108	10.98426333	324.0917018	2.12E-17	0.976512281	0.008472171	1.89E-15
ENSG00000275023.5	MLLT6	ENSG00000275023	4302	MLLT6, PHD finger containing	protein_coding	56.46	17q12	chr17:38705273-38729795 (+)	ENSG00000275023.5	0.884473612	0.112937777	0.110908596	0.882444431	1.10E-18	0.010688918	0.009745587	1.05E-18	469.7194653	7.514572535	7.72894469	471.3107207	2.17E-17	0.030398285	0.026119584	2.46E-17
ENSG00000011426.11	ANLN	ENSG00000011426	54443	anillin actin binding protein	protein_coding	37.87	7p14.2	chr7:36389821-36453791 (+)	ENSG00000011426.11	-0.922966369	-0.15892373	-0.367424348	-1.131466988	1.12E-18	6.54E-04	7.68E-09	1.15E-20	468.8854798	14.8100438	67.45128631	667.5788462	2.22E-17	0.002871543	1.16E-07	3.86E-19
ENSG00000185404.16	SP140L	ENSG00000185404	93349	SP140 nuclear body protein like	protein_coding	38.73	2q37.1	chr2:230327184-230403732 (+)	ENSG00000185404.16	1.405068418	-0.259990433	-0.202941919	1.462116932	1.15E-18	0.001661886	0.002089577	1.40E-18	467.9833095	12.1852716	11.57013346	460.862353	2.28E-17	0.006400683	0.006997433	3.21E-17
ENSG00000006831.10	ADIPOR2	ENSG00000006831	79602	adiponectin receptor 2	protein_coding	39.4	12p13.33	chr12:1688574-1788674 (+)	ENSG00000006831.10	-0.876189969	0.009586502	0.165764011	-0.72001246	1.16E-18	0.807564834	4.74E-04	1.62E-16	467.7417214	0.060493866	15.76560929	317.2142577	2.29E-17	0.871018547	0.001936286	2.41E-15
ENSG00000162591.16	MEGF6	ENSG00000162591	1953	multiple EGF like domains 6	protein_coding	62.43	1p36.32	chr1:3487951-3611508 (-)	ENSG00000162591.16	1.249475261	-0.422437437	-0.097860421	1.574052277	1.18E-18	5.50E-08	0.073203178	6.76E-21	534.0234212	57.28222026	3.491033474	811.9581133	2.33E-17	7.52E-07	0.138506907	2.38E-19
ENSG00000047634.15	SCML1	ENSG00000047634	6322	Scm polycomb group protein like 1	protein_coding	38.89	Xp22.13	chrX:17737449-17754988 (+)	ENSG00000047634.15	1.03866465	-0.034377083	-0.059810643	1.013231091	1.18E-18	0.50548979	0.202014401	2.93E-18	467.0030539	0.455382453	1.709403301	435.2058487	2.33E-17	0.631815875	0.309587544	6.21E-17
ENSG00000114638.8	UPK1B	ENSG00000114638	7348	uroplakin 1B	protein_coding	41.88	3q13.32	chr3:119173517-119205143 (+)	ENSG00000114638.8	-4.049536636	0.657501281	0.752587421	-3.954450496	1.23E-18	1.11E-07	0.042691153	2.51E-20	465.4463429	50.80434662	5.131509776	628.64459	2.43E-17	1.41E-06	0.089573074	8.08E-19
ENSG00000189410.12	SH2D5	ENSG00000189410	400745	SH2 domain containing 5	protein_coding	61.39	1p36.12	chr1:20719731-20732837 (-)	ENSG00000189410.12	1.305868799	-0.906162302	-0.63694632	1.575084781	1.25E-18	1.58E-12	1.93E-11	6.45E-19	464.8641451	148.5376827	119.1600227	489.4950046	2.46E-17	7.33E-11	6.09E-10	1.57E-17
ENSG00000117009.12	KMO	ENSG00000117009	8564	kynurenine 3-monooxygenase	protein_coding	38	1q43	chr1:241532134-241595642 (+)	ENSG00000117009.12	-0.989237799	-0.0428465	0.608903131	-0.337488169	1.25E-18	0.342013456	2.83E-13	4.42E-08	464.8641086	0.935310676	172.0732082	56.17309103	2.46E-17	0.476468611	1.51E-11	1.56E-07
ENSG00000146416.19	AIG1	ENSG00000146416	51390	androgen induced 1	protein_coding	39.66	6q24.2	chr6:143060496-143341058 (+)	ENSG00000146416.19	-1.086170272	-0.455200936	-0.30634026	-0.937309596	1.26E-18	3.85E-10	8.09E-06	2.20E-16	464.8446093	90.47451616	30.09888677	309.6011321	2.46E-17	9.50E-09	5.58E-05	3.18E-15
ENSG00000147130.14	ZMYM3	ENSG00000147130	9203	zinc finger MYM-type containing 3	protein_coding	53.76	Xq13.1	chrX:71239624-71255146 (-)	ENSG00000147130.14	-1.152849688	0.322953569	0.714979714	-0.760823543	1.27E-18	2.61E-07	5.54E-13	8.10E-15	464.5609843	46.13956293	162.5354554	231.3284419	2.48E-17	3.04E-06	2.68E-11	8.81E-14
ENSG00000178252.18	WDR6	ENSG00000178252	11180	WD repeat domain 6	protein_coding	56.28	3p21.31	chr3:49007062-49015953 (+)	ENSG00000178252.18	-0.920127164	-0.055696918	0.046769747	-0.817660499	1.28E-18	0.180312531	0.309276571	3.17E-17	464.131123	1.891052233	1.073543887	360.9936802	2.50E-17	0.293682375	0.431811031	5.38E-16
ENSG00000149485.19	FADS1	ENSG00000149485	3992	fatty acid desaturase 1	protein_coding	50.81	11q12.2	chr11:61799627-61829318 (-)	ENSG00000149485.19	-0.916658214	-0.117569791	-0.043932065	-0.843020488	1.28E-18	0.008502956	0.322084102	1.30E-17	464.0466626	8.048740371	1.017175618	387.2195002	2.51E-17	0.025099264	0.444735566	2.40E-16
ENSG00000073712.15	FERMT2	ENSG00000073712	10979	fermitin family member 2	protein_coding	39.3	14q22.1	chr14:52857268-52952435 (-)	ENSG00000073712.15	1.044796924	-0.156067285	-0.137388543	1.063475666	1.29E-18	0.004867979	0.006701039	1.30E-18	464.0089111	9.397538694	8.616571414	463.4812983	2.51E-17	0.015901443	0.018995543	3.00E-17
ENSG00000006576.16	PHTF2	ENSG00000006576	57157	putative homeodomain transcription factor 2	protein_coding	37.65	7q11.23	chr7:77798792-77957503 (+)	ENSG00000006576.16	-1.124239299	-0.356126257	0.030979368	-0.737133674	1.32E-18	1.00E-07	0.581983762	7.69E-14	463.0337815	51.36863741	0.310416775	192.0450371	2.57E-17	1.29E-06	0.686476484	7.05E-13
ENSG00000154518.9	ATP5MC3	ENSG00000154518	518	ATP synthase membrane subunit c locus 3	protein_coding	40.96	2q31.1	chr2:175176258-175184607 (-)	ENSG00000154518.9	-0.961396279	0.08306359	0.085872987	-0.958586882	1.33E-18	0.060494681	0.077375207	1.47E-18	462.7907201	3.836076919	3.369557494	459.2063551	2.59E-17	0.125352984	0.144669811	3.35E-17
ENSG00000250251.6	PKD1P6	ENSG00000250251	NA	polycystin 1, transient receptor potential channel interacting pseudogene 6	transcribed_unprocessed_pseudogene	61.72	16p13.11	chr16:15125242-15154564 (-)	ENSG00000250251.6	1.521260755	-0.144874285	-0.625419045	1.040715995	1.35E-18	0.090962218	4.49E-10	1.35E-13	462.3499097	3.071265259	89.15543251	183.1353118	2.62E-17	0.173307392	9.39E-09	1.18E-12
ENSG00000031081.11	ARHGAP31	ENSG00000031081	57514	Rho GTPase activating protein 31	protein_coding	43.44	3q13.32	chr3:119294383-119420714 (+)	ENSG00000031081.11	1.095576041	-0.084781632	-0.237354137	0.943003536	1.35E-18	0.132989796	4.21E-05	1.21E-16	462.2132954	2.398854933	23.74671568	324.648508	2.62E-17	0.232404716	2.36E-04	1.86E-15
ENSG00000092607.15	TBX15	ENSG00000092607	6913	T-box transcription factor 15	protein_coding	41.12	1p12	chr1:118883046-118989556 (-)	ENSG00000092607.15	1.463563996	-0.023316071	-0.111822488	1.375057579	1.36E-18	0.76633387	0.078563489	1.07E-17	461.8497145	0.090099897	3.341167331	393.2472599	2.65E-17	0.841954045	0.14652168	2.00E-16
ENSG00000125726.11	CD70	ENSG00000125726	970	CD70 molecule	protein_coding	48.3	19p13.3	chr19:6583183-6604103 (-)	ENSG00000125726.11	0.895296873	0.013873027	-0.298151	0.583272845	1.38E-18	0.741540972	8.83E-08	5.91E-14	461.3806732	0.111021245	52.09981919	196.3121995	2.68E-17	0.824914851	1.03E-06	5.52E-13
ENSG00000181523.13	SGSH	ENSG00000181523	6448	N-sulfoglucosamine sulfohydrolase	protein_coding	58.83	17q25.3	chr17:80206716-80220923 (-)	ENSG00000181523.13	1.195009437	-0.110305573	-0.390015534	0.915299477	1.39E-18	0.081623459	6.52E-08	3.53E-15	461.2793265	3.270252607	53.86085768	247.5610191	2.68E-17	0.158981892	7.88E-07	4.06E-14
ENSG00000138685.15	FGF2	ENSG00000138685	2247	fibroblast growth factor 2	protein_coding	38.74	4q28.1	chr4:122826708-122898236 (+)	ENSG00000138685.15	1.113932754	0.345715759	0.237798066	1.00601506	1.39E-18	4.72E-07	5.23E-05	1.14E-17	461.0915014	43.06054723	22.97354668	391.3359648	2.69E-17	5.14E-06	2.86E-04	2.12E-16
ENSG00000138279.16	ANXA7	ENSG00000138279	310	annexin A7	protein_coding	40.79	10q22.2	chr10:73375101-73414076 (-)	ENSG00000138279.16	0.828224099	-0.150145209	-0.270662433	0.707706876	1.41E-18	6.70E-04	1.23E-07	9.89E-17	460.6982561	14.741101	50.24531227	329.9243035	2.72E-17	0.002931843	1.37E-06	1.54E-15
ENSG00000129048.7	ACKR4	ENSG00000129048	51554	atypical chemokine receptor 4	protein_coding	37.17	3q22.1	chr3:132597270-132618967 (+)	ENSG00000129048.7	2.249257467	-0.195759139	0.623031185	3.068047791	1.42E-18	0.185108087	7.53E-09	1.48E-22	460.4434886	1.848694525	67.59199058	929.2706164	2.74E-17	0.299915947	1.14E-07	7.47E-21
ENSG00000269926.1	DDIT4-AS1	ENSG00000269926	NA	DDIT4 antisense RNA 1	lncRNA	55.44	10q22.1	chr10:72274915-72275980 (-)	ENSG00000269926.1	0.755364893	-0.448455374	-0.20106518	1.002755087	1.43E-18	5.73E-13	4.06E-06	1.06E-21	460.2703194	162.0592317	33.00174464	800.164645	2.75E-17	3.07E-11	3.04E-05	4.56E-20
ENSG00000170525.21	PFKFB3	ENSG00000170525	5209	6-phosphofructo-2-kinase/fructose-2,6-biphosphatase 3	protein_coding	50.91	10p15.1	chr10:6144934-6254644 (+)	ENSG00000170525.21	-0.76270022	-0.33518546	-0.225346863	-0.652861623	1.43E-18	3.44E-10	1.18E-06	1.02E-16	460.1967064	91.43708197	38.57319121	329.1473039	2.75E-17	8.60E-09	1.02E-05	1.58E-15
ENSG00000237352.4	LINC01358	ENSG00000237352	NA	long intergenic non-protein coding RNA 1358	lncRNA	42.22	1p32.1	chr1:58933643-59240555 (+)	ENSG00000237352.4	3.613032667	-0.974351353	-0.191529685	4.395854335	1.44E-18	0.006973916	0.089915099	7.19E-19	459.8148734	8.520561158	3.092386446	485.4176583	2.78E-17	0.021397814	0.163051278	1.73E-17
ENSG00000168496.4	FEN1	ENSG00000168496	2237	flap structure-specific endonuclease 1	protein_coding	48.87	11q12.2	chr11:61792911-61797238 (+)	ENSG00000168496.4	-1.155144358	-0.200044888	0.123804649	-0.831294821	1.45E-18	3.54E-04	0.048412614	8.17E-15	459.6771807	16.64768864	4.271097185	231.1796524	2.78E-17	0.001693574	0.099050676	8.87E-14
ENSG00000104518.11	GSDMD	ENSG00000104518	79792	gasdermin D	protein_coding	62.14	8q24.3	chr8:143553207-143563062 (+)	ENSG00000104518.11	1.125731953	0.069085736	-0.063060262	0.993585956	1.47E-18	0.212569178	0.222813693	3.52E-17	459.1770683	1.629513628	1.556545068	358.0384518	2.82E-17	0.333344008	0.334793274	5.93E-16
ENSG00000170312.16	CDK1	ENSG00000170312	983	cyclin dependent kinase 1	protein_coding	35.07	10q21.2	chr10:60778331-60794852 (+)	ENSG00000170312.16	-1.087017892	0.111018118	-0.016583081	-1.214619092	1.48E-18	0.026447133	0.763079419	1.05E-19	458.9790804	5.509297384	0.092709518	563.1296905	2.83E-17	0.063841138	0.831992954	2.98E-18
ENSG00000072110.13	ACTN1	ENSG00000072110	87	actinin alpha 1	protein_coding	50.81	14q24.1	chr14:68874143-68979440 (-)	ENSG00000072110.13	0.808101837	-0.374557216	-0.61050513	0.572153924	1.50E-18	1.85E-10	1.74E-15	1.14E-14	458.3846783	96.92824024	262.1771057	225.0017437	2.88E-17	5.00E-09	2.10E-13	1.20E-13
ENSG00000125966.10	MMP24	ENSG00000125966	10893	matrix metallopeptidase 24	protein_coding	49.13	20q11.22	chr20:35226690-35276998 (+)	ENSG00000125966.10	-1.059798264	0.262700307	0.284395696	-1.038102875	1.52E-18	7.12E-06	5.61E-06	2.05E-18	457.9252259	30.62819128	31.6192918	447.4768113	2.91E-17	5.54E-05	4.05E-05	4.50E-17
ENSG00000138772.13	ANXA3	ENSG00000138772	306	annexin A3	protein_coding	39.9	4q21.21	chr4:78551747-78610451 (+)	ENSG00000138772.13	1.117363881	-0.434528942	-0.45071335	1.101179473	1.53E-18	3.08E-08	1.66E-09	1.04E-17	457.6835751	58.38883116	78.59186269	394.1087402	2.93E-17	4.50E-07	2.96E-08	1.96E-16
ENSG00000171303.7	KCNK3	ENSG00000171303	3777	potassium two pore domain channel subfamily K member 3	protein_coding	53.76	2p23.3	chr2:26692690-26733420 (+)	ENSG00000171303.7	2.022819013	-0.204561584	-1.187974168	1.039406429	1.55E-18	0.108462354	1.54E-13	8.77E-10	457.3163839	2.754730578	181.1239219	83.62080589	2.95E-17	0.198523284	9.04E-12	4.08E-09
ENSG00000143126.8	CELSR2	ENSG00000143126	1952	cadherin EGF LAG seven-pass G-type receptor 2	protein_coding	60.19	1p13.3	chr1:109249539-109275751 (+)	ENSG00000143126.8	-1.44209283	0.577590902	0.551657957	-1.468025774	1.56E-18	1.19E-10	2.22E-08	2.33E-19	493.207165	104.7457714	62.06968632	574.3304917	2.98E-17	3.39E-09	2.99E-07	6.14E-18
ENSG00000165806.20	CASP7	ENSG00000165806	840	caspase 7	protein_coding	42.96	10q25.3	chr10:113679162-113730907 (+)	ENSG00000165806.20	0.930577581	-0.354190933	-0.163995508	1.120773006	1.57E-18	3.03E-08	6.02E-04	3.20E-20	456.8435371	58.4923599	15.05564593	617.1254603	2.99E-17	4.44E-07	0.002384673	1.00E-18
ENSG00000126267.11	COX6B1	ENSG00000126267	1340	cytochrome c oxidase subunit 6B1	protein_coding	48.83	19q13.12	chr19:35648323-35658782 (+)	ENSG00000126267.11	-1.2121199	-0.050962983	0.034973072	-1.126183845	1.59E-18	0.33792952	0.576658669	1.37E-17	456.4060302	0.951540147	0.319307488	385.5813755	3.02E-17	0.472358199	0.681895074	2.52E-16
ENSG00000163602.10	RYBP	ENSG00000163602	23429	RING1 and YY1 binding protein	protein_coding	38.33	3p13	chr3:72371825-72446621 (-)	ENSG00000163602.10	1.003165003	-0.093828115	0.117471495	1.214464614	1.63E-18	0.065605009	0.014655894	1.31E-20	455.566407	3.680695753	6.795934224	660.7443072	3.09E-17	0.133524393	0.036753004	4.39E-19
ENSG00000117632.23	STMN1	ENSG00000117632	3925	stathmin 1	protein_coding	48.24	1p36.11	chr1:25884181-25906991 (-)	ENSG00000117632.23	-0.904157962	0.026277002	0.064329378	-0.866105586	1.63E-18	0.526905779	0.150415293	5.19E-18	455.5120023	0.410850739	2.18990985	416.1493127	3.09E-17	0.651083705	0.245939585	1.04E-16
ENSG00000105993.15	DNAJB6	ENSG00000105993	10049	DnaJ heat shock protein family (Hsp40) member B6	protein_coding	48.15	7q36.3	chr7:157335381-157417439 (+)	ENSG00000105993.15	0.867007954	-0.541812779	-0.581469767	0.827350966	1.64E-18	2.90E-13	3.32E-14	9.09E-18	455.2359107	171.7147434	205.9707131	398.2720479	3.11E-17	1.66E-11	2.58E-12	1.73E-16
ENSG00000240184.7	PCDHGC3	ENSG00000240184	5098	protocadherin gamma subfamily C, 3	protein_coding	50.58	5q31.3	chr5:141475947-141512977 (+)	ENSG00000240184.7	-1.201030223	0.027806759	0.240774235	-0.988062748	1.64E-18	0.579457772	7.03E-04	1.74E-16	455.1925042	0.314613442	14.60193887	315.3744506	3.11E-17	0.696371298	0.002725441	2.57E-15
ENSG00000204386.11	NEU1	ENSG00000204386	4758	neuraminidase 1	protein_coding	52.59	6p21.33	chr6:31857659-31862822 (-)	ENSG00000204386.11	-0.919360578	0.146936173	0.120564796	-0.945731956	1.65E-18	0.001313652	0.012043428	7.45E-19	455.1639973	12.82898475	7.240428857	484.0885469	3.11E-17	0.005247427	0.031169827	1.79E-17
ENSG00000115306.16	SPTBN1	ENSG00000115306	6711	spectrin beta, non-erythrocytic 1	protein_coding	42.78	2p16.2	chr2:54456317-54671446 (+)	ENSG00000115306.16	0.833840736	-0.400101364	-0.282556472	0.951385628	1.66E-18	7.82E-11	7.63E-08	6.17E-20	454.9524525	104.967236	52.94785014	586.7045014	3.13E-17	2.35E-09	9.05E-07	1.83E-18
ENSG00000158711.14	ELK4	ENSG00000158711	2005	ETS transcription factor ELK4	protein_coding	41.89	1q32.1	chr1:205597556-205632011 (-)	ENSG00000158711.14	1.099872057	0.24264713	0.11069488	0.967919807	1.66E-18	1.01E-04	0.031436998	2.78E-17	454.7626263	20.69881353	5.146953849	364.7646283	3.14E-17	5.67E-04	0.069585404	4.79E-16
ENSG00000105011.9	ASF1B	ENSG00000105011	55723	anti-silencing function 1B histone chaperone	protein_coding	50.78	19p13.12	chr19:14119512-14136613 (-)	ENSG00000105011.9	-1.115740962	0.127796055	0.282942957	-0.96059406	1.72E-18	0.012938383	2.53E-05	5.14E-17	453.6648657	7.077187839	25.62456353	347.4932511	3.24E-17	0.035612435	1.50E-04	8.46E-16
ENSG00000173402.12	DAG1	ENSG00000173402	1605	dystroglycan 1	protein_coding	47.51	3p21.31	chr3:49468703-49535618 (+)	ENSG00000173402.12	-0.888435348	0.047989811	0.136496973	-0.799928187	1.74E-18	0.240693279	0.00382379	2.43E-17	453.2159812	1.438749882	10.00201951	368.6301649	3.27E-17	0.366286403	0.011736624	4.26E-16
ENSG00000168994.13	PXDC1	ENSG00000168994	221749	PX domain containing 1	protein_coding	52.63	6p25.2	chr6:3722614-3752026 (-)	ENSG00000168994.13	0.985625465	-0.240788023	-0.288422017	0.937991471	1.78E-18	3.86E-05	7.30E-07	1.49E-17	452.4526032	24.0610738	40.88994851	383.1276232	3.34E-17	2.47E-04	6.68E-06	2.72E-16
ENSG00000111319.13	SCNN1A	ENSG00000111319	6337	sodium channel epithelial 1 alpha subunit	protein_coding	51.15	12p13.31	chr12:6346843-6377730 (-)	ENSG00000111319.13	-1.922124222	0.962168235	1.39093426	-1.493358196	1.79E-18	2.50E-14	4.33E-14	3.47E-18	452.2643745	210.8548478	201.4453385	429.4989183	3.36E-17	1.99E-12	3.18E-12	7.21E-17
ENSG00000145349.17	CAMK2D	ENSG00000145349	817	calcium/calmodulin dependent protein kinase II delta	protein_coding	35.99	4q26	chr4:113451032-113761927 (-)	ENSG00000145349.17	1.148896337	0.36898126	-0.060548676	0.719366402	1.79E-18	5.67E-07	0.238355919	1.13E-13	452.1831829	42.14245804	1.453511007	185.9212159	3.36E-17	6.03E-06	0.352495276	1.00E-12
ENSG00000156970.12	BUB1B	ENSG00000156970	701	BUB1 mitotic checkpoint serine/threonine kinase B	protein_coding	38.74	15q15.1	chr15:40161023-40221136 (+)	ENSG00000156970.12	-1.116514724	0.213896508	0.067425086	-1.262986146	1.79E-18	1.04E-04	0.255717083	6.84E-20	452.1700489	20.59322314	1.348035141	582.0978685	3.36E-17	5.82E-04	0.372765747	2.01E-18
ENSG00000156639.12	ZFAND3	ENSG00000156639	60685	zinc finger AN1-type containing 3	protein_coding	39.2	6p21.2	chr6:37819727-38154624 (+)	ENSG00000156639.12	0.906301051	-0.167091177	-0.146681083	0.926711145	1.80E-18	7.09E-04	0.001569708	1.42E-18	452.0118801	14.57643859	12.34035455	460.3201253	3.37E-17	0.003083479	0.005475014	3.25E-17
ENSG00000000457.14	SCYL3	ENSG00000000457	57147	SCY1 like pseudokinase 3	protein_coding	40.14	1q24.2	chr1:169849631-169894267 (-)	ENSG00000000457.14	1.311601846	-0.117717656	-0.492962734	0.936356768	1.83E-18	0.103202593	4.57E-09	4.13E-14	451.4633199	2.843295719	71.08866422	202.2414514	3.42E-17	0.191238569	7.31E-08	3.97E-13
ENSG00000143061.17	IGSF3	ENSG00000143061	3321	immunoglobulin superfamily member 3	protein_coding	46.14	1p13.1	chr1:116574399-116667755 (-)	ENSG00000143061.17	-0.957438833	-0.634184222	-0.531346651	-0.854601261	1.84E-18	2.73E-14	2.93E-11	2.00E-16	451.2183474	209.3271243	114.7879799	311.955331	3.44E-17	2.13E-12	8.69E-10	2.91E-15
ENSG00000051596.9	THOC3	ENSG00000051596	84321	THO complex 3	protein_coding	43.01	5q35.2	chr5:175917873-176034680 (-)	ENSG00000051596.9	-1.315579375	0.149633921	0.389725736	-1.075487559	1.86E-18	0.008225112	6.61E-06	1.12E-16	450.9006526	8.127228899	30.9334688	326.6320932	3.47E-17	0.024448574	4.68E-05	1.73E-15
ENSG00000168653.11	NDUFS5	ENSG00000168653	4725	NADH:ubiquinone oxidoreductase subunit S5	protein_coding	46.54	1p34.3	chr1:39026318-39034636 (+)	ENSG00000168653.11	-0.893283575	-0.045800527	0.021832902	-0.825650147	1.86E-18	0.263474166	0.625532832	1.71E-17	450.8210419	1.303830507	0.243670303	378.9590642	3.47E-17	0.392366677	0.723000706	3.08E-16
ENSG00000101871.15	MID1	ENSG00000101871	4281	midline 1	protein_coding	39.28	Xp22.2	chrX:10445310-10833654 (-)	ENSG00000101871.15	-1.107582681	0.182384019	0.573605031	-0.716361669	1.94E-18	6.15E-04	5.57E-11	3.25E-14	449.3311211	14.9895914	108.2687813	206.3142779	3.62E-17	0.002719763	1.52E-09	3.18E-13
ENSG00000140941.14	MAP1LC3B	ENSG00000140941	81631	microtubule associated protein 1 light chain 3 beta	protein_coding	47.5	16q24.2	chr16:87383953-87404779 (+)	ENSG00000140941.14	1.00297126	-0.295480522	-0.592019144	0.706432638	1.99E-18	1.58E-06	7.40E-13	2.17E-14	448.4374714	37.22560307	158.556615	213.311695	3.71E-17	1.48E-05	3.42E-11	2.19E-13
ENSG00000150991.15	UBC	ENSG00000150991	7316	ubiquitin C	protein_coding	50.7	12q24.31	chr12:124911604-124917368 (-)	ENSG00000150991.15	0.860437411	-0.148806984	-0.263629242	0.745615153	2.02E-18	0.00103502	5.09E-07	7.76E-17	447.9850298	13.49423766	42.68549525	336.3318904	3.75E-17	0.004305631	4.87E-06	1.23E-15
ENSG00000167994.13	RAB3IL1	ENSG00000167994	5866	RAB3A interacting protein like 1	protein_coding	59.29	11q12.3	chr11:61897301-61920269 (-)	ENSG00000167994.13	2.774020386	-0.421291823	-0.991011433	2.204300776	2.02E-18	0.054518093	5.76E-10	1.05E-13	447.941236	4.225956181	87.05976489	187.0736008	3.75E-17	0.115259302	1.16E-08	9.39E-13
ENSG00000273301.1	NA	ENSG00000273301	NA	novel transcript	lncRNA	31.9	2q36.3	chr2:225698514-225703654 (+)	ENSG00000273301.1	3.50905128	0.785884161	-0.011155095	2.712012024	2.04E-18	0.002662329	0.916541842	8.41E-17	462.3151026	10.96605803	0.011190466	343.9096008	3.78E-17	0.009503279	0.946432095	1.32E-15
ENSG00000243335.9	KCTD7	ENSG00000243335	154881	potassium channel tetramerization domain containing 7	protein_coding	47.34	7q11.21	chr7:66628767-66649067 (+)	ENSG00000243335.9	-1.168005068	-0.072252284	0.088321075	-1.00743171	2.05E-18	0.156782974	0.165097544	1.15E-16	447.5115954	2.120613601	2.035025225	325.9368135	3.79E-17	0.263524827	0.26373187	1.77E-15
ENSG00000123689.6	G0S2	ENSG00000123689	50486	G0/G1 switch 2	protein_coding	57.61	1q32.2	chr1:209675412-209676390 (+)	ENSG00000123689.6	2.178969055	-2.543597262	-2.137159871	2.585406446	2.07E-18	2.36E-16	4.61E-18	2.37E-16	890.5746326	554.7993937	822.4855482	554.5423804	3.84E-17	3.40E-14	1.67E-15	3.40E-15
ENSG00000242396.1	NA	ENSG00000242396	NA	novel transcript	lncRNA	65.93	1p32.3	chr1:54886875-54888001 (+)	ENSG00000242396.1	-1.575257124	0.079688342	0.017655962	-1.637289503	2.09E-18	0.208802933	0.847210799	1.05E-18	446.8433269	1.657446428	0.037840283	471.3756256	3.85E-17	0.329021459	0.895522211	2.46E-17
ENSG00000134278.15	SPIRE1	ENSG00000134278	56907	spire type actin nucleation factor 1	protein_coding	40.66	18p11.21	chr18:12446512-12658134 (-)	ENSG00000134278.15	0.935646606	-0.168163312	-0.122371933	0.981437985	2.13E-18	0.001192043	0.008227917	1.04E-18	446.0513889	13.09852395	8.126422028	471.5550267	3.94E-17	0.004844098	0.022643388	2.45E-17
ENSG00000121281.13	ADCY7	ENSG00000121281	113	adenylate cyclase 7	protein_coding	54.43	16q12.1	chr16:50246137-50318135 (+)	ENSG00000121281.13	0.872131468	-0.024488297	-0.322734132	0.573885633	2.14E-18	0.568788907	1.51E-08	1.06E-13	445.9826081	0.332754001	62.90781701	187.0192562	3.94E-17	0.687185747	2.14E-07	9.42E-13
ENSG00000008516.17	MMP25	ENSG00000008516	64386	matrix metallopeptidase 25	protein_coding	58.37	16p13.3	chr16:3046561-3060726 (+)	ENSG00000008516.17	2.862242549	-0.329235973	-0.132222256	3.059256265	2.14E-18	0.072907793	0.152464998	1.75E-18	574.428886	3.51510093	2.182444777	584.5451395	3.95E-17	0.145414384	0.248401698	3.88E-17
ENSG00000101236.17	RNF24	ENSG00000101236	11237	ring finger protein 24	protein_coding	40.49	20p13	chr20:3927309-4015558 (-)	ENSG00000101236.17	1.104189987	-0.881752001	-0.537411589	1.448530399	2.16E-18	2.88E-14	4.37E-11	5.41E-20	445.6834241	208.3754478	110.7010087	592.6426354	3.97E-17	2.24E-12	1.22E-09	1.62E-18
ENSG00000106105.14	GARS1	ENSG00000106105	2617	glycyl-tRNA synthetase 1	protein_coding	38.6	7p14.3	chr7:30594838-30634033 (+)	ENSG00000106105.14	0.749507359	-0.465697048	-0.250316338	0.964888069	2.19E-18	3.28E-13	1.23E-07	4.00E-21	445.0779897	169.9514263	50.24660572	723.4597187	4.03E-17	1.84E-11	1.37E-06	1.50E-19
ENSG00000137700.18	SLC37A4	ENSG00000137700	2542	solute carrier family 37 member 4	protein_coding	55.91	11q23.3	chr11:119024114-119030906 (-)	ENSG00000137700.18	-1.059672711	0.156095594	0.624004279	-0.591764026	2.22E-18	0.001929942	3.02E-12	1.10E-12	444.74062	11.78229133	140.4163156	153.2414137	4.07E-17	0.007275185	1.16E-10	8.18E-12
ENSG00000136213.10	CHST12	ENSG00000136213	55501	carbohydrate sulfotransferase 12	protein_coding	50.36	7p22.3	chr7:2403588-2448484 (+)	ENSG00000136213.10	-1.608422319	0.1196273	0.413663305	-1.314386314	2.23E-18	0.065341106	8.24E-05	1.30E-16	444.5315789	3.688380583	21.38389128	322.9171427	4.09E-17	0.133137731	4.26E-04	1.96E-15
ENSG00000155368.16	DBI	ENSG00000155368	1622	diazepam binding inhibitor, acyl-CoA binding protein	protein_coding	50.37	2q14.2	chr2:119366921-119372560 (+)	ENSG00000155368.16	-0.972271065	-0.01912365	-0.073877001	-1.027024415	2.27E-18	0.672188926	0.131068837	6.88E-19	443.9293277	0.182986921	2.423850503	487.0682709	4.16E-17	0.771755429	0.219964563	1.66E-17
ENSG00000146232.17	NFKBIE	ENSG00000146232	4794	NFKB inhibitor epsilon	protein_coding	55.92	6p21.1	chr6:44258166-44265788 (-)	ENSG00000146232.17	0.995595028	-0.978283191	-0.825164488	1.148713731	2.31E-18	1.44E-16	3.45E-16	3.01E-18	443.3091766	320.1487899	298.6274246	434.28968	4.23E-17	2.14E-14	5.39E-14	6.35E-17
ENSG00000106346.11	USP42	ENSG00000106346	84132	ubiquitin specific peptidase 42	protein_coding	45.58	7p22.1	chr7:6104884-6161564 (+)	ENSG00000106346.11	1.141514314	0.15439594	0.093031939	1.080150313	2.35E-18	0.012650244	0.074550778	6.57E-18	442.7163512	7.128360741	3.439075221	408.5311316	4.29E-17	0.034954892	0.140545873	1.28E-16
ENSG00000241935.9	HOGA1	ENSG00000241935	112817	4-hydroxy-2-oxoglutarate aldolase 1	protein_coding	48.67	10q24.2	chr10:97584323-97612802 (+)	ENSG00000241935.9	-2.188325791	0.325182519	0.787142088	-1.726366221	2.36E-18	1.06E-04	1.14E-07	6.17E-17	585.8686813	21.45338942	55.28025841	440.7055999	4.31E-17	5.93E-04	1.28E-06	1.00E-15
ENSG00000086065.14	CHMP5	ENSG00000086065	51510	charged multivesicular body protein 5	protein_coding	41.65	9p13.3	chr9:33264879-33282070 (+)	ENSG00000086065.14	0.989009716	-0.211244581	-0.334844226	0.865410071	2.37E-18	1.93E-04	7.77E-08	1.38E-16	442.4275107	18.55772377	52.84045225	321.3434744	4.32E-17	0.001008149	9.18E-07	2.07E-15
ENSG00000196715.7	VKORC1L1	ENSG00000196715	154807	vitamin K epoxide reductase complex subunit 1 like 1	protein_coding	41.25	7q11.21	chr7:65873074-65959563 (+)	ENSG00000196715.7	-0.98255962	0.073222764	0.202475534	-0.853306849	2.40E-18	0.111928705	2.67E-04	7.61E-17	442.0347462	2.699037419	17.52664974	336.8451321	4.37E-17	0.203316857	0.001185005	1.21E-15
ENSG00000059573.9	ALDH18A1	ENSG00000059573	5832	aldehyde dehydrogenase 18 family member A1	protein_coding	43.15	10q24.1	chr10:95605941-95656711 (-)	ENSG00000059573.9	-0.89274246	-0.109714823	0.093970958	-0.689056679	2.43E-18	0.013003902	0.039658522	1.75E-15	441.5073801	7.065725864	4.670412521	262.0795216	4.43E-17	0.035770881	0.084395119	2.15E-14
ENSG00000186897.5	C1QL4	ENSG00000186897	338761	complement C1q like 4	protein_coding	59.48	12q13.12	chr12:49332409-49337188 (-)	ENSG00000186897.5	-2.662362195	-0.608947588	-0.392181597	-2.445596204	2.49E-18	6.25E-07	0.061745598	1.15E-15	440.7891774	41.65966671	3.796720389	271.1695039	4.52E-17	6.55E-06	0.120526672	1.46E-14
ENSG00000135503.13	ACVR1B	ENSG00000135503	91	activin A receptor type 1B	protein_coding	44.8	12q13.13	chr12:51951699-51997078 (+)	ENSG00000135503.13	-0.953722787	-0.178641453	-0.024147665	-0.799228999	2.52E-18	2.74E-04	0.627185839	3.81E-16	440.353753	17.44876365	0.241336471	296.2910225	4.57E-17	0.001363399	0.724051963	5.30E-15
ENSG00000086544.3	ITPKC	ENSG00000086544	80271	inositol-trisphosphate 3-kinase C	protein_coding	51.3	19q13.2	chr19:40717112-40740860 (+)	ENSG00000086544.3	1.2329857	-0.185824562	-0.240294472	1.17851579	2.65E-18	0.00901379	1.66E-04	2.62E-17	438.5585697	7.911472411	19.04497392	366.4579608	4.81E-17	0.026342411	7.86E-04	4.54E-16
ENSG00000261971.8	MMP25-AS1	ENSG00000261971	NA	MMP25 antisense RNA 1	lncRNA	56.34	16p13.3	chr16:3037400-3059370 (-)	ENSG00000261971.8	3.023172203	-0.232266956	-0.199062038	3.056377121	2.65E-18	0.082344464	0.014394781	4.34E-18	1032.95669	3.356093981	7.223302865	980.8923964	4.81E-17	0.160105698	0.036215491	8.80E-17
ENSG00000169439.12	SDC2	ENSG00000169439	6383	syndecan 2	protein_coding	41.32	8q22.1	chr8:96493813-96611790 (+)	ENSG00000169439.12	-1.298687936	0.315998852	0.450402187	-1.164284601	2.67E-18	4.19E-06	2.91E-07	1.59E-17	438.4022918	32.85817748	45.55926966	381.1816229	4.83E-17	3.50E-05	2.96E-06	2.88E-16
ENSG00000101000.6	PROCR	ENSG00000101000	10544	protein C receptor	protein_coding	42.85	20q11.22	chr20:35172072-35216240 (+)	ENSG00000101000.6	-1.002499383	0.167356358	0.186289569	-0.983566171	2.68E-18	6.83E-04	0.001237591	3.20E-18	438.2212971	14.68379584	12.99422686	432.1380858	4.84E-17	0.00298392	0.004449635	6.74E-17
ENSG00000106560.11	GIMAP2	ENSG00000106560	26157	GTPase, IMAP family member 2	protein_coding	44.17	7q36.1	chr7:150685697-150693641 (+)	ENSG00000106560.11	4.535193935	-0.891591786	-0.330580628	5.096205093	2.71E-18	0.098503651	0.011800245	1.37E-17	437.7957806	3.041827483	7.28708476	385.695538	4.90E-17	0.184335899	0.030647535	2.51E-16
ENSG00000266094.8	RASSF5	ENSG00000266094	83593	Ras association domain family member 5	protein_coding	48.2	1q32.1	chr1:206507531-206589448 (+)	ENSG00000266094.8	-2.420291064	0.619758292	0.897071043	-2.142978313	2.82E-18	1.09E-08	1.65E-06	7.64E-19	436.4578312	65.05534309	37.01187841	483.1241443	5.09E-17	1.81E-07	1.37E-05	1.83E-17
ENSG00000168003.16	SLC3A2	ENSG00000168003	6520	solute carrier family 3 member 2	protein_coding	48.27	11q12.3	chr11:62856102-62888875 (+)	ENSG00000168003.16	0.787916008	-0.262165159	-0.259979059	0.790102108	2.85E-18	1.80E-07	1.80E-07	2.98E-18	436.0779728	48.12336098	48.11955454	434.6385458	5.14E-17	2.17E-06	1.93E-06	6.30E-17
ENSG00000150457.9	LATS2	ENSG00000150457	26524	large tumor suppressor kinase 2	protein_coding	45.68	13q12.11	chr13:20973036-21061586 (-)	ENSG00000150457.9	0.945764993	-0.177283904	-0.204172168	0.918876729	2.89E-18	8.94E-04	8.05E-05	1.10E-17	435.6614227	13.91093373	21.46630919	392.2687666	5.20E-17	0.003780641	4.17E-04	2.06E-16
ENSG00000108468.15	CBX1	ENSG00000108468	10951	chromobox 1	protein_coding	45.92	17q21.32	chr17:48070052-48101478 (-)	ENSG00000108468.15	-0.949648588	0.027942089	0.099791428	-0.877799249	2.90E-18	0.518875772	0.048355257	2.27E-17	435.5411406	0.427162305	4.273443281	370.650714	5.21E-17	0.643870103	0.098946762	4.00E-16
ENSG00000115604.10	IL18R1	ENSG00000115604	8809	interleukin 18 receptor 1	protein_coding	39.54	2q12.1	chr2:102311529-102398775 (+)	ENSG00000115604.10	2.285416919	-1.270504355	-1.015579891	2.540341383	2.92E-18	4.51E-08	4.45E-11	3.73E-16	444.759086	56.46702852	111.7546539	302.2531761	5.25E-17	6.30E-07	1.24E-09	5.20E-15
ENSG00000165934.13	CPSF2	ENSG00000165934	53981	cleavage and polyadenylation specific factor 2	protein_coding	39.58	14q32.12	chr14:92121969-92172145 (+)	ENSG00000165934.13	1.036846297	0.127432923	0.037345832	0.946759205	2.94E-18	0.020606253	0.435708456	2.50E-17	435.096771	6.04403203	0.625911101	367.8244833	5.27E-17	0.052119899	0.557877787	4.37E-16
ENSG00000167900.12	TK1	ENSG00000167900	7083	thymidine kinase 1	protein_coding	53.19	17q25.3	chr17:78174091-78187233 (-)	ENSG00000167900.12	-1.100882304	-0.436867715	-0.34680494	-1.01081953	2.95E-18	2.73E-09	1.86E-06	8.42E-17	434.8888685	74.83423486	36.45498984	334.1591787	5.29E-17	5.28E-08	1.52E-05	1.32E-15
ENSG00000124564.17	SLC17A3	ENSG00000124564	10786	solute carrier family 17 member 3	protein_coding	38.42	6p22.2	chr6:25833066-25882286 (-)	ENSG00000124564.17	-2.740297885	0.470170861	0.585889277	-2.62457947	2.95E-18	7.33E-06	0.003572679	5.28E-19	434.8826271	30.50637001	10.17434272	497.1919211	5.29E-17	5.67E-05	0.011080974	1.30E-17
ENSG00000179981.10	TSHZ1	ENSG00000179981	10194	teashirt zinc finger homeobox 1	protein_coding	44.58	18q22.3	chr18:75210755-75289950 (+)	ENSG00000179981.10	-1.508929469	0.744713711	0.973242678	-1.280400502	3.04E-18	2.37E-13	1.18E-12	3.14E-18	433.9094262	174.7022586	152.2755275	432.8491022	5.44E-17	1.40E-11	5.12E-11	6.61E-17
ENSG00000005022.6	SLC25A5	ENSG00000005022	292	solute carrier family 25 member 5	protein_coding	52.54	Xq24	chrX:119468422-119471396 (+)	ENSG00000005022.6	-0.828872087	0.175148448	0.277110478	-0.726910056	3.08E-18	1.02E-04	2.30E-07	7.06E-17	433.5018351	20.64818122	46.8073512	338.8773358	5.50E-17	5.74E-04	2.40E-06	1.13E-15
ENSG00000182858.14	ALG12	ENSG00000182858	79087	ALG12 alpha-1,6-mannosyltransferase	protein_coding	55.65	22q13.33	chr22:49900229-49918438 (-)	ENSG00000182858.14	-1.303914523	0.124644599	0.517100374	-0.911458748	3.10E-18	0.031347844	3.47E-08	8.01E-15	433.2330795	5.152854198	57.64492037	231.5439093	5.54E-17	0.073433791	4.51E-07	8.72E-14
ENSG00000163586.10	FABP1	ENSG00000163586	2168	fatty acid binding protein 1	protein_coding	48.26	2p11.2	chr2:88122982-88128062 (-)	ENSG00000163586.10	-5.289611396	-1.381693348	-1.596673787	-5.504591835	3.27E-18	1.47E-10	0.064193115	2.42E-13	431.4352809	98.99565069	3.722222535	174.4100332	5.84E-17	4.10E-09	0.124288976	2.03E-12
ENSG00000155660.11	PDIA4	ENSG00000155660	9601	protein disulfide isomerase family A member 4	protein_coding	50.88	7q36.1	chr7:149003062-149028662 (-)	ENSG00000155660.11	-0.894839811	-0.337820611	-0.271437216	-0.828456416	3.28E-18	1.42E-08	1.19E-06	2.99E-17	431.3725109	63.32729982	38.559496	362.6969045	5.84E-17	2.28E-07	1.02E-05	5.12E-16
ENSG00000228960.6	OR2A9P	ENSG00000228960	NA	olfactory receptor family 2 subfamily A member 9 pseudogene	transcribed_unprocessed_pseudogene	42.12	7q35	chr7:144294480-144300934 (+)	ENSG00000228960.6	2.173236065	-0.368261923	-0.113816623	2.427681365	3.28E-18	0.016521372	0.184371297	1.14E-18	431.3683965	6.528714183	1.855115153	468.3359144	5.84E-17	0.043479309	0.28817002	2.65E-17
ENSG00000165895.19	ARHGAP42	ENSG00000165895	143872	Rho GTPase activating protein 42	protein_coding	38.07	11q22.1	chr11:100687288-100993941 (+)	ENSG00000165895.19	1.045933092	-0.121612925	-0.287228736	0.88031728	3.28E-18	0.03227891	2.60E-06	5.84E-16	431.3005654	5.092132012	34.94895266	286.3109021	5.84E-17	0.075149819	2.04E-05	7.87E-15
ENSG00000159216.18	RUNX1	ENSG00000159216	861	RUNX family transcription factor 1	protein_coding	41.54	21q22.12	chr21:34787801-36004667 (-)	ENSG00000159216.18	0.914257019	-0.198515042	-0.175724289	0.937047772	3.32E-18	1.77E-04	3.49E-04	2.91E-18	430.9881464	18.8438529	16.69341948	435.4443822	5.89E-17	9.30E-04	0.00148678	6.17E-17
ENSG00000116863.11	ADPRHL2	ENSG00000116863	54936	ADP-ribosylhydrolase like 2	protein_coding	55.11	1p34.3	chr1:36088892-36093932 (+)	ENSG00000116863.11	1.034352735	-0.231832998	-0.246525059	1.019660674	3.32E-18	1.62E-04	2.20E-05	1.08E-17	430.9610031	19.12780443	26.15591644	392.8969057	5.89E-17	8.60E-04	1.33E-04	2.02E-16
ENSG00000166557.13	TMED3	ENSG00000166557	23423	transmembrane p24 trafficking protein 3	protein_coding	42.57	15q25.1	chr15:79311112-79427432 (+)	ENSG00000166557.13	-0.877496675	0.130858951	0.347984162	-0.660371464	3.33E-18	0.002790313	1.53E-08	2.68E-15	430.8569543	10.80977981	62.82088112	253.1593416	5.90E-17	0.009879142	2.16E-07	3.16E-14
ENSG00000231748.1	NA	ENSG00000231748	NA	novel transcript	lncRNA	47.7	10q22.1	chr10:69265342-69268148 (-)	ENSG00000231748.1	1.544303876	-0.867842777	-0.642717425	1.769429228	3.44E-18	9.10E-10	7.71E-10	8.11E-18	429.7345845	83.32752076	84.66278718	401.8730282	6.09E-17	2.02E-08	1.49E-08	1.55E-16
ENSG00000169895.6	SYAP1	ENSG00000169895	94056	synapse associated protein 1	protein_coding	43.75	Xp22.2	chrX:16719612-16765340 (+)	ENSG00000169895.6	-0.97118153	0.115044637	0.27255789	-0.813668277	3.49E-18	0.013702426	7.46E-06	2.17E-16	429.2442139	6.947313166	30.4366186	309.9231548	6.18E-17	0.037347331	5.19E-05	3.14E-15
ENSG00000100600.15	LGMN	ENSG00000100600	5641	legumain	protein_coding	47.28	14q32.12	chr14:92703807-92748679 (-)	ENSG00000100600.15	0.880418	-0.184536665	-0.234987534	0.82996713	3.58E-18	2.42E-04	5.71E-06	2.46E-17	428.3854102	17.83167178	31.54652886	368.3015656	6.33E-17	0.001229043	4.11E-05	4.30E-16
ENSG00000188153.13	COL4A5	ENSG00000188153	1287	collagen type IV alpha 5 chain	protein_coding	35.75	Xq22.3	chrX:108439844-108697545 (+)	ENSG00000188153.13	-1.608518841	0.047722648	0.033664267	-1.622577222	3.61E-18	0.463575098	0.726907175	4.07E-18	428.1642403	0.552748518	0.124517702	424.1311898	6.37E-17	0.594877724	0.804447718	8.32E-17
ENSG00000172071.14	EIF2AK3	ENSG00000172071	9451	eukaryotic translation initiation factor 2 alpha kinase 3	protein_coding	38.53	2p11.2	chr2:88556741-88627464 (-)	ENSG00000172071.14	-1.019613512	-0.074947992	0.193806345	-0.750859176	3.63E-18	0.109199485	0.00118257	7.75E-15	427.9129208	2.742716225	13.12075717	232.1803479	6.40E-17	0.199615112	0.004275272	8.49E-14
ENSG00000102786.15	INTS6	ENSG00000102786	26512	integrator complex subunit 6	protein_coding	36.13	13q14.3	chr13:51354077-51454264 (-)	ENSG00000102786.15	1.018390665	0.033496703	-0.10398171	0.880912252	3.64E-18	0.519281433	0.036833256	1.68E-16	427.8970927	0.426327357	4.820687638	316.3113468	6.40E-17	0.6442327	0.079404519	2.49E-15
ENSG00000114026.21	OGG1	ENSG00000114026	4968	8-oxoguanine DNA glycosylase	protein_coding	49.74	3p25.3	chr3:9749944-9788219 (+)	ENSG00000114026.21	-1.180191578	-0.430880607	-0.20981156	-0.959122531	3.68E-18	9.30E-09	0.00331129	3.13E-15	427.5063376	66.14689541	10.36827052	250.0103032	6.47E-17	1.57E-07	0.010396555	3.64E-14
ENSG00000159256.13	MORC3	ENSG00000159256	23515	MORC family CW-type zinc finger 3	protein_coding	42.3	21q22.12	chr21:36320189-36386148 (+)	ENSG00000159256.13	1.04125622	-0.169742981	-0.18283592	1.02816328	3.73E-18	0.004065676	7.71E-04	1.09E-17	427.0827626	9.847263863	14.33501269	392.5362233	6.55E-17	0.013612182	0.002950341	2.04E-16
ENSG00000130768.15	SMPDL3B	ENSG00000130768	27293	sphingomyelin phosphodiesterase acid like 3B	protein_coding	49.86	1p35.3	chr1:27935000-27959157 (+)	ENSG00000130768.15	2.337138589	-0.392232444	-0.664155287	2.065215745	3.73E-18	0.021745633	1.33E-07	3.30E-15	427.0071719	5.927565408	49.77944433	248.9059042	6.56E-17	0.054402164	1.47E-06	3.82E-14
ENSG00000104133.15	SPG11	ENSG00000104133	80208	SPG11 vesicle trafficking associated, spatacsin	protein_coding	41.28	15q21.1	chr15:44562696-44663678 (-)	ENSG00000104133.15	0.832219355	0.04015764	-0.12307357	0.668988145	3.83E-18	0.339642951	0.004225934	1.09E-15	426.1666094	0.944697923	9.75013874	272.2888946	6.72E-17	0.473975397	0.01278437	1.39E-14
ENSG00000116044.16	NFE2L2	ENSG00000116044	4780	nuclear factor, erythroid 2 like 2	protein_coding	40.63	2q31.2	chr2:177227595-177392697 (-)	ENSG00000116044.16	0.785424505	-0.038200527	-0.095295255	0.728329777	3.85E-18	0.328663803	0.017233479	2.89E-17	426.0032114	0.989392121	6.435329042	363.6495503	6.74E-17	0.46251862	0.042161758	4.96E-16
ENSG00000244694.7	PTCHD4	ENSG00000244694	442213	patched domain containing 4	protein_coding	36.75	6p12.3	chr6:47878028-48068689 (-)	ENSG00000244694.7	-1.390856995	0.161119644	0.595783464	-0.956193174	3.89E-18	0.008659254	1.36E-08	9.50E-15	425.6383871	8.005806568	63.59728785	228.3327903	6.81E-17	0.02548053	1.95E-07	1.02E-13
ENSG00000064932.16	SBNO2	ENSG00000064932	22904	strawberry notch homolog 2	protein_coding	63.17	19p13.3	chr19:1107637-1174268 (-)	ENSG00000064932.16	0.908778045	-0.393319801	-0.286507829	1.015590017	3.89E-18	2.20E-09	4.42E-07	3.56E-19	425.622444	76.44639392	43.40118994	512.5487176	6.81E-17	4.34E-08	4.28E-06	9.11E-18
ENSG00000213694.5	S1PR3	ENSG00000213694	1903;286223	sphingosine-1-phosphate receptor 3	protein_coding	49.32	9q22.1	chr9:88990863-89005155 (+)	ENSG00000213694.5	1.434253193	-0.127851373	-0.883651344	0.678453222	3.94E-18	0.119919533	3.21E-13	2.01E-09	425.1991611	2.577938279	170.2452956	77.14134542	6.89E-17	0.214290281	1.69E-11	8.75E-09
ENSG00000164237.9	CMBL	ENSG00000164237	134147	carboxymethylenebutenolidase homolog	protein_coding	46.38	5p15.2	chr5:10275875-10307902 (-)	ENSG00000164237.9	-1.216217363	0.265944872	0.507637974	-0.97452426	3.97E-18	2.24E-05	1.28E-08	3.19E-16	424.9884814	26.08302998	64.00405564	300.507707	6.92E-17	1.53E-04	1.85E-07	4.48E-15
ENSG00000137767.14	SQOR	ENSG00000137767	58472	sulfide quinone oxidoreductase	protein_coding	44.92	15q21.1	chr15:45631148-45691281 (+)	ENSG00000137767.14	1.148783642	-0.58145378	-0.485296025	1.244941397	4.03E-18	9.34E-10	1.23E-09	6.46E-18	424.4453578	83.11390627	80.91578857	409.067683	7.03E-17	2.06E-08	2.26E-08	1.27E-16
ENSG00000107020.10	PLGRKT	ENSG00000107020	55848	plasminogen receptor with a C-terminal lysine	protein_coding	39.9	9p24.1	chr9:5357971-5437925 (-)	ENSG00000107020.10	1.465398094	-0.350063511	-0.675600495	1.139861109	4.08E-18	3.50E-04	1.20E-10	4.41E-14	424.0396639	16.68866882	100.9281648	201.1367503	7.11E-17	0.001676003	2.92E-09	4.21E-13
ENSG00000166589.13	CDH16	ENSG00000166589	1014	cadherin 16	protein_coding	56.52	16q22.1	chr16:66908122-66918917 (-)	ENSG00000166589.13	-1.339833336	0.682018668	1.049985842	-0.971866161	4.12E-18	5.96E-13	6.18E-15	3.84E-16	423.7435057	161.5298484	236.5022432	296.0760372	7.16E-17	3.18E-11	6.31E-13	5.34E-15
ENSG00000123562.17	MORF4L2	ENSG00000123562	9643	mortality factor 4 like 2	protein_coding	39.39	Xq22.2	chrX:103675496-103688158 (-)	ENSG00000123562.17	-0.794286755	-0.133604402	0.081312129	-0.579370225	4.12E-18	0.001505477	0.047147958	1.14E-14	423.7419426	12.45435923	4.323560356	224.96961	7.16E-17	0.005883413	0.097047542	1.20E-13
ENSG00000066279.18	ASPM	ENSG00000066279	259266	abnormal spindle microtubule assembly	protein_coding	34.66	1q31.3	chr1:197084127-197146694 (-)	ENSG00000066279.18	-0.894666693	0.302693746	0.230855703	-0.966504735	4.17E-18	5.80E-08	2.27E-05	4.08E-19	423.3261667	54.54658348	26.03840207	507.1942389	7.24E-17	7.87E-07	1.37E-04	1.04E-17
ENSG00000273066.5	NA	ENSG00000273066	NA	novel transcript	lncRNA	60.91	9q34.3	chr9:136799223-136810042 (+)	ENSG00000273066.5	-2.359192751	0.33755256	0.503048066	-2.193697245	4.25E-18	1.85E-04	9.23E-04	4.40E-18	505.3904313	19.20521174	14.11265093	503.9570188	7.38E-17	9.70E-04	0.003449354	8.88E-17
ENSG00000087338.5	GMCL1	ENSG00000087338	64395	germ cell-less 1, spermatogenesis associated	protein_coding	37.76	2p13.3	chr2:69829660-69881384 (+)	ENSG00000087338.5	-1.263413657	-0.056817487	0.140670024	-1.065926146	4.26E-18	0.310941058	0.050498447	3.57E-16	422.5952691	1.066040765	4.187830737	297.8384121	7.39E-17	0.443993942	0.10244384	4.98E-15
ENSG00000163468.15	CCT3	ENSG00000163468	7203	chaperonin containing TCP1 subunit 3	protein_coding	45.93	1q22	chr1:156308968-156367873 (-)	ENSG00000163468.15	-0.773172653	0.020020868	0.008765489	-0.784428032	4.30E-18	0.590713182	0.820669695	3.24E-18	422.2877982	0.296197412	0.052389517	431.7197721	7.45E-17	0.705666133	0.87600152	6.80E-17
ENSG00000138674.17	SEC31A	ENSG00000138674	22872	SEC31 homolog A, COPII coat complex component	protein_coding	38.76	4q21.22	chr4:82818509-82901166 (-)	ENSG00000138674.17	-0.794616038	0.051197853	0.267885659	-0.577928232	4.37E-18	0.185250188	2.41E-07	1.08E-14	421.7887869	1.847459791	46.55456881	225.9590912	7.56E-17	0.300051424	2.50E-06	1.15E-13
ENSG00000110195.13	FOLR1	ENSG00000110195	2348	folate receptor alpha	protein_coding	50.62	11q13.4	chr11:72189558-72196323 (+)	ENSG00000110195.13	-1.582555773	0.104506126	0.324261656	-1.362800244	4.44E-18	0.113197598	0.001293669	9.60E-17	421.2514233	2.679148474	12.87137579	330.6857355	7.67E-17	0.205024547	0.004625872	1.50E-15
ENSG00000053371.12	AKR7A2	ENSG00000053371	8574	aldo-keto reductase family 7 member A2	protein_coding	52.87	1p36.13	chr1:19303965-19312146 (-)	ENSG00000053371.12	-1.177596647	-0.283556701	-0.126276806	-1.020316752	4.47E-18	1.10E-05	0.062100093	4.95E-16	421.0122237	28.84578816	3.785717412	290.1191212	7.72E-17	8.15E-05	0.1210799	6.76E-15
ENSG00000108387.15	SEPTIN4	ENSG00000108387	5414	septin 4	protein_coding	51.95	17q22	chr17:58520250-58544368 (-)	ENSG00000108387.15	6.160007476	-0.276551933	-0.715536275	5.721023133	4.52E-18	0.751617296	3.36E-05	1.50E-15	420.6987482	0.102227533	24.57415527	265.3932747	7.79E-17	0.831901802	1.93E-04	1.86E-14
ENSG00000277449.1	CEBPB-AS1	ENSG00000277449	NA	CEBPB antisense RNA 1	lncRNA	56.95	20q13.13	chr20:50184598-50191498 (-)	ENSG00000277449.1	1.958776958	-1.237395303	-0.457935634	2.738236626	4.68E-18	1.91E-09	7.39E-06	2.32E-19	419.5535906	77.53294836	30.47448469	529.7256535	8.06E-17	3.88E-08	5.14E-05	6.14E-18
ENSG00000153944.11	MSI2	ENSG00000153944	124540	musashi RNA binding protein 2	protein_coding	47.5	17q22	chr17:57255851-57684689 (+)	ENSG00000153944.11	-1.147811755	0.143424606	0.578997627	-0.712238734	4.69E-18	0.008683959	2.03E-10	2.14E-13	419.4606471	7.999097839	96.08047992	176.2024251	8.07E-17	0.025536206	4.63E-09	1.82E-12
ENSG00000120875.9	DUSP4	ENSG00000120875	1846	dual specificity phosphatase 4	protein_coding	51.1	8p12	chr8:29333064-29350684 (-)	ENSG00000120875.9	1.928376713	-0.244619116	0.154116354	2.327112182	4.69E-18	0.056248019	0.050716324	6.23E-20	419.4483171	3.97689114	4.179355838	586.3157287	8.07E-17	0.11822147	0.102716986	1.84E-18
ENSG00000272620.2	AFAP1-AS1	ENSG00000272620	NA	AFAP1 antisense RNA 1	lncRNA	52.9	4p16.1	chr4:7754077-7778928 (+)	ENSG00000272620.2	1.13058501	0.365089374	-1.37E-04	0.765358479	4.81E-18	9.30E-07	0.997886559	4.01E-14	418.6609162	39.71689536	7.15E-06	202.7530542	8.25E-17	9.29E-06	0.99894209	3.86E-13
ENSG00000136295.15	TTYH3	ENSG00000136295	80727	tweety family member 3	protein_coding	62.28	7p22.3	chr7:2631986-2664802 (+)	ENSG00000136295.15	-1.051289533	-0.226059054	0.177513672	-0.647716807	4.81E-18	8.44E-05	0.00129316	4.60E-13	452.7620763	21.58313576	12.98647032	173.7663028	8.25E-17	4.89E-04	0.004625024	3.68E-12
ENSG00000134575.13	ACP2	ENSG00000134575	53	acid phosphatase 2, lysosomal	polymorphic_pseudogene	52.75	11p11.2	chr11:47239302-47248906 (-)	ENSG00000134575.13	1.180132335	-0.110549359	-0.091325876	1.199355818	4.93E-18	0.093267664	0.100792606	5.81E-18	417.8450396	3.025728855	2.885633776	412.5238402	8.45E-17	0.176624524	0.178501097	1.15E-16
ENSG00000090013.11	BLVRB	ENSG00000090013	645	biliverdin reductase B	protein_coding	49.72	19q13.2	chr19:40447765-40465764 (-)	ENSG00000090013.11	0.868261926	-0.533644456	-0.495948897	0.905957486	4.97E-18	2.87E-12	3.71E-12	6.46E-18	417.5781104	141.0351227	137.8928799	409.1020468	8.51E-17	1.20E-10	1.41E-10	1.27E-16
ENSG00000244161.1	FLNB-AS1	ENSG00000244161	NA	FLNB antisense RNA 1	lncRNA	50.4	3p14.3	chr3:58162547-58170636 (-)	ENSG00000244161.1	1.11434657	-0.389290316	-0.523427761	0.980209126	4.99E-18	5.47E-07	1.92E-10	7.26E-16	417.4520324	42.32449939	96.60595893	281.3243402	8.53E-17	5.85E-06	4.40E-09	9.56E-15
ENSG00000259342.1	NA	ENSG00000259342	NA	novel transcript, antisense to C15orf48	lncRNA	40.88	15q21.1	chr15:45430652-45441808 (-)	ENSG00000259342.1	1.574238951	-1.493082865	-0.951932732	2.115389084	5.00E-18	6.26E-14	5.20E-13	3.47E-18	417.3498092	195.3567085	163.4190106	429.4618284	8.55E-17	4.45E-12	2.53E-11	7.21E-17
ENSG00000004487.16	KDM1A	ENSG00000004487	23028	lysine demethylase 1A	protein_coding	39.17	1p36.12	chr1:23019443-23083689 (+)	ENSG00000004487.16	-0.88688602	0.102229292	0.237403482	-0.75171183	5.07E-18	0.019498857	1.50E-05	2.65E-16	416.9370922	6.164224363	27.6310598	305.0448412	8.65E-17	0.049829437	9.54E-05	3.78E-15
ENSG00000100346.18	CACNA1I	ENSG00000100346	8911	calcium voltage-gated channel subunit alpha1 I	protein_coding	56.05	22q13.1	chr22:39570753-39689735 (+)	ENSG00000100346.18	6.909925755	0.307810569	-0.815706536	5.78640865	5.08E-18	0.765514165	8.29E-06	5.89E-15	416.8633426	0.090753348	30.00038953	237.437411	8.66E-17	0.841424507	5.69E-05	6.58E-14
ENSG00000147324.11	MFHAS1	ENSG00000147324	9258	malignant fibrous histiocytoma amplified sequence 1	protein_coding	44.15	8p23.1	chr8:8783354-8893630 (-)	ENSG00000147324.11	1.05675481	0.18110073	-0.126332036	0.749322044	5.11E-18	0.002539878	0.015884476	2.58E-14	416.6942877	11.05502373	6.616055034	210.2933265	8.69E-17	0.009141523	0.039398958	2.57E-13
ENSG00000173432.12	SAA1	ENSG00000173432	6288	serum amyloid A1	protein_coding	50.35	11p15.1	chr11:18266260-18269977 (+)	ENSG00000173432.12	1.362997832	-2.095822304	-0.659033371	2.799786765	5.11E-18	1.41E-18	7.09E-11	1.69E-22	416.6764671	460.5870342	105.9153441	919.7574875	8.69E-17	4.82E-16	1.87E-09	8.39E-21
ENSG00000162694.14	EXTL2	ENSG00000162694	2135	exostosin like glycosyltransferase 2	protein_coding	38.14	1p21.2	chr1:100872372-100895179 (-)	ENSG00000162694.14	-1.652065923	0.453011709	0.648836932	-1.4562407	5.11E-18	1.09E-07	1.68E-07	9.82E-18	416.6558461	50.92194132	48.49967067	395.8696477	8.69E-17	1.38E-06	1.81E-06	1.86E-16
ENSG00000148180.19	GSN	ENSG00000148180	2934	gelsolin	protein_coding	46.87	9q33.2	chr9:121207794-121332843 (+)	ENSG00000148180.19	-1.060145325	-0.079272466	-0.020778411	-1.00165127	5.16E-18	0.112119485	0.716361903	3.37E-17	416.3314642	2.696030423	0.134787419	359.2542082	8.77E-17	0.203554878	0.796248944	5.70E-16
ENSG00000166794.4	PPIB	ENSG00000166794	5479	peptidylprolyl isomerase B	protein_coding	52.92	15q22.31	chr15:64155812-64163205 (-)	ENSG00000166794.4	-0.73819868	-0.224725356	-0.085920069	-0.599393393	5.21E-18	9.38E-07	0.026790994	1.15E-15	416.017984	39.67432945	5.481987577	271.1190566	8.84E-17	9.36E-06	0.060948796	1.46E-14
ENSG00000123933.17	MXD4	ENSG00000123933	10608	MAX dimerization protein 4	protein_coding	62.79	4p16.3	chr4:2247432-2262109 (-)	ENSG00000123933.17	-1.034329561	-0.013253077	0.39012196	-0.630954524	5.26E-18	0.779300481	7.77E-08	6.16E-13	415.7476541	0.080104257	52.84247877	161.0682641	8.91E-17	0.85044098	9.18E-07	4.81E-12
ENSG00000269352.1	PTOV1-AS2	ENSG00000269352	NA	PTOV1 antisense RNA 2	lncRNA	64.31	19q13.33	chr19:49856970-49859289 (-)	ENSG00000269352.1	-1.394276043	0.204606965	0.356629262	-1.242253746	5.31E-18	0.001276422	1.05E-04	3.47E-17	415.4020211	12.90853579	20.55666413	358.4712176	9.00E-17	0.005128268	5.28E-04	5.85E-16
ENSG00000116497.18	S100PBP	ENSG00000116497	64766	S100P binding protein	protein_coding	41.44	1p35.1	chr1:32816767-32858875 (+)	ENSG00000116497.18	1.017880284	-0.572358172	-0.854315405	0.735923051	5.40E-18	6.12E-11	5.80E-16	2.46E-13	414.8703315	107.3538415	286.4792096	174.1453397	9.13E-17	1.90E-09	8.51E-14	2.06E-12
ENSG00000160752.14	FDPS	ENSG00000160752	2224	farnesyl diphosphate synthase	protein_coding	50.48	1q22	chr1:155308748-155320666 (+)	ENSG00000160752.14	-0.897075742	0.052216827	-0.100578317	-1.049870886	5.47E-18	0.223314138	0.040071518	1.35E-19	414.4557302	1.553088228	4.649446274	552.2676829	9.24E-17	0.346525446	0.085103891	3.78E-18
ENSG00000003436.16	TFPI	ENSG00000003436	7035	tissue factor pathway inhibitor	protein_coding	36.6	2q32.1	chr2:187464230-187565760 (-)	ENSG00000003436.16	-0.867885971	-0.022639774	0.523728669	-0.321517529	5.48E-18	0.584330124	2.07E-12	2.75E-08	414.3689127	0.306551754	145.1130999	59.08734452	9.26E-17	0.70054639	8.35E-11	1.01E-07
ENSG00000196517.12	SLC6A9	ENSG00000196517	6536	solute carrier family 6 member 9	protein_coding	56.44	1p34.1	chr1:43991500-44031467 (-)	ENSG00000196517.12	1.534038793	-0.768105328	0.063869718	2.366013838	5.53E-18	4.57E-09	0.336730781	7.51E-22	438.1689358	72.71152785	0.957325584	883.9675385	9.33E-17	8.32E-08	0.459779485	3.32E-20
ENSG00000144895.12	EIF2A	ENSG00000144895	83939	eukaryotic translation initiation factor 2A	protein_coding	37.63	3q25.1	chr3:150546678-150586016 (+)	ENSG00000144895.12	-1.012591406	0.070248225	0.45599157	-0.626848062	5.59E-18	0.140363781	2.08E-09	4.06E-13	413.7724261	2.306703922	76.85790436	166.8969346	9.41E-17	0.242504768	3.63E-08	3.29E-12
ENSG00000171132.14	PRKCE	ENSG00000171132	5581	protein kinase C epsilon	protein_coding	44.43	2p21	chr2:45651345-46187990 (+)	ENSG00000171132.14	1.083771911	0.045566006	0.093275288	1.131481193	5.62E-18	0.429422176	0.071561328	1.65E-18	413.5906941	0.643449294	3.515988354	455.0091404	9.46E-17	0.562275694	0.135875726	3.68E-17
ENSG00000168209.5	DDIT4	ENSG00000168209	54541	DNA damage inducible transcript 4	protein_coding	58.64	10q22.1	chr10:72273924-72276036 (+)	ENSG00000168209.5	0.721556088	-0.455562501	-0.213569172	0.963549417	5.71E-18	4.71E-13	1.82E-06	3.67E-21	413.0345688	164.7957678	36.5532834	728.194886	9.60E-17	2.55E-11	1.49E-05	1.38E-19
ENSG00000079819.19	EPB41L2	ENSG00000079819	2037	erythrocyte membrane protein band 4.1 like 2	protein_coding	38.6	6q23.2	chr6:130839347-131063322 (-)	ENSG00000079819.19	0.754471654	-0.512700744	-0.69808444	0.569087958	5.72E-18	1.62E-13	4.87E-17	1.58E-14	413.0294913	180.357314	348.9660902	218.962562	9.60E-17	1.00E-11	1.05E-14	1.64E-13
ENSG00000141753.7	IGFBP4	ENSG00000141753	3487	insulin like growth factor binding protein 4	protein_coding	53.02	17q21.2	chr17:40443450-40457725 (+)	ENSG00000141753.7	-1.275566196	0.779751729	0.922091888	-1.133226036	5.76E-18	1.21E-14	6.75E-14	4.25E-18	412.7846044	223.7658145	194.1524928	422.6783777	9.67E-17	1.09E-12	4.42E-12	8.64E-17
ENSG00000135723.14	FHOD1	ENSG00000135723	29109	formin homology 2 domain containing 1	protein_coding	56.45	16q22.1	chr16:67229387-67247481 (-)	ENSG00000135723.14	-1.251687144	0.283010992	0.606452174	-0.928245962	5.82E-18	9.74E-06	1.20E-09	1.68E-15	412.4501089	29.34582754	81.1101157	262.9447888	9.76E-17	7.32E-05	2.21E-08	2.07E-14
ENSG00000173846.13	PLK3	ENSG00000173846	1263	polo like kinase 3	protein_coding	59.51	1p34.1	chr1:44800377-44805990 (+)	ENSG00000173846.13	1.442472867	-0.561540279	-0.961392377	1.042620769	5.87E-18	5.71E-07	8.42E-14	1.14E-12	412.1843482	42.10862318	190.5841453	152.8287335	9.83E-17	6.06E-06	5.41E-12	8.42E-12
ENSG00000088387.19	DOCK9	ENSG00000088387	23348	dedicator of cytokinesis 9	protein_coding	41.78	13q32.3	chr13:98793429-99086625 (-)	ENSG00000088387.19	1.062209136	-0.10343155	0.105573222	1.271213908	5.95E-18	0.080300041	0.038685666	7.09E-20	411.7553169	3.300544892	4.720776133	580.475369	9.95E-17	0.156922327	0.082696741	2.07E-18
ENSG00000143878.10	RHOB	ENSG00000143878	388	ras homolog family member B	protein_coding	57.46	2p24.1	chr2:20447074-20449440 (+)	ENSG00000143878.10	-0.964408222	0.948264879	0.443133936	-1.469539165	5.99E-18	6.64E-19	1.50E-09	2.57E-23	411.5172877	488.3952692	79.38361729	1060.489791	1.00E-16	2.76E-16	2.71E-08	1.51E-21
ENSG00000164749.13	HNF4G	ENSG00000164749	3174	hepatocyte nuclear factor 4 gamma	protein_coding	35.5	8q21.13	chr8:75407914-75566834 (+)	ENSG00000164749.13	1.126141919	-0.011961614	0.143050173	1.281153706	6.01E-18	0.842483455	0.009829	2.01E-19	411.3903289	0.040251404	7.709094238	535.6573353	1.00E-16	0.894967926	0.026293502	5.38E-18
ENSG00000168297.16	PXK	ENSG00000168297	54899	PX domain containing serine/threonine kinase like	protein_coding	43.61	3p14.3	chr3:58332880-58426127 (+)	ENSG00000168297.16	0.949965437	-0.273120982	0.208629374	1.431715793	6.07E-18	8.61E-06	6.75E-05	2.08E-22	411.0733853	29.84702716	22.07288072	905.7397961	1.01E-16	6.54E-05	3.58E-04	1.01E-20
ENSG00000029993.15	HMGB3	ENSG00000029993	3149	high mobility group box 3	protein_coding	51.17	Xq28	chrX:150980509-150990771 (+)	ENSG00000029993.15	-0.94021446	-0.028415096	-0.00152679	-0.913326154	6.12E-18	0.516169648	0.976002599	1.81E-17	410.847349	0.432762271	9.22E-04	377.359501	1.02E-16	0.641293814	0.98490636	3.24E-16
ENSG00000115091.12	ACTR3	ENSG00000115091	10096	actin related protein 3	protein_coding	36.57	2q14.1	chr2:113890063-113962596 (+)	ENSG00000115091.12	0.850872165	-0.256191722	-0.362371013	0.744692873	6.22E-18	1.71E-06	2.50E-09	2.13E-16	410.3152427	36.84834862	75.49406716	310.4191947	1.04E-16	1.58E-05	4.28E-08	3.09E-15
ENSG00000148834.13	GSTO1	ENSG00000148834	9446	glutathione S-transferase omega 1	protein_coding	41.43	10q25.1	chr10:104235356-104267459 (+)	ENSG00000148834.13	0.865297335	-0.204872314	-0.226535878	0.843633771	6.23E-18	7.88E-05	1.03E-05	1.99E-17	410.2573215	21.53852592	29.13568739	374.5565016	1.04E-16	4.61E-04	6.81E-05	3.54E-16
ENSG00000106009.16	BRAT1	ENSG00000106009	221927	BRCA1 associated ATM activator 1	protein_coding	55.06	7p22.3	chr7:2537810-2555694 (-)	ENSG00000106009.16	-1.228727583	0.198173808	0.34161167	-1.085289721	6.28E-18	8.56E-04	2.36E-05	6.31E-17	410.0050471	14.03441183	25.89648435	341.8770213	1.04E-16	0.003639648	1.41E-04	1.02E-15
ENSG00000137251.16	TINAG	ENSG00000137251	27283	tubulointerstitial nephritis antigen	protein_coding	34.78	6p12.1	chr6:54307859-54390142 (+)	ENSG00000137251.16	-2.851246811	0.452299066	1.081088521	-2.222457356	6.32E-18	1.93E-05	4.07E-06	2.87E-17	409.8127823	26.65879499	32.98621262	363.8237043	1.05E-16	1.34E-04	3.04E-05	4.93E-16
ENSG00000110925.7	CSRNP2	ENSG00000110925	81566	cysteine and serine rich nuclear protein 2	protein_coding	46.64	12q13.12	chr12:51061205-51083664 (-)	ENSG00000110925.7	1.106322209	-0.043612331	-0.19413739	0.95579715	6.48E-18	0.468875838	8.45E-04	4.87E-16	409.0148682	0.539631712	14.07003516	290.5144979	1.07E-16	0.59973719	0.003197089	6.66E-15
ENSG00000152056.17	AP1S3	ENSG00000152056	130340	adaptor related protein complex 1 subunit sigma 3	protein_coding	42.41	2q36.1	chr2:223751686-223838027 (-)	ENSG00000152056.17	-1.640081842	0.039948946	0.062639704	-1.617391085	6.48E-18	0.548502063	0.540455891	1.20E-17	408.9893185	0.369166185	0.384333471	389.7024531	1.07E-16	0.669945698	0.651176784	2.22E-16
ENSG00000186432.9	KPNA4	ENSG00000186432	3840	karyopherin subunit alpha 4	protein_coding	37.19	3q25.33	chr3:160495007-160565571 (-)	ENSG00000186432.9	0.845779973	-0.153969707	-0.293916631	0.705833049	6.53E-18	0.00125899	1.15E-07	9.24E-16	408.7325085	12.94665237	50.59090943	275.9249937	1.08E-16	0.005070186	1.30E-06	1.19E-14
ENSG00000119537.18	KDSR	ENSG00000119537	2531	3-ketodihydrosphingosine reductase	protein_coding	42.04	18q21.33	chr18:63327726-63367228 (-)	ENSG00000119537.18	0.94020067	-0.448379482	-0.330844142	1.05773601	6.60E-18	8.35E-10	8.46E-08	8.63E-19	408.4071057	84.01397544	52.34705166	478.5866421	1.09E-16	1.87E-08	9.89E-07	2.05E-17
ENSG00000115339.14	GALNT3	ENSG00000115339	2591	polypeptide N-acetylgalactosaminyltransferase 3	protein_coding	37.05	2q24.3	chr2:165747588-165794659 (-)	ENSG00000115339.14	-1.156319849	-0.189533527	0.307807548	-0.658978774	6.62E-18	0.001142989	3.56E-05	5.29E-12	408.3238592	13.21578054	24.35625449	133.6904569	1.09E-16	0.004674444	2.03E-04	3.53E-11
ENSG00000172986.13	GXYLT2	ENSG00000172986	727936	glucoside xylosyltransferase 2	protein_coding	43.27	3p13	chr3:72888046-72998138 (+)	ENSG00000172986.13	-1.213708486	0.608230576	1.049904387	-0.772034675	6.71E-18	2.85E-12	6.00E-16	2.40E-14	407.8656805	141.098422	285.6993475	211.5190474	1.11E-16	1.20E-10	8.73E-14	2.41E-13
ENSG00000178607.16	ERN1	ENSG00000178607	2081	endoplasmic reticulum to nucleus signaling 1	protein_coding	45.1	17q23.3	chr17:64039142-64130819 (-)	ENSG00000178607.16	1.273146482	-0.330706456	-0.891045967	0.712806971	6.98E-18	8.50E-05	4.09E-14	1.20E-10	406.604958	21.27900508	202.4295766	100.935488	1.15E-16	4.92E-04	3.03E-12	6.38E-10
ENSG00000234883.6	MIR155HG	ENSG00000234883	114614	MIR155 host gene	lncRNA	37.7	21q21.3	chr21:25561909-25575168 (+)	ENSG00000234883.6	2.283041766	-1.016726548	-0.760837062	2.538931253	7.07E-18	1.18E-06	1.33E-08	1.29E-16	440.5949538	39.42687208	65.73858572	347.745219	1.16E-16	1.14E-05	1.91E-07	1.96E-15
ENSG00000174684.7	B4GAT1	ENSG00000174684	11041	beta-1,4-glucuronyltransferase 1	protein_coding	56.78	11q13.2	chr11:66345374-66347629 (-)	ENSG00000174684.7	-1.579817173	0.550003514	1.117541708	-1.01227898	7.13E-18	1.49E-09	2.28E-13	8.49E-15	405.9376478	79.42964685	175.2398525	230.4447178	1.17E-16	3.13E-08	1.28E-11	9.18E-14
ENSG00000197860.10	SGTB	ENSG00000197860	54557	small glutamine rich tetratricopeptide repeat containing beta	protein_coding	39.79	5q12.3	chr5:65665928-65723035 (-)	ENSG00000197860.10	1.658166503	-0.089089203	-0.290354881	1.456900825	7.14E-18	0.365325856	5.05E-04	5.32E-16	405.9167292	0.84762055	15.57573208	288.4534125	1.17E-16	0.499464363	0.002049934	7.22E-15
ENSG00000133401.16	PDZD2	ENSG00000133401	23037	PDZ domain containing 2	protein_coding	45.42	5p13.3	chr5:31639131-32110932 (+)	ENSG00000133401.16	1.440124619	0.515862666	-0.251268808	0.672993145	7.30E-18	3.61E-07	5.99E-04	2.79E-10	405.2103824	44.4395669	15.06785923	93.25432381	1.20E-16	4.05E-06	0.002378669	1.40E-09
ENSG00000184575.12	XPOT	ENSG00000184575	11260	exportin for tRNA	protein_coding	39.72	12q14.2	chr12:64404392-64451125 (+)	ENSG00000184575.12	0.752700766	-0.395205576	-0.086205428	1.061700914	7.49E-18	5.18E-11	0.027744019	1.39E-21	404.3727142	108.9960214	5.408274859	784.0912386	1.23E-16	1.65E-09	0.062642108	5.77E-20
ENSG00000008405.12	CRY1	ENSG00000008405	1407	cryptochrome circadian regulator 1	protein_coding	37.55	12q23.3	chr12:106991364-107093549 (-)	ENSG00000008405.12	0.998275781	-0.471896521	-0.649242733	0.820929568	7.50E-18	2.68E-09	2.71E-13	9.02E-15	404.3208605	74.97034428	172.7123311	229.2925512	1.23E-16	5.19E-08	1.46E-11	9.72E-14
ENSG00000068323.17	TFE3	ENSG00000068323	7030	transcription factor binding to IGHM enhancer 3	protein_coding	52.48	Xp11.23	chrX:49028726-49043410 (-)	ENSG00000068323.17	0.90065954	-0.393941336	-0.374810676	0.9197902	7.65E-18	3.47E-09	4.33E-09	8.21E-18	403.6903978	73.08015454	71.47837539	401.4620223	1.25E-16	6.56E-08	6.97E-08	1.57E-16
ENSG00000103423.14	DNAJA3	ENSG00000103423	9093	DnaJ heat shock protein family (Hsp40) member A3	protein_coding	49.02	16p13.3	chr16:4425805-4456775 (+)	ENSG00000103423.14	0.816981143	0.09227038	0.003766623	0.728477387	7.68E-18	0.034618033	0.924954129	1.34E-16	403.6031422	4.947763569	0.00903891	322.1287396	1.26E-16	0.079756315	0.952060035	2.02E-15
ENSG00000184992.13	BRI3BP	ENSG00000184992	140707	BRI3 binding protein	polymorphic_pseudogene	48.37	12q24.31	chr12:124993645-125031231 (+)	ENSG00000184992.13	-1.44043791	-0.177674502	-0.268083898	-1.530847306	7.86E-18	0.008328798	0.00511143	8.94E-18	402.8676793	8.097604959	9.276875131	398.7935272	1.28E-16	0.024710661	0.015048948	1.70E-16
ENSG00000101057.16	MYBL2	ENSG00000101057	4605	MYB proto-oncogene like 2	protein_coding	49.88	20q13.12	chr20:43667019-43716495 (+)	ENSG00000101057.16	-0.838326068	-0.057490986	-0.085133563	-0.865968646	7.86E-18	0.167885779	0.058160073	4.37E-18	402.8493412	2.007473744	3.912059989	421.7626079	1.28E-16	0.277771392	0.114684206	8.84E-17
ENSG00000136114.17	THSD1	ENSG00000136114	55901	thrombospondin type 1 domain containing 1	protein_coding	43.26	13q14.3	chr13:52377167-52416373 (-)	ENSG00000136114.17	1.387514252	-0.600115723	-0.328392705	1.65923727	8.14E-18	1.34E-07	1.94E-05	1.48E-18	401.7456962	49.75813553	26.63139205	458.9361403	1.33E-16	1.67E-06	1.19E-04	3.37E-17
ENSG00000152953.13	STK32B	ENSG00000152953	55351	serine/threonine kinase 32B	protein_coding	42.68	4p16.2	chr4:5051480-5500994 (+)	ENSG00000152953.13	1.774203022	0.296846551	0.216535775	1.693892246	8.15E-18	0.008138551	0.005751442	6.35E-18	401.7236162	8.152273194	8.9872808	409.6351203	1.33E-16	0.024280249	0.016673896	1.25E-16
ENSG00000100412.16	ACO2	ENSG00000100412	50	aconitase 2	protein_coding	50.27	22q13.2	chr22:41469117-41528989 (+)	ENSG00000100412.16	-0.810379786	0.19444802	0.271267499	-0.733560307	8.27E-18	3.06E-05	4.76E-07	8.07E-17	401.237376	24.916581	43.02654947	335.2891749	1.35E-16	2.01E-04	4.57E-06	1.28E-15
ENSG00000050327.15	ARHGEF5	ENSG00000050327	7984	Rho guanine nucleotide exchange factor 5	protein_coding	48.06	7q35	chr7:144355288-144380632 (+)	ENSG00000050327.15	1.185667391	-0.499895758	-0.40150005	1.284063099	8.31E-18	3.44E-08	1.38E-07	6.34E-18	401.090363	57.7032634	49.57917863	409.6744926	1.35E-16	4.94E-07	1.52E-06	1.25E-16
ENSG00000225855.7	RUSC1-AS1	ENSG00000225855	NA	RUSC1 antisense RNA 1	lncRNA	56.39	1q22	chr1:155316863-155324176 (-)	ENSG00000225855.7	-0.994299825	0.021213149	-0.00196646	-1.017479434	8.49E-18	0.647952874	0.971278109	6.27E-18	400.4290251	0.21318963	0.001320477	410.0708522	1.38E-16	0.753233056	0.981476011	1.24E-16
ENSG00000143067.5	ZNF697	ENSG00000143067	90874	zinc finger protein 697	protein_coding	44.79	1p12	chr1:119619377-119648266 (-)	ENSG00000143067.5	1.07426298	0.377961276	0.018877149	0.715178853	8.59E-18	2.78E-07	0.70997579	1.01E-13	400.0623158	45.80539299	0.141232598	187.6316412	1.39E-16	3.21E-06	0.791779875	9.09E-13
ENSG00000114019.14	AMOTL2	ENSG00000114019	51421	angiomotin like 2	protein_coding	55.04	3q22.2	chr3:134355874-134375479 (-)	ENSG00000114019.14	0.746694852	-0.059015916	-0.04929545	0.756415317	8.66E-18	0.126250449	0.193902636	6.54E-18	399.8214571	2.488485838	1.774380185	408.6976069	1.40E-16	0.222752605	0.299636083	1.28E-16
ENSG00000170385.10	SLC30A1	ENSG00000170385	7779	solute carrier family 30 member 1	protein_coding	40.58	1q32.3	chr1:211571568-211579161 (-)	ENSG00000170385.10	1.102293659	0.012898476	-0.604265576	0.485129607	8.68E-18	0.826111565	1.24E-11	4.20E-09	399.7177245	0.049204435	124.0051485	71.69844945	1.41E-16	0.883859472	4.09E-10	1.74E-08
ENSG00000165650.12	PDZD8	ENSG00000165650	118987	PDZ domain containing 8	protein_coding	37.49	10q26.11	chr10:117277274-117375440 (-)	ENSG00000165650.12	-0.817401036	0.087167482	0.153068427	-0.751500092	8.74E-18	0.034259166	0.001218893	6.77E-17	399.5306976	4.969197601	13.03653292	339.9773852	1.41E-16	0.079004317	0.004394464	1.09E-15
ENSG00000160957.13	RECQL4	ENSG00000160957	9401	RecQ like helicase 4	protein_coding	65.51	8q24.3	chr8:144511288-144517845 (-)	ENSG00000160957.13	-1.180545077	0.049572245	0.032056133	-1.198061188	8.92E-18	0.362570254	0.62837293	7.48E-18	398.8708353	0.857566096	0.239669091	404.4224372	1.44E-16	0.496544038	0.72507843	1.44E-16
ENSG00000180263.14	FGD6	ENSG00000180263	55785	FYVE, RhoGEF and PH domain containing 6	protein_coding	41.01	12q22	chr12:95076749-95217482 (-)	ENSG00000180263.14	1.260350926	-0.234420225	-0.383307747	1.111463404	8.97E-18	0.002554128	7.18E-07	8.82E-16	398.7061693	11.04037906	40.97181957	276.9559599	1.45E-16	0.009175364	6.58E-06	1.14E-14
ENSG00000128965.13	CHAC1	ENSG00000128965	79094	ChaC glutathione specific gamma-glutamylcyclotransferase 1	protein_coding	57.9	15q15.1	chr15:40952962-40956512 (+)	ENSG00000128965.13	1.377057337	-0.759921993	-0.43122937	1.70574996	9.05E-18	2.07E-10	2.29E-07	4.98E-19	446.4261099	101.3872924	48.50302259	565.6240958	1.46E-16	5.52E-09	2.39E-06	1.24E-17
ENSG00000102316.17	MAGED2	ENSG00000102316	10916	MAGE family member D2	protein_coding	52.36	Xp11.21	chrX:54807599-54816015 (+)	ENSG00000102316.17	-0.779850912	-0.124257616	-0.081736411	-0.737329707	9.08E-18	0.002997458	0.051707303	4.81E-17	398.3371316	10.62431194	4.141316736	349.2928255	1.46E-16	0.010502201	0.104374543	7.95E-16
ENSG00000184500.16	PROS1	ENSG00000184500	5627	protein S	protein_coding	38.89	3q11.1	chr3:93873051-93980003 (-)	ENSG00000184500.16	-1.143014013	0.179189382	0.631954239	-0.690249155	9.39E-18	0.001923166	4.22E-11	7.32E-13	397.2707563	11.79171206	111.0498817	158.6997689	1.51E-16	0.00725446	1.19E-09	5.66E-12
ENSG00000197818.11	SLC9A8	ENSG00000197818	23315	solute carrier family 9 member A8	protein_coding	45.56	20q13.13	chr20:49812713-49892242 (+)	ENSG00000197818.11	0.963114025	-0.306907464	-0.690713581	0.579307908	9.43E-18	1.76E-06	3.60E-14	6.92E-12	397.1266327	36.72571997	204.5812128	130.5547549	1.52E-16	1.62E-05	2.74E-12	4.53E-11
ENSG00000135454.14	B4GALNT1	ENSG00000135454	2583	beta-1,4-N-acetyl-galactosaminyltransferase 1	protein_coding	56.64	12q13.3	chr12:57623409-57633239 (-)	ENSG00000135454.14	-1.39735516	-0.894883845	-0.698139053	-1.200610367	9.62E-18	1.02E-13	2.41E-08	3.84E-14	396.5374527	187.5854676	59.92047992	203.4942144	1.55E-16	6.75E-12	3.23E-07	3.70E-13
ENSG00000041880.14	PARP3	ENSG00000041880	10039	poly(ADP-ribose) polymerase family member 3	protein_coding	59.21	3p21.2	chr3:51942345-51948867 (+)	ENSG00000041880.14	1.099698353	-0.456862053	-0.045124802	1.511435603	9.65E-18	6.45E-08	0.391102299	9.99E-21	396.415338	53.92826716	0.759550044	674.5946196	1.55E-16	8.63E-07	0.51459239	3.40E-19
ENSG00000176915.15	ANKLE2	ENSG00000176915	23141	ankyrin repeat and LEM domain containing 2	protein_coding	50.97	12q24.33	chr12:132725503-132761832 (-)	ENSG00000176915.15	0.800970306	-0.323340235	-0.421471335	0.702839205	9.70E-18	1.99E-08	4.27E-11	5.05E-16	396.2548303	61.12370295	110.9362185	289.6569464	1.56E-16	3.05E-07	1.20E-09	6.88E-15
ENSG00000182973.18	CNOT10	ENSG00000182973	25904	CCR4-NOT transcription complex subunit 10	protein_coding	41.97	3p22.3	chr3:32685145-32773875 (+)	ENSG00000182973.18	1.113405343	0.078280595	0.066258136	1.101382884	9.92E-18	0.205567767	0.210702284	1.10E-17	395.5671261	1.681942954	1.643282335	392.2371848	1.59E-16	0.325069715	0.320474411	2.06E-16
ENSG00000130707.18	ASS1	ENSG00000130707	445	argininosuccinate synthase 1	protein_coding	55.65	9q34.11	chr9:130444961-130501274 (+)	ENSG00000130707.18	0.919457565	-0.523078838	-0.533613712	0.908922692	9.93E-18	5.97E-11	4.63E-12	9.96E-17	395.5207243	107.59751	135.2453824	329.7336052	1.59E-16	1.86E-09	1.72E-10	1.55E-15
ENSG00000178234.13	GALNT11	ENSG00000178234	63917	polypeptide N-acetylgalactosaminyltransferase 11	protein_coding	41.23	7q36.1	chr7:152025674-152122340 (+)	ENSG00000178234.13	-1.058947915	0.122051327	0.081719115	-1.099280127	1.00E-17	0.016317323	0.179483355	3.79E-18	395.2320504	6.556288546	1.898514683	426.4992805	1.61E-16	0.043062061	0.282109149	7.81E-17
ENSG00000204959.4	ARHGEF34P	ENSG00000204959	NA	Rho guanine nucleotide exchange factor 34, pseudogene	unprocessed_pseudogene	49.21	7q35	chr7:144272445-144286966 (-)	ENSG00000204959.4	1.358311715	-0.536331605	-0.591020057	1.303623263	1.01E-17	5.73E-07	9.48E-10	7.72E-16	395.1056198	42.09045636	82.99569117	279.9533497	1.61E-16	6.08E-06	1.77E-08	1.01E-14
ENSG00000111358.14	GTF2H3	ENSG00000111358	2967	general transcription factor IIH subunit 3	protein_coding	42.85	12q24.31	chr12:123633739-123662604 (+)	ENSG00000111358.14	1.080931745	0.110764709	-0.087338974	0.882828062	1.03E-17	0.065443182	0.100946773	1.74E-15	394.3027077	3.685403998	2.882890638	262.1552074	1.65E-16	0.133304388	0.178718382	2.14E-14
ENSG00000073792.15	IGF2BP2	ENSG00000073792	10644	insulin like growth factor 2 mRNA binding protein 2	protein_coding	42.54	3q27.2	chr3:185643739-185825056 (-)	ENSG00000073792.15	0.840039834	0.029827457	-0.061370568	0.748841809	1.05E-17	0.496988721	0.148774438	2.08E-16	393.9464337	0.473996552	2.208333106	310.94937	1.67E-16	0.624305204	0.243759984	3.03E-15
ENSG00000106771.13	TMEM245	ENSG00000106771	23731	transmembrane protein 245	protein_coding	39.52	9q31.3	chr9:109015135-109119947 (-)	ENSG00000106771.13	-0.772476089	0.118147535	0.174775981	-0.715847642	1.06E-17	0.004419003	1.38E-04	6.79E-17	393.6342222	9.63830614	19.65037677	339.8957383	1.68E-16	0.014631236	6.70E-04	1.09E-15
ENSG00000133131.15	MORC4	ENSG00000133131	79710	MORC family CW-type zinc finger 4	protein_coding	39.76	Xq22.3	chrX:106813871-107000212 (-)	ENSG00000133131.15	-0.901835928	-0.102298875	-0.00971834	-0.809255393	1.14E-17	0.023958321	0.845153237	2.74E-16	391.1641109	5.71944753	0.038880195	304.1625174	1.82E-16	0.05883379	0.894124046	3.90E-15
ENSG00000135930.14	EIF4E2	ENSG00000135930	9470	eukaryotic translation initiation factor 4E family member 2	protein_coding	44.15	2q37.1	chr2:232550674-232583644 (+)	ENSG00000135930.14	-0.893142437	-0.124998208	-0.050314652	-0.818458881	1.15E-17	0.007377806	0.301076544	1.55E-16	391.1159399	8.385714444	1.111317849	318.3663233	1.82E-16	0.022399025	0.423156235	2.31E-15
ENSG00000262211.1	NA	ENSG00000262211	NA	novel transcript, antisense to IL6ST	lncRNA	34.11	5q11.2	chr5:55936143-55941727 (+)	ENSG00000262211.1	1.132969533	0.007452412	-0.066507842	1.059009279	1.16E-17	0.905513284	0.224134973	8.32E-17	390.7409658	0.014354905	1.547439224	334.4621437	1.85E-16	0.939558327	0.336251807	1.31E-15
ENSG00000102174.9	PHEX	ENSG00000102174	5251	phosphate regulating endopeptidase homolog X-linked	protein_coding	40.17	Xp22.11	chrX:22032325-22251310 (+)	ENSG00000102174.9	-1.831121636	-0.088251284	0.303602384	-1.439267968	1.16E-17	0.246212698	0.012962421	3.83E-15	390.6540678	1.404604042	7.072975178	245.9395819	1.85E-16	0.372754471	0.033189762	4.38E-14
ENSG00000278540.5	ACACA	ENSG00000278540	31	acetyl-CoA carboxylase alpha	protein_coding	41.28	17q12	chr17:37084992-37406836 (-)	ENSG00000278540.5	-0.916375653	0.115555814	0.057033954	-0.974897514	1.18E-17	0.013760846	0.253079987	2.57E-18	390.1106869	6.937710707	1.363457595	439.6697675	1.88E-16	0.03747658	0.36971251	5.52E-17
ENSG00000161921.15	CXCL16	ENSG00000161921	58191	C-X-C motif chemokine ligand 16	protein_coding	51.52	17p13.2	chr17:4733533-4739928 (-)	ENSG00000161921.15	2.285438562	-0.772895584	-0.644574781	2.413759364	1.20E-17	1.39E-04	3.51E-07	4.91E-16	389.606486	19.6164691	44.57619279	290.3109543	1.91E-16	7.53E-04	3.50E-06	6.71E-15
ENSG00000168259.16	DNAJC7	ENSG00000168259	7266	DnaJ heat shock protein family (Hsp40) member C7	protein_coding	45.79	17q21.2	chr17:41976435-42021376 (-)	ENSG00000168259.16	0.846516666	-0.047887406	-0.05855508	0.835848992	1.21E-17	0.28675061	0.172980589	2.01E-17	389.5617669	1.180726239	1.958523652	374.2113092	1.91E-16	0.417968396	0.274011934	3.58E-16
ENSG00000121905.10	HPCA	ENSG00000121905	3208	hippocalcin	protein_coding	57.12	1p35.1	chr1:32885994-32898441 (+)	ENSG00000121905.10	1.063484545	-0.391017846	-0.70339958	0.751102811	1.23E-17	3.79E-07	2.78E-13	4.61E-13	389.0416063	44.18623181	172.3727521	165.1084629	1.94E-16	4.23E-06	1.49E-11	3.69E-12
ENSG00000140943.17	MBTPS1	ENSG00000140943	8720	membrane bound transcription factor peptidase, site 1	protein_coding	45.15	16q24.1	chr16:84053761-84116942 (-)	ENSG00000140943.17	-0.757417791	-0.056669191	0.271656979	-0.429091621	1.24E-17	0.142836628	1.61E-07	1.03E-11	388.7949289	2.277072582	48.73401134	126.0455238	1.96E-16	0.245531983	1.74E-06	6.56E-11
ENSG00000136111.14	TBC1D4	ENSG00000136111	9882	TBC1 domain family member 4	protein_coding	38.11	13q22.2	chr13:75283503-75482169 (-)	ENSG00000136111.14	-1.26810307	0.283586691	0.484117166	-1.067572595	1.27E-17	1.66E-05	2.80E-07	2.11E-16	388.0551457	27.23019177	45.76586985	310.6393591	2.00E-16	1.17E-04	2.86E-06	3.07E-15
ENSG00000105520.10	PLPPR2	ENSG00000105520	64748	phospholipid phosphatase related 2	protein_coding	57.31	19p13.2	chr19:11355386-11365698 (+)	ENSG00000105520.10	-1.286176729	-0.158840639	0.189294045	-0.938042045	1.27E-17	0.010536354	0.016564294	3.87E-14	387.9690054	7.547808769	6.52296132	203.3288018	2.01E-16	0.030034604	0.040782303	3.73E-13
ENSG00000122068.13	FYTTD1	ENSG00000122068	84248	forty-two-three domain containing 1	protein_coding	42.18	3q29	chr3:197737179-197787596 (+)	ENSG00000122068.13	0.89045514	-0.007140508	-0.105919118	0.791676529	1.34E-17	0.878593429	0.023952591	2.99E-16	386.4195158	0.02377678	5.719958702	302.0886297	2.11E-16	0.921092933	0.05549951	4.23E-15
ENSG00000039650.12	PNKP	ENSG00000039650	11284	polynucleotide kinase 3'-phosphatase	protein_coding	59.53	19q13.33	chr19:49859882-49878351 (-)	ENSG00000039650.12	-1.056187795	0.051297037	0.205877617	-0.901607215	1.34E-17	0.296518879	0.001708624	5.65E-16	386.4029253	1.132914535	12.11015568	287.0632264	2.11E-16	0.428940141	0.005891985	7.63E-15
ENSG00000075218.19	GTSE1	ENSG00000075218	51512	G2 and S-phase expressed 1	protein_coding	50.08	22q13.31	chr22:46296870-46330810 (+)	ENSG00000075218.19	-1.010749453	0.212233251	-0.024159751	-1.247142454	1.34E-17	8.34E-05	0.678584573	6.77E-20	386.3673259	21.3441121	0.175473032	582.565165	2.11E-16	4.84E-04	0.766252698	1.99E-18
ENSG00000196924.18	FLNA	ENSG00000196924	2316	filamin A	protein_coding	62.28	Xq28	chrX:154348524-154374638 (-)	ENSG00000196924.18	0.834640556	-0.52173542	-0.621554325	0.734821651	1.38E-17	1.26E-12	1.97E-14	3.41E-16	385.4878009	151.5097621	215.029907	298.950712	2.17E-16	6.04E-11	1.64E-12	4.77E-15
ENSG00000175063.17	UBE2C	ENSG00000175063	11065	ubiquitin conjugating enzyme E2 C	protein_coding	51.32	20q13.12	chr20:45812576-45816957 (+)	ENSG00000175063.17	-0.864964759	-0.166918626	-0.399985519	-1.098031652	1.41E-17	5.18E-04	4.37E-09	8.14E-20	384.7159661	15.49908225	71.4050588	574.3665804	2.22E-16	0.002342156	7.02E-08	2.35E-18
ENSG00000120063.10	GNA13	ENSG00000120063	10672	G protein subunit alpha 13	protein_coding	40.06	17q24.1	chr17:65009289-65056740 (-)	ENSG00000120063.10	1.071748886	-0.251622442	-0.260119822	1.063251506	1.42E-17	8.50E-05	2.94E-05	2.60E-17	412.9838922	21.54225426	25.42484265	393.1605875	2.23E-16	4.92E-04	1.71E-04	4.51E-16
ENSG00000078808.17	SDF4	ENSG00000078808	51150	stromal cell derived factor 4	protein_coding	61.39	1p36.33	chr1:1216908-1232067 (-)	ENSG00000078808.17	-0.717731893	-0.210288424	-0.025798949	-0.533242419	1.44E-17	3.27E-06	0.492582024	2.57E-14	384.2180511	33.9377953	0.483864122	210.3356567	2.25E-16	2.81E-05	0.610656529	2.56E-13
ENSG00000189057.11	FAM111B	ENSG00000189057	374393	family with sequence similarity 111 member B	protein_coding	38.92	11q12.1	chr11:59107185-59127412 (+)	ENSG00000189057.11	-1.512682942	-0.367907067	0.286558109	-0.858217766	1.47E-17	7.20E-06	0.003978827	1.93E-11	383.5723397	30.57946586	9.901650814	119.178596	2.30E-16	5.59E-05	0.012138129	1.17E-10
ENSG00000173575.22	CHD2	ENSG00000173575	1106	chromodomain helicase DNA binding protein 2	protein_coding	39.49	15q26.1	chr15:92900189-93027996 (+)	ENSG00000173575.22	0.990558166	-0.046352991	-0.171367102	0.865544055	1.48E-17	0.380984657	0.001721679	5.55E-16	383.372348	0.7930825	12.08957078	287.4908584	2.31E-16	0.515658162	0.005931	7.50E-15
ENSG00000123143.12	PKN1	ENSG00000123143	5585	protein kinase N1	protein_coding	53.14	19p13.12	chr19:14433053-14471867 (+)	ENSG00000123143.12	0.73114459	-0.353557184	-0.264987867	0.819713907	1.48E-17	5.34E-10	1.07E-07	1.07E-18	383.333261	87.70225273	51.00148201	470.5197687	2.32E-16	1.25E-08	1.22E-06	2.51E-17
ENSG00000108861.9	DUSP3	ENSG00000108861	1845	dual specificity phosphatase 3	protein_coding	50.9	17q21.31	chr17:43766125-43778977 (-)	ENSG00000108861.9	0.756574735	-0.278391194	-0.366936124	0.668029805	1.49E-17	1.45E-07	3.55E-10	6.14E-16	383.116802	49.32313404	91.17011849	285.1477264	2.33E-16	1.79E-06	7.60E-09	8.23E-15
ENSG00000244198.7	ARHGEF35-AS1	ENSG00000244198	NA	ARHGEF35 antisense RNA 1	lncRNA	41.15	7q35	chr7:144194858-144280547 (+)	ENSG00000244198.7	1.677499656	-0.365388553	-0.458138387	1.584749822	1.50E-17	0.001982909	2.35E-06	7.80E-16	382.8995922	11.70985584	35.40917967	279.7059727	2.34E-16	0.007442853	1.87E-05	1.02E-14
ENSG00000226067.7	LINC00623	ENSG00000226067	NA	long intergenic non-protein coding RNA 623	lncRNA	42.08	1p11.2	chr1:120913184-121009291 (+)	ENSG00000226067.7	1.899898084	-0.583140552	-0.233329161	2.249709475	1.50E-17	1.57E-04	0.007882532	3.90E-18	382.833869	19.22622731	8.228080511	425.575759	2.35E-16	8.36E-04	0.021809151	8.01E-17
ENSG00000174738.13	NR1D2	ENSG00000174738	9975	nuclear receptor subfamily 1 group D member 2	protein_coding	40.67	3p24.2	chr3:23945286-23980617 (+)	ENSG00000174738.13	1.137758682	0.231004885	-0.016838696	0.889915101	1.51E-17	5.99E-04	0.760386044	5.02E-15	392.3628497	15.11956541	0.094924569	245.4585812	2.35E-16	0.002657833	0.830065764	5.65E-14
ENSG00000103811.16	CTSH	ENSG00000103811	1512	cathepsin H	protein_coding	52.42	15q25.1	chr15:78921058-78949574 (-)	ENSG00000103811.16	-1.276761771	0.132638326	0.410248382	-0.999151714	1.52E-17	0.024848174	5.81E-06	2.59E-15	382.5406005	5.641654239	31.47621355	253.8365333	2.37E-16	0.060630223	4.17E-05	3.07E-14
ENSG00000075618.18	FSCN1	ENSG00000075618	6624	fascin actin-bundling protein 1	protein_coding	59.62	7p22.1	chr7:5592816-5606655 (+)	ENSG00000075618.18	-1.025692352	0.096074607	0.149093417	-0.972673542	1.53E-17	0.061356677	0.011871016	5.32E-17	382.3708248	3.808852744	7.273399462	346.56178	2.38E-16	0.126676886	0.03079847	8.72E-16
ENSG00000178695.6	KCTD12	ENSG00000178695	115207	potassium channel tetramerization domain containing 12	protein_coding	43.65	13q22.3	chr13:76880175-76886405 (-)	ENSG00000178695.6	-1.725413309	0.876219549	0.781257713	-1.820375145	1.53E-17	9.05E-14	3.41E-08	4.52E-20	382.3177924	189.4454331	57.76424887	600.9464153	2.38E-16	6.16E-12	4.43E-07	1.38E-18
ENSG00000105186.16	ANKRD27	ENSG00000105186	84079	ankyrin repeat domain 27	protein_coding	48.98	19q13.11	chr19:32597006-32676597 (-)	ENSG00000105186.16	0.863108298	-0.505824713	-0.623691564	0.745241447	1.53E-17	2.88E-11	5.10E-14	3.45E-15	382.2475073	114.9648535	198.7158098	248.0333428	2.38E-16	9.80E-10	3.58E-12	3.98E-14
ENSG00000188786.10	MTF1	ENSG00000188786	4520	metal regulatory transcription factor 1	protein_coding	43.6	1p34.3	chr1:37809574-37859592 (-)	ENSG00000188786.10	0.904502086	-0.087932747	-0.456834251	0.535600582	1.55E-17	0.084054872	1.32E-10	1.42E-11	381.9042393	3.216030951	99.99244956	122.4717415	2.41E-16	0.162898151	3.19E-09	8.84E-11
ENSG00000049249.8	TNFRSF9	ENSG00000049249	3604	TNF receptor superfamily member 9	protein_coding	43.95	1p36.23	chr1:7915894-7943165 (-)	ENSG00000049249.8	0.852277607	-1.489461399	-0.71000956	1.631729446	1.56E-17	1.39E-22	1.75E-15	1.46E-23	381.7110599	933.8127106	262.0948154	1106.943211	2.42E-16	2.28E-19	2.10E-13	9.09E-22
ENSG00000143774.16	GUK1	ENSG00000143774	2987	guanylate kinase 1	protein_coding	61.76	1q42.13	chr1:228139962-228148984 (+)	ENSG00000143774.16	1.044690549	-0.17666232	-0.189613799	1.03173907	1.57E-17	0.002340036	8.91E-04	2.64E-17	409.5332927	11.35458831	14.04328807	392.6416053	2.44E-16	0.00855786	0.003346692	4.58E-16
ENSG00000226312.7	CFLAR-AS1	ENSG00000226312	NA	CFLAR antisense RNA 1	lncRNA	42.24	2q33.1	chr2:201140278-201157823 (-)	ENSG00000226312.7	1.560592871	-0.406320124	-0.543339845	1.42357315	1.58E-17	2.82E-04	6.03E-08	2.47E-15	381.3497962	17.35285771	54.3198805	254.8789597	2.45E-16	0.001401362	7.34E-07	2.94E-14
ENSG00000167815.12	PRDX2	ENSG00000167815	7001	peroxiredoxin 2	protein_coding	54.37	19p13.13	chr19:12796820-12801800 (-)	ENSG00000167815.12	-0.822732537	-0.082531618	0.034096511	-0.706104408	1.59E-17	0.053942097	0.437159884	8.28E-16	381.1450032	4.058451343	0.621917926	278.3746701	2.46E-16	0.114336293	0.55937945	1.08E-14
ENSG00000232934.8	NA	ENSG00000232934	NA	novel transcript, antisense to ACSL5	lncRNA	42.18	10q25.2	chr10:112395813-112425589 (-)	ENSG00000232934.8	4.835644646	0.245427077	-0.207568384	4.382649185	1.61E-17	0.635729977	0.128121298	1.84E-16	380.734375	0.229495121	2.463051838	313.9625491	2.49E-16	0.744101976	0.216329301	2.70E-15
ENSG00000121900.19	TMEM54	ENSG00000121900	113452	transmembrane protein 54	protein_coding	57.33	1p35.1	chr1:32894594-32901438 (-)	ENSG00000121900.19	0.999042463	-0.365069342	-0.625274309	0.738837496	1.63E-17	1.61E-07	1.21E-12	5.25E-14	388.2933894	49.04678358	154.0602768	201.2896446	2.51E-16	1.96E-06	5.19E-11	4.95E-13
ENSG00000157734.14	SNX22	ENSG00000157734	79856	sorting nexin 22	protein_coding	58.09	15q22.31	chr15:64151715-64157481 (+)	ENSG00000157734.14	-0.773433903	-0.24399214	-0.112038382	-0.641480145	1.63E-17	1.03E-06	0.01004817	2.23E-15	380.4303314	39.2463293	7.657800788	256.9734977	2.51E-16	1.01E-05	0.026804037	2.69E-14
ENSG00000125648.15	SLC25A23	ENSG00000125648	79085	solute carrier family 25 member 23	protein_coding	52.6	19p13.3	chr19:6436079-6465203 (-)	ENSG00000125648.15	-0.994818139	0.036660879	0.404845525	-0.626633493	1.65E-17	0.451621243	3.08E-08	8.57E-13	380.0493155	0.583246036	58.38408864	156.5807455	2.54E-16	0.583405466	4.04E-07	6.50E-12
ENSG00000117399.14	CDC20	ENSG00000117399	991	cell division cycle 20	protein_coding	52.17	1p34.2	chr1:43358981-43363203 (+)	ENSG00000117399.14	-1.17020397	0.037546776	-0.185636415	-1.393387162	1.67E-17	0.492729505	0.006286961	3.80E-19	410.8511522	0.484069871	8.830400395	557.4943525	2.58E-16	0.620510617	0.017987636	9.65E-18
ENSG00000196549.10	MME	ENSG00000196549	4311	membrane metalloendopeptidase	protein_coding	37.52	3q25.2	chr3:155024124-155183729 (+)	ENSG00000196549.10	-1.287842946	0.216876468	0.085834279	-1.418885134	1.72E-17	7.89E-04	0.266324303	1.25E-18	378.865522	14.26802293	1.288008927	464.9757901	2.64E-16	0.003379613	0.385097573	2.89E-17
ENSG00000164251.5	F2RL1	ENSG00000164251	2150	F2R like trypsin receptor 1	protein_coding	44.69	5q13.3	chr5:76818933-76835315 (+)	ENSG00000164251.5	-2.617407487	0.497568496	0.924410763	-2.19056522	1.75E-17	3.62E-06	1.77E-05	2.07E-17	378.2908224	33.4927022	26.9873691	373.3103263	2.69E-16	3.07E-05	1.10E-04	3.68E-16
ENSG00000027697.14	IFNGR1	ENSG00000027697	3459	interferon gamma receptor 1	protein_coding	38.81	6q23.3	chr6:137197484-137219449 (-)	ENSG00000027697.14	0.965373453	-0.076891395	-0.243355889	0.79890896	1.76E-17	0.160212259	2.35E-05	4.41E-15	378.0987001	2.084670271	25.9043612	243.1051745	2.71E-16	0.267832761	1.41E-04	5.00E-14
ENSG00000163872.16	YEATS2	ENSG00000163872	55689	YEATS domain containing 2	protein_coding	42.59	3q27.1	chr3:183697797-183812624 (+)	ENSG00000163872.16	0.791303153	-0.134116853	-0.249828569	0.675591437	1.78E-17	0.003399818	1.16E-06	1.44E-15	377.8744487	10.30078595	38.66558723	266.2256356	2.72E-16	0.011683659	1.00E-05	1.80E-14
ENSG00000077152.11	UBE2T	ENSG00000077152	29089	ubiquitin conjugating enzyme E2 T	protein_coding	40.71	1q32.1	chr1:202331657-202341980 (-)	ENSG00000077152.11	-1.373779793	-0.046915952	0.101805207	-1.225058634	1.81E-17	0.448588129	0.228871241	4.25E-16	377.2937019	0.591192334	1.515342912	293.7172099	2.77E-16	0.580808602	0.341522565	5.85E-15
ENSG00000197712.12	FAM114A1	ENSG00000197712	92689	family with sequence similarity 114 member A1	protein_coding	42.57	4p14	chr4:38867677-38945739 (+)	ENSG00000197712.12	-0.795884123	-0.162535641	-0.066433293	-0.699781776	1.83E-17	3.32E-04	0.132796365	6.83E-16	377.0266178	16.84818632	2.401352602	282.7335686	2.80E-16	0.001607617	0.222306022	9.04E-15
ENSG00000037637.11	FBXO42	ENSG00000037637	54455	F-box protein 42	protein_coding	43.86	1p36.13	chr1:16246840-16352480 (-)	ENSG00000037637.11	1.025737335	0.240851918	-0.094045415	0.690840003	1.84E-17	1.71E-04	0.070912359	2.49E-13	376.9027818	18.944672	3.533166546	173.9676759	2.81E-16	9.05E-04	0.134865695	2.09E-12
ENSG00000196230.13	TUBB	ENSG00000196230	203068	tubulin beta class I	protein_coding	52.55	6p21.33	chr6:30720352-30725426 (+)	ENSG00000196230.13	-0.796519398	-0.193134218	-0.367794297	-0.971179478	1.86E-17	5.96E-05	1.38E-09	1.33E-19	376.523251	22.51052468	80.02508515	553.0112059	2.84E-16	3.60E-04	2.50E-08	3.73E-18
ENSG00000205744.10	DENND1C	ENSG00000205744	79958	DENN domain containing 1C	protein_coding	55.66	19p13.3	chr19:6467207-6482557 (-)	ENSG00000205744.10	-1.48287589	0.030368223	0.226944993	-1.28629912	1.86E-17	0.633209335	0.019731113	5.00E-16	376.4931114	0.232950077	6.138404571	289.8755804	2.84E-16	0.741571561	0.047115155	6.83E-15
ENSG00000170540.15	ARL6IP1	ENSG00000170540	23204	ADP ribosylation factor like GTPase 6 interacting protein 1	protein_coding	40.64	16p12.3	chr16:18791669-18801572 (-)	ENSG00000170540.15	-0.868996348	-0.073139619	-0.079302928	-0.875159657	1.87E-17	0.107214617	0.092373863	1.81E-17	376.3402134	2.77528417	3.043228136	377.3629255	2.85E-16	0.196661756	0.166640766	3.24E-16
ENSG00000272384.1	NA	ENSG00000272384	NA	novel transcript	lncRNA	60.7	8q24.13	chr8:122779971-122780830 (-)	ENSG00000272384.1	-3.074978471	0.465523755	1.465856238	-2.074645988	1.89E-17	3.12E-05	1.45E-07	5.89E-16	376.0407663	24.84619263	49.31896961	286.1149219	2.88E-16	2.04E-04	1.58E-06	7.93E-15
ENSG00000137575.12	SDCBP	ENSG00000137575	6386	syndecan binding protein	protein_coding	35.86	8q12.1	chr8:58552924-58582859 (+)	ENSG00000137575.12	0.841302993	-0.480299644	-0.336314106	0.985288531	1.98E-17	1.65E-11	2.13E-08	4.40E-19	374.6528679	120.8626559	60.70094	504.1928689	3.01E-16	5.91E-10	2.90E-07	1.11E-17
ENSG00000188158.15	NHS	ENSG00000188158	4810	NHS actin remodeling regulator	protein_coding	42.34	Xp22.2	chrX:17375420-17735994 (+)	ENSG00000188158.15	1.266949332	-0.055338395	-0.480687848	0.841599879	2.02E-17	0.448492988	2.81E-08	1.38E-12	374.0099623	0.591442981	58.95370873	150.3044414	3.08E-16	0.580729556	3.71E-07	1.01E-11
ENSG00000103769.10	RAB11A	ENSG00000103769	8766	RAB11A, member RAS oncogene family	protein_coding	40.1	15q22.31	chr15:65726054-65891989 (+)	ENSG00000103769.10	-0.873784963	-0.070604308	0.17851497	-0.624665685	2.04E-17	0.114604526	7.28E-04	8.02E-14	373.8001848	2.657396282	14.4985607	191.368987	3.10E-16	0.206862913	0.002806927	7.34E-13
ENSG00000166415.15	WDR72	ENSG00000166415	256764	WD repeat domain 72	protein_coding	36.62	15q21.3	chr15:53513741-53762878 (-)	ENSG00000166415.15	-1.716362636	0.594143182	-0.072345631	-2.382851449	2.05E-17	1.97E-09	0.534055062	2.48E-21	373.6432583	77.30503907	0.39670482	750.2819596	3.11E-16	3.98E-08	0.646138351	9.71E-20
ENSG00000069345.12	DNAJA2	ENSG00000069345	10294	DnaJ heat shock protein family (Hsp40) member A2	protein_coding	42.53	16q11.2	chr16:46955362-46973674 (-)	ENSG00000069345.12	0.842235583	-0.013636574	-0.189839786	0.666032371	2.10E-17	0.762768429	1.37E-04	9.40E-15	372.9623637	0.092961026	19.68115492	228.5243281	3.18E-16	0.839661401	6.66E-04	1.01E-13
ENSG00000149218.5	ENDOD1	ENSG00000149218	23052	endonuclease domain containing 1	protein_coding	42.67	11q21	chr11:95089846-95132645 (+)	ENSG00000149218.5	-1.214346471	-0.324048563	0.009795141	-0.880502768	2.16E-17	4.61E-06	0.893446708	1.65E-13	372.0351452	32.45383696	0.018280168	180.1448215	3.28E-16	3.80E-05	0.929911693	1.42E-12
ENSG00000146872.17	TLK2	ENSG00000146872	11011	tousled like kinase 2	protein_coding	42.17	17q23.2	chr17:62458658-62615481 (+)	ENSG00000146872.17	0.952521345	-0.046089522	-0.256467508	0.742143359	2.18E-17	0.377964131	1.25E-05	1.69E-14	371.8617205	0.803347067	28.36144092	217.8030079	3.30E-16	0.512424908	8.11E-05	1.74E-13
ENSG00000144460.12	NYAP2	ENSG00000144460	57624	neuronal tyrosine-phosphorylated phosphoinositide-3-kinase adaptor 2	protein_coding	38.06	2q36.3	chr2:225399710-225654018 (+)	ENSG00000144460.12	2.823239293	0.107389926	-0.226230396	2.489618971	2.23E-17	0.652168248	0.040701824	8.75E-16	371.212033	0.248728055	4.617907248	277.1303377	3.37E-16	0.756069559	0.086238254	1.14E-14
ENSG00000236107.10	SCN1A-AS1	ENSG00000236107	NA	SCN1A and SCN9A antisense RNA 1	lncRNA	35.42	2q24.3	chr2:165957188-166390771 (+)	ENSG00000236107.10	1.67986315	0.22891141	0.055606196	1.506557936	2.26E-17	0.032851557	0.455775421	1.71E-16	370.7246962	5.055740964	0.572500845	315.9223709	3.42E-16	0.076229518	0.577307402	2.52E-15
ENSG00000172965.17	MIR4435-2HG	ENSG00000172965	541471	MIR4435-2 host gene	lncRNA	44.21	2q13	chr2:111006015-111523376 (-)	ENSG00000172965.17	1.093249001	-0.00501168	-0.334891656	0.763369026	2.28E-17	0.934506928	1.52E-06	2.96E-13	370.5346928	0.006879065	37.40339508	171.4452937	3.44E-16	0.958343002	1.27E-05	2.46E-12
ENSG00000112773.16	TENT5A	ENSG00000112773	55603	terminal nucleotidyltransferase 5A	protein_coding	36.03	6q14.1	chr6:81491439-81752774 (-)	ENSG00000112773.16	0.95786813	0.240933355	0.314690267	1.031625042	2.28E-17	6.99E-05	2.96E-07	1.63E-18	370.5206072	21.95078389	45.47317046	455.433699	3.44E-16	4.15E-04	3.01E-06	3.65E-17
ENSG00000169429.11	CXCL8	ENSG00000169429	3576	C-X-C motif chemokine ligand 8	protein_coding	31.93	4q13.3	chr4:73740541-73743716 (+)	ENSG00000169429.11	-1.312999658	-2.366160203	-1.310713	-0.257552455	2.32E-17	6.71E-23	5.35E-14	0.019555237	369.9797356	986.4580142	197.9371856	6.15792566	3.50E-16	2.18E-19	3.68E-12	0.029871186
ENSG00000016864.18	GLT8D1	ENSG00000016864	55830	glycosyltransferase 8 domain containing 1	protein_coding	44.49	3p21.1	chr3:52694488-52706032 (-)	ENSG00000016864.18	-0.97602798	0.123374985	0.411524795	-0.68787817	2.33E-17	0.011975579	3.51E-08	5.90E-14	369.8693893	7.253341704	57.57359994	196.3416424	3.51E-16	0.033443278	4.56E-07	5.51E-13
ENSG00000099290.17	WASHC2A	ENSG00000099290	387680	WASH complex subunit 2A	protein_coding	42.59	10q11.23	chr10:50067888-50133509 (+)	ENSG00000099290.17	0.851206497	-0.053462384	-0.204840935	0.699827946	2.35E-17	0.255571923	6.12E-05	4.88E-15	369.5742815	1.34887876	22.41896139	241.1070817	3.54E-16	0.383245397	3.29E-04	5.51E-14
ENSG00000166348.18	USP54	ENSG00000166348	159195	ubiquitin specific peptidase 54	protein_coding	42.16	10q22.2	chr10:73497538-73625953 (-)	ENSG00000166348.18	-0.976173737	0.123700513	0.294417872	-0.805456379	2.42E-17	0.012477948	1.03E-05	1.78E-15	368.7671861	7.159572898	29.10669144	261.7465778	3.64E-16	0.034551754	6.86E-05	2.17E-14
ENSG00000107263.18	RAPGEF1	ENSG00000107263	2889	Rap guanine nucleotide exchange factor 1	protein_coding	48.49	9q34.13	chr9:131576770-131740074 (-)	ENSG00000107263.18	0.839840646	-0.266709659	-0.482824909	0.623725396	2.51E-17	2.44E-06	1.39E-11	7.16E-14	367.6992831	35.24374047	122.7385266	193.1822356	3.77E-16	2.17E-05	4.53E-10	6.61E-13
ENSG00000128512.23	DOCK4	ENSG00000128512	9732	dedicator of cytokinesis 4	protein_coding	39.18	7q31.1	chr7:111726110-112206407 (-)	ENSG00000128512.23	1.151481595	-0.064380602	-0.381359733	0.834502464	2.51E-17	0.334358574	3.93E-07	1.95E-13	367.6727756	0.965956058	43.99430661	177.6275745	3.77E-16	0.468587898	3.86E-06	1.66E-12
ENSG00000106415.13	GLCCI1	ENSG00000106415	113263	glucocorticoid induced 1	protein_coding	36.7	7p21.3	chr7:7968796-8094272 (+)	ENSG00000106415.13	-1.69121515	0.555573647	0.965238674	-1.281550123	2.63E-17	6.20E-09	2.36E-10	5.11E-16	366.3449927	68.93464334	94.73186951	289.4098075	3.95E-16	1.09E-07	5.31E-09	6.95E-15
ENSG00000105778.19	AVL9	ENSG00000105778	23080	AVL9 cell migration associated	protein_coding	40.32	7p14.3	chr7:32495426-32588726 (+)	ENSG00000105778.19	0.851345729	0.19401511	0.007029691	0.664360309	2.67E-17	1.99E-04	0.872412301	1.09E-14	365.9069993	18.45374316	0.026282144	225.8409111	4.00E-16	0.00103623	0.91450044	1.15E-13
ENSG00000079805.16	DNM2	ENSG00000079805	1785	dynamin 2	protein_coding	53.07	19p13.2	chr19:10718079-10833488 (+)	ENSG00000079805.16	-0.760490804	0.112482755	0.41474087	-0.458232688	2.68E-17	0.007981134	5.33E-11	4.94E-12	365.8725341	8.198571137	108.7026359	134.4795274	4.01E-16	0.023906914	1.46E-09	3.32E-11
ENSG00000106070.19	GRB10	ENSG00000106070	2887	growth factor receptor bound protein 10	protein_coding	45.52	7p12.1	chr7:50590063-50793462 (-)	ENSG00000106070.19	0.784070349	-0.173506093	-0.206330187	0.751246255	2.70E-17	3.26E-04	2.25E-05	1.26E-16	365.5977204	16.90146538	26.06926842	323.5636698	4.04E-16	0.001583696	1.36E-04	1.92E-15
ENSG00000011009.11	LYPLA2	ENSG00000011009	11313	lysophospholipase 2	protein_coding	62.28	1p36.11	chr1:23791145-23795539 (+)	ENSG00000011009.11	-0.860881152	-0.089603782	0.1609656	-0.61031177	2.72E-17	0.044636178	0.002187046	1.36E-13	365.4251477	4.432584849	11.4490523	183.037914	4.06E-16	0.097948898	0.007282315	1.19E-12
ENSG00000107789.16	MINPP1	ENSG00000107789	9562	multiple inositol-polyphosphate phosphatase 1	protein_coding	38.05	10q23.2	chr10:87504875-87553461 (+)	ENSG00000107789.16	-1.103447524	-0.04670186	0.446023511	-0.610722153	2.72E-17	0.374170651	1.10E-07	2.09E-11	365.371921	0.81640859	50.87237068	118.3387628	4.06E-16	0.508983233	1.24E-06	1.26E-10
ENSG00000188290.10	HES4	ENSG00000188290	57801	hes family bHLH transcription factor 4	protein_coding	74.32	1p36.33	chr1:998962-1000172 (-)	ENSG00000188290.10	1.492765848	-0.630912115	-0.943031978	1.180645985	2.73E-17	4.76E-07	1.04E-12	6.10E-13	365.3047777	43.01950896	154.0294778	161.1969398	4.07E-16	5.18E-06	4.59E-11	4.77E-12
ENSG00000144647.6	POMGNT2	ENSG00000144647	84892	protein O-linked mannose N-acetylglucosaminyltransferase 2 (beta 1,4-)	protein_coding	47.69	3p22.1	chr3:43079232-43106079 (-)	ENSG00000144647.6	-1.398577026	0.273886431	0.520699085	-1.151764373	2.75E-17	9.73E-05	1.01E-06	6.24E-16	365.1312314	20.81739356	39.34272786	284.781617	4.09E-16	5.51E-04	8.88E-06	8.34E-15
ENSG00000198668.12	CALM1	ENSG00000198668	801	calmodulin 1	protein_coding	47.08	14q32.11	chr14:90396502-90408268 (+)	ENSG00000198668.12	0.715833093	-0.891198635	-1.009147742	0.597883987	2.75E-17	2.83E-19	6.55E-21	9.82E-15	365.1254376	521.7101002	696.674736	227.7175295	4.09E-16	1.34E-16	7.44E-18	1.05E-13
ENSG00000137731.14	FXYD2	ENSG00000137731	486	FXYD domain containing ion transport regulator 2	protein_coding	51.98	11q23.3	chr11:117800844-117828698 (-)	ENSG00000137731.14	-1.841396939	-0.243407393	-0.338973707	-1.936963253	2.76E-17	0.00443495	0.01495133	8.41E-17	364.9972892	9.629307106	6.75120897	334.1975899	4.10E-16	0.01467548	0.03738381	1.32E-15
ENSG00000076685.18	NT5C2	ENSG00000076685	22978	5'-nucleotidase, cytosolic II	protein_coding	40.09	10q24.33	chr10:103088017-103193306 (-)	ENSG00000076685.18	0.831079292	-0.115928851	-0.290682866	0.656325277	2.76E-17	0.014360426	2.85E-07	1.34E-14	364.9383129	6.841663263	45.66850176	221.9533251	4.11E-16	0.038842466	2.91E-06	1.41E-13
ENSG00000010292.13	NCAPD2	ENSG00000010292	9918	non-SMC condensin I complex subunit D2	protein_coding	46.34	12p13.31	chr12:6493356-6531955 (+)	ENSG00000010292.13	-0.802042171	0.020551382	-0.113141302	-0.935734855	2.79E-17	0.617564132	0.014779781	7.11E-19	364.7134928	0.255119424	6.777060066	485.8208556	4.14E-16	0.728387511	0.037020082	1.71E-17
ENSG00000100647.8	SUSD6	ENSG00000100647	9766	sushi domain containing 6	protein_coding	44.82	14q24.1	chr14:69611596-69715144 (+)	ENSG00000100647.8	1.161801197	-0.010143733	-0.442759679	0.72918525	2.79E-17	0.879946946	3.54E-08	6.62E-12	364.680994	0.023245324	57.52731387	131.0688324	4.14E-16	0.922001244	4.59E-07	4.35E-11
ENSG00000138443.16	ABI2	ENSG00000138443	10152	abl interactor 2	protein_coding	39.5	2q33.2	chr2:203328239-203447728 (+)	ENSG00000138443.16	0.758268174	0.19526239	-0.054390724	0.50861506	2.80E-17	4.18E-05	0.175066261	4.52E-13	364.5254333	23.77241327	1.938983686	165.3904676	4.16E-16	2.65E-04	0.276518661	3.63E-12
ENSG00000139926.15	FRMD6	ENSG00000139926	122786	FERM domain containing 6	protein_coding	39.42	14q22.1	chr14:51489100-51730727 (+)	ENSG00000139926.15	1.170098222	-0.453451944	-0.423444281	1.200105885	2.85E-17	5.43E-07	9.39E-08	1.25E-16	364.008039	42.36268074	51.75032416	323.8790852	4.23E-16	5.81E-06	1.08E-06	1.90E-15
ENSG00000165006.14	UBAP1	ENSG00000165006	51271	ubiquitin associated protein 1	protein_coding	42.8	9p13.3	chr9:34179005-34252523 (+)	ENSG00000165006.14	0.739351966	-0.353926745	-0.343745556	0.749533155	2.90E-17	1.43E-09	1.48E-09	3.49E-17	363.5578363	79.74831569	79.4823528	358.2786882	4.29E-16	3.03E-08	2.68E-08	5.89E-16
ENSG00000138796.16	HADH	ENSG00000138796	3033	hydroxyacyl-CoA dehydrogenase	protein_coding	43.13	4q25	chr4:107989714-108035175 (+)	ENSG00000138796.16	-1.091253338	0.255183983	0.373748281	-0.972689041	2.91E-17	2.71E-05	1.95E-06	2.04E-16	363.4913746	25.37169331	36.24072141	311.3955294	4.30E-16	1.80E-04	1.58E-05	2.98E-15
ENSG00000105402.8	NAPA	ENSG00000105402	8775	NSF attachment protein alpha	protein_coding	55.43	19q13.33	chr19:47487637-47515091 (-)	ENSG00000105402.8	0.848605362	-0.267463951	-0.370668018	0.745401296	2.92E-17	4.48E-06	4.54E-09	2.05E-15	363.3460624	32.57619616	71.14120069	258.7256422	4.32E-16	3.71E-05	7.26E-08	2.49E-14
ENSG00000164308.17	ERAP2	ENSG00000164308	64167	endoplasmic reticulum aminopeptidase 2	protein_coding	38.41	5q15	chr5:96875986-96919703 (+)	ENSG00000164308.17	0.852142998	-0.293889316	-0.020217281	1.125815033	2.92E-17	5.70E-07	0.649924982	3.01E-20	363.3192519	42.1174782	0.210627452	619.9322427	4.32E-16	6.06E-06	0.743950549	9.50E-19
ENSG00000164040.18	PGRMC2	ENSG00000164040	10424	progesterone receptor membrane component 2	protein_coding	38.64	4q28.2	chr4:128269237-128288829 (-)	ENSG00000164040.18	-0.845797571	0.032544423	0.491446535	-0.386895458	2.99E-17	0.453357641	2.07E-11	1.68E-09	362.7065968	0.578735382	118.4022904	78.52052759	4.41E-16	0.585071773	6.49E-10	7.39E-09
ENSG00000231290.6	APCDD1L-DT	ENSG00000231290	NA	APCDD1L divergent transcript	lncRNA	48.17	20q13.32	chr20:58515379-58619888 (+)	ENSG00000231290.6	1.252081381	-1.368826803	-1.109317266	1.511590918	3.02E-17	2.50E-15	9.84E-16	2.91E-16	362.3645045	254.5607006	274.5265309	302.7754062	4.46E-16	2.68E-13	1.30E-13	4.12E-15
ENSG00000128165.9	ADM2	ENSG00000128165	79924	adrenomedullin 2	protein_coding	63.62	22q13.33	chr22:50481543-50486440 (+)	ENSG00000128165.9	1.006606948	-0.833825556	-0.424415184	1.416017319	3.03E-17	4.60E-14	8.10E-09	4.62E-20	362.2686896	200.4350235	67.08985641	599.9287477	4.47E-16	3.39E-12	1.22E-07	1.41E-18
ENSG00000168874.13	ATOH8	ENSG00000168874	84913	atonal bHLH transcription factor 8	protein_coding	54.76	2p11.2	chr2:85751344-85791383 (+)	ENSG00000168874.13	-1.069022651	0.106421711	0.350988013	-0.824456349	3.04E-17	0.046771774	3.15E-06	1.09E-14	362.2273648	4.339470032	34.10737263	225.8207838	4.47E-16	0.101730997	2.42E-05	1.15E-13
ENSG00000134717.18	BTF3L4	ENSG00000134717	91408	basic transcription factor 3 like 4	protein_coding	41.13	1p32.3	chr1:52056199-52090716 (+)	ENSG00000134717.18	0.962908595	0.017838921	-0.001438975	0.943630699	3.05E-17	0.733717648	0.976814378	5.33E-17	362.1128702	0.118128527	8.60E-04	346.4898212	4.48E-16	0.819383777	0.985266972	8.74E-16
ENSG00000166401.15	SERPINB8	ENSG00000166401	5271	serpin family B member 8	protein_coding	41.09	18q22.1	chr18:63970029-64019779 (+)	ENSG00000166401.15	1.20074861	-1.042685705	-0.989529549	1.253904766	3.05E-17	1.91E-13	4.85E-15	2.50E-15	362.0810584	177.9098364	241.2267848	254.5743247	4.48E-16	1.15E-11	5.07E-13	2.98E-14
ENSG00000144655.15	CSRNP1	ENSG00000144655	64651	cysteine and serine rich nuclear protein 1	protein_coding	55.85	3p22.2	chr3:39141855-39154562 (-)	ENSG00000144655.15	1.290623013	0.096701538	-0.209351325	0.98457015	3.10E-17	0.208827709	0.002390592	3.66E-14	361.6682612	1.657260645	11.21402003	204.2799183	4.55E-16	0.329021459	0.007854676	3.55E-13
ENSG00000119522.16	DENND1A	ENSG00000119522	57706	DENN domain containing 1A	protein_coding	42.52	9q33.3	chr9:123379654-123930152 (-)	ENSG00000119522.16	0.848177622	-0.136010724	-0.129358702	0.854829644	3.13E-17	0.006769717	0.00611247	4.00E-17	361.3840142	8.592011852	8.838994011	354.4311315	4.59E-16	0.020857683	0.017573996	6.66E-16
ENSG00000082213.18	C5orf22	ENSG00000082213	55322	chromosome 5 open reading frame 22	protein_coding	39.87	5p13.3	chr5:31532287-31555053 (+)	ENSG00000082213.18	0.973108114	0.190782364	0.091410592	0.873736341	3.17E-17	0.001320025	0.069796244	3.26E-16	360.9685488	12.81561024	3.563130607	299.9792594	4.65E-16	0.005266956	0.133144346	4.58E-15
ENSG00000238164.6	TNFRSF14-AS1	ENSG00000238164	NA	TNFRSF14 antisense RNA 1	lncRNA	62.87	1p36.32	chr1:2549920-2557031 (-)	ENSG00000238164.6	2.263818077	-0.396139962	-0.333022207	2.326935832	3.18E-17	0.027902951	0.00162622	2.39E-16	360.9316909	5.396254553	12.2441472	307.5552933	4.65E-16	0.066651826	0.005638642	3.43E-15
ENSG00000131378.14	RFTN1	ENSG00000131378	23180	raftlin, lipid raft linker 1	protein_coding	43.5	3p24.3	chr3:16313574-16514026 (-)	ENSG00000131378.14	0.873992102	0.034451068	-0.114362542	0.725178492	3.18E-17	0.475037373	0.016378032	4.01E-15	360.8791663	0.524689029	6.548045222	245.0256486	4.66E-16	0.605481605	0.040405471	4.56E-14
ENSG00000107882.11	SUFU	ENSG00000107882	51684	SUFU negative regulator of hedgehog signaling	protein_coding	47.98	10q24.32	chr10:102503987-102633535 (+)	ENSG00000107882.11	-1.284801788	0.080508401	0.446287483	-0.919022706	3.19E-17	0.179371133	2.39E-06	4.78E-14	360.8587824	1.899527872	35.33299802	199.7941085	4.66E-16	0.292456667	1.89E-05	4.54E-13
ENSG00000274070.2	CASTOR2	ENSG00000274070	729438	cytosolic arginine sensor for mTORC1 subunit 2	protein_coding	52.97	7q11.23	chr7:74964705-75031528 (+)	ENSG00000274070.2	-1.788433192	0.456612394	0.301016053	-1.944029533	3.20E-17	5.03E-07	0.017322931	6.80E-19	360.7469927	42.7473152	6.423898467	487.5219268	4.67E-16	5.42E-06	0.042356271	1.64E-17
ENSG00000122741.16	DCAF10	ENSG00000122741	79269	DDB1 and CUL4 associated factor 10	protein_coding	38.55	9p13.2	chr9:37800554-37867666 (+)	ENSG00000122741.16	0.981736385	0.343360924	0.102108452	0.740483914	3.24E-17	6.02E-07	0.046810631	1.90E-14	360.3832076	41.8405367	4.337820081	215.7147598	4.73E-16	6.36E-06	0.096504861	1.94E-13
ENSG00000140718.21	FTO	ENSG00000140718	79068	FTO alpha-ketoglutarate dependent dioxygenase	protein_coding	40.2	16q12.2	chr16:53701692-54158512 (+)	ENSG00000140718.21	-0.945974681	0.128329833	0.256767504	-0.817537009	3.27E-17	0.008711663	5.28E-05	8.17E-16	360.1638911	7.991599224	22.93865536	278.6768959	4.76E-16	0.025604414	2.88E-04	1.06E-14
ENSG00000185989.11	RASA3	ENSG00000185989	22821	RAS p21 protein activator 3	protein_coding	56.73	13q34	chr13:113977783-114132623 (-)	ENSG00000185989.11	0.979109388	-0.255255893	-0.243703077	0.990662204	3.28E-17	8.57E-05	4.13E-05	6.50E-17	360.0159284	21.25131728	23.81842062	341.0853041	4.78E-16	4.95E-04	2.32E-04	1.05E-15
ENSG00000228716.7	DHFR	ENSG00000228716	1719	dihydrofolate reductase	protein_coding	41.24	5q14.1	chr5:80626226-80654983 (-)	ENSG00000228716.7	-1.109593607	-0.186033166	0.183420818	-0.740139622	3.29E-17	0.001653508	0.008467395	8.10E-13	359.9718192	12.19897754	8.058628808	157.3435439	4.78E-16	0.006377067	0.023163975	6.18E-12
ENSG00000177000.13	MTHFR	ENSG00000177000	4524	methylenetetrahydrofolate reductase	protein_coding	54.64	1p36.22	chr1:11785723-11806455 (-)	ENSG00000177000.13	0.796888922	0.0398478	-0.288744178	0.468296944	3.34E-17	0.365569099	1.65E-07	1.77E-11	359.5110608	0.846746823	48.60555198	120.0792873	4.86E-16	0.49967661	1.78E-06	1.08E-10
ENSG00000087087.20	SRRT	ENSG00000087087	51593	serrate, RNA effector molecule	protein_coding	53.16	7q22.1	chr7:100875103-100888664 (+)	ENSG00000087087.20	-1.043447537	0.026969524	0.080215963	-0.990201098	3.40E-17	0.606282643	0.180513383	1.36E-16	359.069103	0.271900774	1.889253954	321.6835744	4.93E-16	0.718371345	0.283492714	2.05E-15
ENSG00000120756.13	PLS1	ENSG00000120756	5357	plastin 1	protein_coding	38.52	3q23	chr3:142596393-142713664 (+)	ENSG00000120756.13	-1.351755194	0.256556126	0.467814622	-1.140496698	3.50E-17	2.54E-04	1.95E-06	7.44E-16	368.9058037	17.76172683	36.54400938	288.3176064	5.08E-16	0.001274927	1.58E-05	9.77E-15
ENSG00000236039.3	NA	ENSG00000236039	NA	novel transcript	lncRNA	37.59	7p21.1	chr7:17405479-17558909 (-)	ENSG00000236039.3	-2.883958405	-0.825094018	-0.039171649	-2.098036035	3.57E-17	4.60E-08	0.873699132	2.64E-12	357.6689323	55.93240391	0.025749944	142.0502252	5.17E-16	6.42E-07	0.915229659	1.85E-11
ENSG00000116786.13	PLEKHM2	ENSG00000116786	23207	pleckstrin homology and RUN domain containing M2	protein_coding	52.01	1p36.21	chr1:15684320-15734769 (+)	ENSG00000116786.13	0.756685639	-0.276387245	-0.346343797	0.686729087	3.58E-17	2.87E-07	2.37E-09	6.78E-16	357.5944727	45.63106701	75.89357	282.8960699	5.18E-16	3.30E-06	4.08E-08	8.99E-15
ENSG00000076108.11	BAZ2A	ENSG00000076108	11176	bromodomain adjacent to zinc finger domain 2A	protein_coding	48.64	12q13.3	chr12:56595596-56636816 (-)	ENSG00000076108.11	0.804042868	0.203345607	0.173122186	0.773819446	3.60E-17	5.65E-05	2.99E-04	8.11E-17	357.3984728	22.6973706	17.16855443	335.1399615	5.21E-16	3.43E-04	0.001307211	1.28E-15
ENSG00000251143.1	NA	ENSG00000251143	NA	novel transcript	lncRNA	53.16	11q13.4	chr11:72014291-72020910 (+)	ENSG00000251143.1	-1.02010365	0.084137258	0.392657451	-0.711583457	3.67E-17	0.100945328	2.15E-07	1.40E-13	356.8582301	2.882916317	47.16615351	182.6372632	5.31E-16	0.187955368	2.26E-06	1.22E-12
ENSG00000177239.15	MAN1B1	ENSG00000177239	11253	mannosidase alpha class 1B member 1	protein_coding	54.83	9q34.3	chr9:137086985-137109183 (+)	ENSG00000177239.15	-0.760160022	-0.133622366	0.098540356	-0.527997299	3.69E-17	0.002105578	0.023552423	2.97E-13	356.6827782	11.5498414	5.755996777	171.4028829	5.34E-16	0.007833265	0.054743556	2.46E-12
ENSG00000254894.1	NAV2-AS1	ENSG00000254894	NA	NAV2 antisense RNA 1	lncRNA	38.88	11p15.1	chr11:20119684-20120632 (-)	ENSG00000254894.1	1.512071888	-0.525892391	-0.700809279	1.337155001	4.04E-17	1.36E-05	6.87E-10	3.08E-14	354.199642	28.0014361	85.61243632	207.2570393	5.83E-16	9.86E-05	1.35E-08	3.02E-13
ENSG00000122863.6	CHST3	ENSG00000122863	9469	carbohydrate sulfotransferase 3	protein_coding	51.37	10q22.1	chr10:71964395-72013558 (+)	ENSG00000122863.6	0.801232354	-0.171935738	-0.465816002	0.507352091	4.07E-17	4.82E-04	1.69E-11	4.01E-12	353.9863197	15.71447022	120.6048131	136.9612079	5.86E-16	0.002200753	5.39E-10	2.73E-11
ENSG00000169714.16	CNBP	ENSG00000169714	7555	CCHC-type zinc finger nucleic acid binding protein	protein_coding	42.41	3q21.3	chr3:129169484-129183922 (-)	ENSG00000169714.16	0.751175682	0.165584894	0.121869719	0.707460507	4.09E-17	3.05E-04	0.004539645	1.69E-16	353.822999	17.11069008	9.571086541	316.2249087	5.89E-16	0.001500401	0.013600571	2.50E-15
ENSG00000111846.17	GCNT2	ENSG00000111846	2651	glucosaminyl (N-acetyl) transferase 2 (I blood group)	protein_coding	43.51	6p24.3	chr6:10492223-10629368 (+)	ENSG00000111846.17	-1.138416095	-0.09369666	-0.073192108	-1.117911542	4.11E-17	0.093816234	0.305301314	1.50E-16	353.700546	3.015083662	1.091685852	319.0866772	5.92E-16	0.177494397	0.427662847	2.25E-15
ENSG00000141452.10	RMC1	ENSG00000141452	29919	regulator of MON1-CCZ1	protein_coding	45.13	18q11.2	chr18:23503470-23531822 (+)	ENSG00000141452.10	0.9315458	-0.482401534	-0.111579129	1.302368205	4.12E-17	9.68E-10	0.027884051	2.14E-20	353.5861964	82.82901806	5.397679994	636.3238368	5.93E-16	2.12E-08	0.06288123	6.98E-19
ENSG00000103966.11	EHD4	ENSG00000103966	30844	EH domain containing 4	protein_coding	47.1	15q15.1	chr15:41895933-41972557 (-)	ENSG00000103966.11	0.754136355	-0.413164178	-0.593611616	0.573688918	4.15E-17	1.77E-10	1.81E-14	1.19E-13	353.4046751	97.31496276	216.5445832	185.1623407	5.97E-16	4.80E-09	1.53E-12	1.05E-12
ENSG00000178921.14	PFAS	ENSG00000178921	5198	phosphoribosylformylglycinamidine synthase	protein_coding	51.84	17p13.1	chr17:8247618-8270491 (+)	ENSG00000178921.14	-1.011685344	0.265047237	0.275344267	-1.001388315	4.27E-17	8.07E-06	6.28E-05	2.76E-17	352.6125606	30.11268862	22.32592389	365.0203676	6.13E-16	6.17E-05	3.37E-04	4.76E-16
ENSG00000179889.19	PDXDC1	ENSG00000179889	23042;102724985	pyridoxal dependent decarboxylase domain containing 1	protein_coding	46.49	16p13.11	chr16:14974591-15139339 (+)	ENSG00000179889.19	-0.690320545	0.072594384	0.131886594	-0.631028335	4.30E-17	0.052345821	0.001568725	3.95E-16	352.4326014	4.117237109	12.34206075	295.4484899	6.17E-16	0.111701248	0.005472707	5.47E-15
ENSG00000104432.14	IL7	ENSG00000104432	3574	interleukin 7	protein_coding	35.46	8q21.13	chr8:78675743-78805523 (-)	ENSG00000104432.14	1.496137143	-0.235686193	-0.083597554	1.648225782	4.37E-17	0.021329356	0.241811645	1.21E-17	351.9902435	5.969321539	1.431751222	389.3863345	6.26E-16	0.053630345	0.356707773	2.24E-16
ENSG00000139269.3	INHBE	ENSG00000139269	83729	inhibin subunit beta E	protein_coding	53.48	12q13.3	chr12:57452323-57459280 (+)	ENSG00000139269.3	1.577485814	-1.885867757	-1.295619358	2.167734214	4.38E-17	2.35E-14	6.57E-15	6.37E-16	351.9406241	211.9374289	235.3207242	284.326717	6.27E-16	1.90E-12	6.55E-13	8.49E-15
ENSG00000170522.9	ELOVL6	ENSG00000170522	79071	ELOVL fatty acid elongase 6	protein_coding	39.87	4q25	chr4:110045846-110199199 (-)	ENSG00000170522.9	-0.931211801	0.133465672	-0.148975429	-1.213652902	4.39E-17	0.007400742	0.010495073	7.96E-20	351.8530659	8.37829948	7.556892163	575.3597473	6.28E-16	0.022452653	0.027774363	2.31E-18
ENSG00000198133.8	TMEM229B	ENSG00000198133	161145	transmembrane protein 229B	protein_coding	48.53	14q24.1	chr14:67447084-67533739 (-)	ENSG00000198133.8	4.588275364	0.443973472	-0.286583803	3.857718088	4.42E-17	0.352215162	0.044350527	2.09E-15	351.6856846	0.895927702	4.445415764	258.3636893	6.32E-16	0.486893231	0.092372078	2.52E-14
ENSG00000156140.10	ADAMTS3	ENSG00000156140	9508	ADAM metallopeptidase with thrombospondin type 1 motif 3	protein_coding	35.8	4q13.3	chr4:72280969-72569221 (-)	ENSG00000156140.10	-1.135756322	0.40201545	0.324279387	-1.213492385	4.53E-17	2.45E-08	4.84E-05	2.49E-18	350.9459363	59.81886266	23.25017339	440.7207754	6.48E-16	3.67E-07	2.67E-04	5.37E-17
ENSG00000138439.12	FAM117B	ENSG00000138439	150864	family with sequence similarity 117 member B	protein_coding	39.58	2q33.2	chr2:202634969-202769757 (+)	ENSG00000138439.12	1.345400964	0.582269828	0.409162434	1.172293569	4.56E-17	3.22E-08	3.96E-07	1.33E-16	350.7920856	58.11582724	43.96151631	322.253431	6.51E-16	4.67E-07	3.88E-06	2.01E-15
ENSG00000005187.12	ACSM3	ENSG00000005187	6296	acyl-CoA synthetase medium chain family member 3	protein_coding	41.08	16p12.3	chr16:20610243-20797581 (+)	ENSG00000005187.12	-1.43905008	0.353967776	0.825069343	-0.967948513	4.59E-17	5.65E-06	1.92E-10	5.73E-14	350.5867279	31.59411833	96.58609865	196.7993261	6.55E-16	4.54E-05	4.40E-09	5.36E-13
ENSG00000198805.11	PNP	ENSG00000198805	4860	purine nucleoside phosphorylase	protein_coding	47.11	14q11.2	chr14:20468954-20477094 (+)	ENSG00000198805.11	-0.99610834	-0.19219008	-0.13955911	-0.94347737	4.60E-17	5.55E-04	0.027314865	5.01E-16	350.535	15.29348583	5.441116528	289.8574919	6.56E-16	0.002488296	0.061884389	6.83E-15
ENSG00000077238.14	IL4R	ENSG00000077238	3566	interleukin 4 receptor	protein_coding	49.92	16p12.1	chr16:27313668-27364778 (+)	ENSG00000077238.14	0.8582357	-0.168551562	-0.354152519	0.672634743	4.64E-17	0.001446222	1.96E-08	3.69E-14	350.2933409	12.56429742	61.22543005	204.1409358	6.61E-16	0.005691689	2.70E-07	3.57E-13
ENSG00000165280.16	VCP	ENSG00000165280	7415	valosin containing protein	protein_coding	47.54	9p13.3	chr9:35056064-35072627 (-)	ENSG00000165280.16	-0.769853002	-0.061370152	-0.17778942	-0.88627227	4.70E-17	0.140628067	2.26E-04	1.62E-18	349.9774452	2.303507752	18.05332128	455.6170552	6.68E-16	0.242824034	0.001023991	3.64E-17
ENSG00000107438.9	PDLIM1	ENSG00000107438	9124	PDZ and LIM domain 1	protein_coding	43.73	10q23.33	chr10:95237572-95291012 (-)	ENSG00000107438.9	0.730280821	-0.222843048	0.14909458	1.102218449	4.73E-17	5.40E-06	6.09E-04	1.41E-21	349.7724064	31.78440299	15.01840016	783.235847	6.73E-16	4.35E-05	0.002411143	5.82E-20
ENSG00000154978.13	VOPP1	ENSG00000154978	81552	VOPP1 WW domain binding protein	protein_coding	46.42	7p11.2	chr7:55436056-55572988 (-)	ENSG00000154978.13	-0.87055845	-0.068909346	0.031354857	-0.770294247	4.74E-17	0.123908317	0.539630786	1.43E-15	349.7098776	2.520955582	0.38591286	266.3959914	6.74E-16	0.21982693	0.650343858	1.79E-14
ENSG00000171862.11	PTEN	ENSG00000171862	5728	phosphatase and tensin homolog	protein_coding	35.61	10q23.31	chr10:87863625-87971930 (+)	ENSG00000171862.11	0.924443516	-0.009781536	-0.141343796	0.792881256	4.77E-17	0.851677334	0.006310205	3.08E-15	349.5665687	0.035633196	8.761762126	250.302213	6.77E-16	0.901534304	0.01803899	3.59E-14
ENSG00000047648.23	ARHGAP6	ENSG00000047648	395	Rho GTPase activating protein 6	protein_coding	39.23	Xp22.2	chrX:11117651-11665920 (-)	ENSG00000047648.23	-2.18675225	0.89680946	1.033335286	-2.050226425	4.78E-17	4.01E-12	7.70E-08	7.35E-19	349.5043536	136.9707723	52.89324841	484.6020399	6.78E-16	1.63E-10	9.11E-07	1.76E-17
ENSG00000183621.15	ZNF438	ENSG00000183621	220929	zinc finger protein 438	protein_coding	39.39	10p11.23	chr10:30820207-31031937 (-)	ENSG00000183621.15	1.366848995	-0.272247521	-0.40910209	1.229994426	4.80E-17	0.0040602	1.84E-06	5.61E-15	349.3995372	9.850655544	36.51955749	238.3797353	6.79E-16	0.013599737	1.50E-05	6.28E-14
ENSG00000140848.17	CPNE2	ENSG00000140848	221184	copine 2	protein_coding	54.03	16q13	chr16:57092583-57148369 (+)	ENSG00000140848.17	-0.914876735	-0.011145804	-0.043517928	-0.94724886	4.80E-17	0.807749059	0.423468495	3.08E-17	349.3947376	0.060375652	0.66043177	361.8380257	6.79E-16	0.871148644	0.546527834	5.26E-16
ENSG00000122786.20	CALD1	ENSG00000122786	800	caldesmon 1	protein_coding	40.05	7q33	chr7:134744252-134970729 (+)	ENSG00000122786.20	0.780640944	-0.070276163	0.165846742	1.016763848	4.81E-17	0.104692444	4.18E-04	5.96E-20	349.3138552	2.817688916	16.14040266	588.3134312	6.81E-16	0.193347331	0.00174233	1.77E-18
ENSG00000063046.17	EIF4B	ENSG00000063046	1975	eukaryotic translation initiation factor 4B	protein_coding	42.8	12q13.13	chr12:53006158-53042209 (+)	ENSG00000063046.17	-0.719839529	0.090481155	0.163437949	-0.646882735	4.92E-17	0.024059967	2.56E-04	6.82E-16	348.7164552	5.710401633	17.6545931	282.7556296	6.95E-16	0.059040843	0.00114427	9.03E-15
ENSG00000103485.19	QPRT	ENSG00000103485	23475	quinolinate phosphoribosyltransferase	protein_coding	51.63	16p11.2	chr16:29663279-29698699 (+)	ENSG00000103485.19	-1.048323262	0.296015661	0.426028988	-0.918309936	4.92E-17	4.75E-06	3.27E-08	8.10E-16	376.2742798	32.94682128	59.69331578	298.8023169	6.96E-16	3.91E-05	4.27E-07	1.06E-14
ENSG00000141556.21	TBCD	ENSG00000141556	6904	tubulin folding cofactor D	protein_coding	52.84	17q25.3	chr17:82752065-82945914 (+)	ENSG00000141556.21	-0.876925747	-0.007126745	-0.002294652	-0.872093653	5.00E-17	0.873070935	0.96394688	7.55E-17	348.2566474	0.026009052	0.002081157	337.0738257	7.05E-16	0.917675288	0.976791095	1.20E-15
ENSG00000114023.15	FAM162A	ENSG00000114023	26355	family with sequence similarity 162 member A	protein_coding	38.78	3q21.1	chr3:122384176-122412334 (+)	ENSG00000114023.15	-1.650609353	0.222118513	0.442184586	-1.43054328	5.02E-17	0.003389876	2.85E-04	3.95E-16	348.1225774	10.30826911	17.31850203	295.4161708	7.08E-16	0.011663611	0.001254766	5.48E-15
ENSG00000115866.11	DARS1	ENSG00000115866	1615	aspartyl-tRNA synthetase 1	protein_coding	36.99	2q21.3	chr2:135905881-135986100 (-)	ENSG00000115866.11	1.074205294	-0.055508789	-0.12169814	1.008015944	5.07E-17	0.340200461	0.032075358	2.89E-16	375.3819755	0.943854343	5.127747208	325.408591	7.14E-16	0.474481321	0.070777685	4.10E-15
ENSG00000078081.8	LAMP3	ENSG00000078081	27074	lysosomal associated membrane protein 3	protein_coding	44.17	3q27.1	chr3:183122215-183163839 (-)	ENSG00000078081.8	6.023354184	-2.002783384	-1.612654273	6.413483295	5.07E-17	0.097274512	1.26E-09	6.81E-12	347.851035	2.949579218	80.74233	130.7309652	7.14E-16	0.182557157	2.30E-08	4.47E-11
[truncated: 15,825 more rows]
